# Supplementary material for: An organism-wide atlas of hormonal signaling based on the mouse lemur single-cell transcriptome
Source: Nat Commun. 2024 Mar 11;15:2188. doi: 10.1038/s41467-024-46070-9 (PMC10928088; doi:10.1038/s41467-024-46070-9)
Supplement: Supplementary file 5 — Supplementary Data 3 [file 41467_2024_46070_MOESM5_ESM.xlsx]

## Sheet: Sheet1
HormoneClass	HormoneNames	HormoneType	Type	Genes	PositiveCellTypes
Acylation stimulating protein (ASP)	acylation stimulating protein (ASP), C3a desArg	protein	Ligand	C3	B cell [Brainstem]; PP cell [Pancreas]; acinar cell (FDX1+) [Pancreas]; acinar cell (PNISR+) [Pancreas]; acinar cell_ductal cell [Pancreas]; adipocyte (UCP1hi) [Fat, Pancreas, Kidney]; adipocyte (UCP1lo) [Pancreas]; adventitial fibroblast [Lung]; alpha cell [Pancreas]; alpha cell_beta cell [Pancreas]; alveolar epithelial cell type 2 [Lung]; alveolar epithelial cell type 2_uterine metastasis cell …
Acylation stimulating protein (ASP)	complement factor B (CFB)	enzyme (circulating)	Ligand	CFB	cholangiocyte [Liver]; chondrocyte [Trachea]; ciliated cell [Lung, Trachea]; ductal cell (UPK1A+) [Pancreas]; hepatocyte (APOB+) [Liver]; mesothelial cell [Blood, Lung, Small intestine, Colon, Liver, Kidney, Bladder, Testes]; mesothelial cell (CXCL10+ PRG4+) [Fat, Pancreas]; mesothelial cell (CXCL10- PRG4+) [Fat, Pancreas]; mesothelial cell (SBSN+) [Fat, Pancreas]; respiratory basal cell [Lung]; …
Acylation stimulating protein (ASP)	complement factor D, adipsin (CFD)	enzyme (circulating)	Ligand	CFD	B cell [Bladder]; PP cell [Pancreas]; T cell (CD4+ CD8- CCL5-) [Bladder]; T cell (CD4- CD8+ CCL5+) [Fat]; T cell (CD4- CD8- CCL5-) [Fat]; acinar cell (FDX1+) [Pancreas]; acinar cell (PNISR+) [Pancreas]; acinar cell_ductal cell [Pancreas]; adipo-CAR cell [Bone, Bone marrow]; adipocyte (UCP1hi) [Fat, Pancreas, Kidney]; adipocyte (UCP1lo) [Fat, Limb muscle, Bone, Aorta, Pancreas, Kidney, Bladder]; a…
Acylation stimulating protein (ASP)	carboxypeptidase B2	enzyme (circulating)	Ligand	CPB2	hepatocyte (APOB+) [Liver]; hepatocyte (PHYH+) [Liver]
Acylation stimulating protein (ASP)	acylation stimulating protein (ASP), C3a desArg	protein	Receptor	C5AR2	alveolar macrophage [Lung]; alveolar macrophage (CXCL10+) [Lung]; artery cell [Tongue, Small intestine, Pancreas, Bladder]; basophil [Hypothalamus Pituitary]; capillary aerocyte cell [Lung]; capillary cell (CXCL10+) [Lung]; capillary cell (FABP5+ RBP7+) [Bone, Bladder]; capillary cell (FABP5+ RBP7-) [Bladder]; capillary cell (FABP5- RBP7-) [Lung, Kidney]; endothelial cell [Bone, Spleen, Liver]; e…
Adiponectin (AdipoQ)	adiponectin, GBP-28, apM1, AdipoQ, Acrp30	protein	Ligand	ADIPOQ	PP cell [Pancreas]; adipo-CAR cell [Bone]; adipocyte (UCP1hi) [Fat, Pancreas, Kidney]; adipocyte (UCP1lo) [Fat, Limb muscle, Bone, Aorta, Pancreas, Kidney, Bladder]
Adiponectin (AdipoQ)	adiponectin, GBP-28, apM1, AdipoQ, Acrp30	protein	Receptor	ADIPOR1	B cell [Hypothalamus Pituitary, Fat, Mammary gland, Limb muscle, Bone, Bone marrow, Blood, Spleen, Lung, Small intestine, Liver, Pancreas, Kidney, Bladder]; B cell (PF) [Fat, Mammary gland, Limb muscle, Bone, Spleen, Pancreas, Kidney]; B cell (SOX5+) [Pancreas]; GABAergic neuron [Hypothalamus Pituitary]; GABAergic neuron (GIRK1- MEIS2+ NECAB1+) [Brain cortex]; GABAergic neuron (GIRK1- MEIS2+ NECA…
Adiponectin (AdipoQ)	adiponectin, GBP-28, apM1, AdipoQ, Acrp30	protein	Receptor	ADIPOR2	B cell [Bladder]; B cell (PF) [Fat, Spleen, Liver, Pancreas, Kidney]; GABAergic neuron (OTX2+) [Brainstem]; ON-bipolar cell [Eye retina]; T cell [Trachea]; T cell (CD4- CD8- CCL5+ GZMK+) [Small intestine]; T cell (PF) [Fat, Lung, Pancreas]; adipo-CAR cell [Bone]; adipocyte (UCP1hi) [Fat, Pancreas, Kidney]; adipocyte (UCP1lo) [Fat, Limb muscle, Bone, Aorta, Pancreas, Kidney, Bladder]; alpha cell_b…
Adrenomedullin (ADM/ADM2)	adrenomedullin (ADM/ADM1)	protein	Ligand	ADM	T cell (CD4- CD8+ CCL5+) [Aorta]; adventitial fibroblast [Lung]; alpha-intercalated cell [Kidney]; alveolar fibroblast [Lung]; artery cell [Mammary gland, Small intestine, Bladder, Uterus]; astrocyte (LHX2- SLC7A10+) [Brainstem]; basal cell [Tongue]; beta-intercalated cell [Kidney]; capillary cell (CXCL10+) [Fat, Limb muscle, Kidney]; capillary cell (FABP5+ RBP7+) [Fat, Bone, Small intestine, Kid…
Adrenomedullin (ADM/ADM2)	adrenomedullin 2 (ADM2), intermedin	protein	Ligand	ADM2	alveolar epithelial cell type 2_uterine metastasis cell [Lung]; enteroendocrine cell [Small intestine]; hepatocyte (APOB+) [Liver]; hepatocyte (PHYH+) [Liver]; loop of Henle thin descending limb epithelial cell [Kidney]; lymphatic cell (ACKR4- CCDC80+) [Mammary gland, Limb muscle]; plasma cell [Fat, Limb muscle, Bone]; plasmacytoid dendritic cell [Kidney]; proximal convoluted tubule epithelial ce…
Adrenomedullin (ADM/ADM2)|Amylin/IAPP|Calcitonin/CGRP	adrenomedullin (ADM/ADM1)|adrenomedullin 2 (ADM2), intermedin|amylin; islet amyloid polypeptide (IAPP)|calcitonin (CT); calcitonin gene-related peptide (CGRP)	protein	Receptor	CALCR & RAMP1
Adrenomedullin (ADM/ADM2)|Amylin/IAPP|Calcitonin/CGRP	adrenomedullin (ADM/ADM1)|adrenomedullin 2 (ADM2), intermedin|amylin; islet amyloid polypeptide (IAPP)|calcitonin (CT); calcitonin gene-related peptide (CGRP)	protein	Receptor	CALCR & RAMP3
Adrenomedullin (ADM/ADM2)|Amylin/IAPP|Calcitonin/CGRP	adrenomedullin (ADM/ADM1)|adrenomedullin 2 (ADM2), intermedin|amylin; islet amyloid polypeptide (IAPP)|calcitonin (CT); calcitonin gene-related peptide (CGRP)	protein	Receptor	CALCRL & RAMP1	B cell [Lung]; GABAergic neuron [Hypothalamus Pituitary]; GABAergic neuron (OTX2+) [Brainstem]; GABAergic neuron (PPP1R1B+) [Brain cortex]; T cell (CD4+ CD8+ CCL5+) [Lung]; T cell (CD4+ CD8- CCL5+) [Lung]; T cell (PF) [Lung]; adventitial fibroblast [Lung]; alveolar fibroblast [Lung]; artery cell [Lung, Small intestine, Uterus]; astrocyte (LHX2- SLC7A10+) [Brainstem]; astrocyte (S100B+) [Brainstem…
Adrenomedullin (ADM/ADM2)|Amylin/IAPP|Calcitonin/CGRP	adrenomedullin (ADM/ADM1)|adrenomedullin 2 (ADM2), intermedin|amylin; islet amyloid polypeptide (IAPP)|calcitonin (CT); calcitonin gene-related peptide (CGRP)	protein	Receptor	CALCRL & RAMP2	B cell [Lung]; GABAergic neuron (PPP1R1B+) [Brain cortex]; T cell (CD4+ CD8+ CCL5+) [Lung]; T cell (CD4+ CD8- CCL5+) [Lung]; T cell (CD4+ CD8- CCL5- CLDN1+) [Fat, Limb muscle]; T cell (PF) [Lung]; adipocyte (UCP1hi) [Fat, Pancreas]; adipocyte (UCP1lo) [Fat, Limb muscle, Pancreas, Kidney, Bladder]; adventitial fibroblast [Lung]; alveolar epithelial cell type 2_uterine metastasis cell [Lung]; alveo…
Adrenomedullin (ADM/ADM2)|Amylin/IAPP|Calcitonin/CGRP	adrenomedullin (ADM/ADM1)|adrenomedullin 2 (ADM2), intermedin|amylin; islet amyloid polypeptide (IAPP)|calcitonin (CT); calcitonin gene-related peptide (CGRP)	protein	Receptor	CALCRL & RAMP3	GABAergic neuron (OTX2+) [Brainstem]; neuron [Brainstem]
Agouti related neuropeptide (AGRP)	agouti related neuropeptide, agouti related protein (AGRP)	protein	Ligand	AGRP & PCSK1	neuron [Brainstem]
Agouti related neuropeptide (AGRP)|Agouti-signaling protein (ASIP)|Proopiomelanocortin-derived hormones (ACTH/MSH/endorphin)	adrenocorticotropic hormone, corticotropin (ACTH)|agouti related neuropeptide, agouti related protein (AGRP)|agouti-signaling protein (ASIP)|melanocyte stimulating hormone (MSH)	protein	Receptor	MC3R	GABAergic neuron (PPP1R1B+) [Brain cortex]; adipo-CAR cell [Bone]
Agouti related neuropeptide (AGRP)|Agouti-signaling protein (ASIP)|Proopiomelanocortin-derived hormones (ACTH/MSH/endorphin)	adrenocorticotropic hormone, corticotropin (ACTH)|agouti related neuropeptide, agouti related protein (AGRP)|agouti-signaling protein (ASIP)|melanocyte stimulating hormone (MSH)	protein	Receptor	MC4R
Agouti-signaling protein (ASIP)	agouti-signaling protein (ASIP)	protein	Ligand	ASIP	alpha cell_beta cell [Pancreas]; beta cell [Pancreas]; early spermatocyte [Testes]; gonadotroph [Hypothalamus Pituitary]; non-ciliated epithelial cell of uterus (FXYD4+ MUC16+) [Uterus]; non-ciliated epithelial cell of uterus (FXYD4+ MUC16-) [Uterus]; non-ciliated epithelial cell of uterus (IGFBP1+) [Uterus]; pachytene spermatocyte [Testes]; plasma cell [Pancreas]; somatotroph [Hypothalamus Pitui…
Agouti-signaling protein (ASIP)|Proopiomelanocortin-derived hormones (ACTH/MSH/endorphin)	adrenocorticotropic hormone, corticotropin (ACTH)|agouti-signaling protein (ASIP)|melanocyte stimulating hormone (MSH)	protein	Receptor	MC1R	melanocyte [Skin]; mesothelial cell [Liver]
Aldosterone	aldosterone, mineralocorticoid (ALDO)	small molecule (steroid)	Ligand	CYP11B2 & HSD3B1 & CYP11A1
Aldosterone	aldosterone, mineralocorticoid (ALDO)	small molecule (steroid)	Ligand	CYP11B2 & HSD3B2 & CYP11A1
Aldosterone	aldosterone, mineralocorticoid (ALDO)	small molecule (steroid)	Receptor	NR3C2	B cell [Hypothalamus Pituitary]; B cell (PF) [Limb muscle]; GABAergic neuron (GIRK1- MEIS2+ NECAB1-) [Brain cortex]; GABAergic neuron (OTX2+) [Brainstem]; GABAergic neuron (PPP1R1B+) [Brain cortex]; M cell of gut [Small intestine]; Muller cell [Eye retina]; OFF-bipolar cell [Eye retina]; ON-bipolar cell [Eye retina]; adipo-CAR cell [Bone]; adipocyte (UCP1lo) [Pancreas]; adventitial fibroblast [Lu…
Amylin/IAPP	amylin; islet amyloid polypeptide (IAPP)	protein	Ligand	IAPP & PCSK1 & PCSK2	neuroendocrine cell [Hypothalamus Pituitary]
Amylin/IAPP	amylin; islet amyloid polypeptide (IAPP)	protein	Receptor	CALCR & RAMP2
Androgen	androgen, testosterone, dehydroepiandrosterone (DHEA), Dihydrotestosterone (DHT), dehydroepiandrosterone sulfate (DHEA-S), androstenedione (A4), and androstenediol (A5)	small molecule (steroid)	Ligand	HSD3B1 & CYP17A1 & HSD17B12 & CYP11A1	granulosa cell [Fat]
Androgen	androgen, testosterone, dehydroepiandrosterone (DHEA), Dihydrotestosterone (DHT), dehydroepiandrosterone sulfate (DHEA-S), androstenedione (A4), and androstenediol (A5)	small molecule (steroid)	Ligand	HSD3B1 & CYP17A1 & HSD17B3 & CYP11A1
Androgen	androgen, testosterone, dehydroepiandrosterone (DHEA), Dihydrotestosterone (DHT), dehydroepiandrosterone sulfate (DHEA-S), androstenedione (A4), and androstenediol (A5)	small molecule (steroid)	Ligand	HSD3B2 & CYP17A1 & HSD17B12 & CYP11A1	granulosa cell [Fat]
Androgen	androgen, testosterone, dehydroepiandrosterone (DHEA), Dihydrotestosterone (DHT), dehydroepiandrosterone sulfate (DHEA-S), androstenedione (A4), and androstenediol (A5)	small molecule (steroid)	Ligand	HSD3B2 & CYP17A1 & HSD17B3 & CYP11A1
Androgen	androgen, testosterone, dehydroepiandrosterone (DHEA), Dihydrotestosterone (DHT), dehydroepiandrosterone sulfate (DHEA-S), androstenedione (A4), and androstenediol (A5)	small molecule (steroid)	Receptor	AR	GABAergic neuron (GIRK1- MEIS2+ NECAB1-) [Brain cortex]; GABAergic neuron (OTX2+) [Brainstem]; GABAergic neuron (PPP1R1B+) [Brain cortex]; T cell (CD4- CD8+ CCL5+) [Limb muscle]; T cell (CD4- CD8+ CCL5-) [Limb muscle]; adipo-CAR cell [Bone]; adipocyte (UCP1hi) [Fat, Pancreas]; adipocyte (UCP1lo) [Fat, Limb muscle, Pancreas, Kidney, Bladder]; adventitial fibroblast [Lung]; artery cell [Skin, Fat, …
Angiotensin/Renin	angiotensin, angiotensinogen (AGT); Ang I, Ang II	protein	Ligand	AGT	PP cell [Pancreas]; acinar cell_ductal cell [Pancreas]; adipo-CAR cell [Bone marrow]; adipocyte (UCP1hi) [Fat, Pancreas, Kidney]; adipocyte (UCP1lo) [Fat, Limb muscle, Pancreas, Bladder]; adventitial fibroblast [Lung]; alpha cell [Pancreas]; alpha cell_beta cell [Pancreas]; alveolar fibroblast [Lung]; astrocyte (LHX2+ SLC7A10+) [Hypothalamus Pituitary]; astrocyte (LHX2+ SLC7A10-) [Brain cortex]; …
Angiotensin/Renin	renin	enzyme (circulating)	Ligand	REN & PCSK1
Angiotensin/Renin	angiotensin, angiotensinogen (AGT); Ang I, Ang II	protein	Receptor	AGTR1	T cell (CD4- CD8- CCL5+ GZMK+) [Small intestine]; adipo-CAR cell [Bone]; alveolar fibroblast [Lung]; artery cell [Small intestine]; capillary cell (FABP5- RBP7-) [Testes]; enteroendocrine cell [Colon]; erythroid lineage cell [Diaphragm]; fibroadipogenic progenitor cell [Limb muscle]; fibroblast [Fat, Mammary gland, Bone, Trachea, Tongue, Small intestine, Colon, Liver, Kidney]; fibroblast (ACKR2+)…
Angiotensin/Renin	angiotensin, angiotensinogen (AGT); Ang I, Ang II	protein	Receptor	AGTR2
Angiotensin/Renin	renin	enzyme (circulating)	Receptor	ATP6AP2	B cell [Hypothalamus Pituitary, Fat, Mammary gland, Limb muscle, Bone, Bone marrow, Blood, Spleen, Lung, Small intestine, Liver, Pancreas, Kidney, Bladder]; B cell (PF) [Fat, Mammary gland, Limb muscle, Bone, Spleen, Pancreas, Kidney]; B cell (SOX5+) [Pancreas]; GABAergic neuron (GIRK1- MEIS2+ NECAB1+) [Brain cortex]; GABAergic neuron (GIRK1- MEIS2+ NECAB1-) [Brain cortex]; GABAergic neuron (GRIK…
Anti-Müllerian hormone	anti-Müllerian hormone, Müllerian-inhibiting factor	protein	Ligand	AMH	granulosa cell [Fat]
Anti-Müllerian hormone	anti-Müllerian hormone, Müllerian-inhibiting factor	protein	Receptor	AMHR2	gonadotroph [Hypothalamus Pituitary]; granulosa cell [Fat]
Apelin	apelin	protein	Ligand	APLN & FURIN	capillary cell (FABP5- RBP7-) [Testes]
Apelin	apelin	protein	Receptor	APLNR	artery cell [Mammary gland, Small intestine]; capillary cell (FABP5+ RBP7+) [Fat, Bone, Pancreas, Kidney]; capillary cell (FABP5+ RBP7-) [Lung, Small intestine, Pancreas, Bladder]; endothelial cell [Bone, Spleen, Trachea]; endothelial cell (FABP5+ RBP7+) [Aorta]; glomerular endothelial cell [Kidney]; pericyte [Tongue, Small intestine]; sinusoid cell (MAFB+) [Bone, Bone marrow]; vasa recta ascendi…
Asprosin	asprosin	protein	Ligand	FBN1 & FURIN	adipo-CAR cell [Bone]; adventitial fibroblast [Lung]; alveolar fibroblast [Lung]; artery cell [Limb muscle, Tongue, Bladder, Uterus]; capillary cell (FABP5+ RBP7lo) [Bladder]; chondrocyte [Trachea]; endothelial cell [Bone]; fibroadipogenic progenitor cell [Limb muscle]; fibroblast [Fat, Bone, Lung, Trachea, Tongue, Small intestine, Kidney, Bladder, Uterus]; fibroblast (ACKR2+) [Fat]; fibroblast (…
Asprosin	asprosin	protein	Receptor	OR4M1	elongating spermatid [Testes]; round spermatid [Testes]
Calcitonin/CGRP	calcitonin (CT); calcitonin gene-related peptide (CGRP)	protein	Ligand	CALCA	delta cell [Pancreas]; pulmonary neuroendocrine cell [Trachea]
Calcitonin/CGRP	calcitonin (CT); calcitonin gene-related peptide (CGRP)	protein	Ligand	CALCB	delta cell [Pancreas]; glutamatergic neuron (NEFH+) [Brainstem]
Calcitonin/CGRP	calcitonin (CT); calcitonin gene-related peptide (CGRP)	protein	Receptor	CALCR	skeletal muscle satellite stem cell [Tongue]
Cholecalciferol/Calcidiol/Calcitriol	calcitriol	small molecule (steroid)	Ligand	CYP27B1	B cell (PF) [Pancreas]; T cell (PF) [Pancreas]; alveolar macrophage (CXCL10+) [Lung]; conventional dendritic cell [Fat, Bone, Bone marrow, Spleen, Lung, Small intestine, Liver, Pancreas, Kidney]; dendritic cell (FLT3+ IGSF6+) [Bone]; endothelial cell [Fat]; eosinophil [Lung]; fibroblast (LCN2+) [Fat]; fibroblast (TNC+) [Kidney]; goblet cell [Colon]; granulocyte monocyte progenitor cell [Lung]; ma…
Cholecalciferol/Calcidiol/Calcitriol	calcidiol, calcifediol, 25-hydroxyvitamin D, 25(OH)D3	small molecule (steroid)	Ligand	CYP2R1 & CYP27A1	alpha cell [Pancreas]; artery cell [Tongue]; capillary cell (FABP5+ RBP7+) [Bone]; lymphatic cell (ACKR4+ CCDC80+) [Pancreas]; lymphatic cell (ACKR4- CCDC80+) [Mammary gland, Limb muscle, Kidney]; lymphatic cell (CCL21+) [Pancreas]; mesothelial cell [Liver]; mesothelial cell (CXCL10+ PRG4+) [Fat]; osteo-CAR cell [Bone marrow]; podocyte [Kidney]; sinusoid cell (MAFB+) [Bone]; spermatogonium [Teste…
Cholecalciferol/Calcidiol/Calcitriol	cholecalciferol, vitamin D3	small molecule (steroid)	Ligand	DHCR7	T cell (CD4- CD8+ CCL5+) [Aorta]; filiform papilla [Tongue]; glutamatergic neuron (CBLN1+) [Brainstem]; goblet cell [Colon]; goblet cell (PF) [Small intestine]; leptomeningeal cell [Brainstem]; mesothelial cell [Kidney]; neuron [Brainstem]; non-myelinating Schwann cell [Brain cortex, Pancreas]; oligodendrocyte precursor cell [Hypothalamus Pituitary]; plasma cell (PF) [Bone marrow]; somatotroph [H…
Cholecalciferol/Calcidiol/Calcitriol	calcitriol	small molecule (steroid)	Receptor	VDR & RXRA
Cholecalciferol/Calcidiol/Calcitriol	calcitriol	small molecule (steroid)	Receptor	VDR & RXRB	B cell (PF) [Mammary gland, Spleen]; M cell of gut [Small intestine]; adipo-CAR cell [Bone]; alpha cell_beta cell [Pancreas]; alpha-intercalated cell [Kidney]; beta cell [Pancreas]; capillary cell (FABP5+ RBP7+) [Bladder]; capillary cell (FABP5+ RBP7lo) [Bladder]; delta cell [Pancreas]; dendritic cell (FLT3+ IGSF6+) [Mammary gland, Bone]; distal convoluted tubule epithelial cell [Kidney]; enteroc…
Cholecalciferol/Calcidiol/Calcitriol	calcitriol	small molecule (steroid)	Receptor	VDR & RXRG	natural killer cell_T cell (PF) [Small intestine]; somatotroph [Hypothalamus Pituitary]
Cholecystokinin (CCK)	cholecystokinin	protein	Ligand	CCK & CPE	endothelial cell [Lung]; enteroendocrine cell [Small intestine]; glutamatergic neuron (NPTX1+) [Brain cortex]; neuron [Brain cortex, Brainstem]
Cholecystokinin (CCK)	cholecystokinin	protein	Receptor	CCKAR
Cholecystokinin (CCK)|Gastrin (GAS)	cholecystokinin|gastrin (GAS)	protein	Receptor	CCKBR	GABAergic neuron (GIRK1- MEIS2+ NECAB1+) [Brain cortex]; GABAergic neuron (GIRK1- MEIS2+ NECAB1-) [Brain cortex]; GABAergic neuron (GRIK1+ MEIS2+ NECAB1-) [Brain cortex]; GABAergic neuron (PPP1R1B+) [Brain cortex]; OFF-bipolar cell [Eye retina]; acinar cell [Fat, Pancreas]; acinar cell (FDX1+) [Pancreas]; acinar cell (PNISR+) [Pancreas]; acinar cell_ductal cell [Pancreas]; artery cell [Pancreas];…
Cocaine- and amphetamine-regulated transcript (CART)	cocaine- and amphetamine-regulated transcript; CART	protein	Ligand	CARTPT & CPE	glutamatergic neuron (ROM1+) [Brainstem]
Cocaine- and amphetamine-regulated transcript (CART)	cocaine- and amphetamine-regulated transcript; CART	protein	Receptor	GPR68	T cell (CD4- CD8+ CCL5+) [Colon]; T cell (PF) [Lung]; artery cell [Fat, Mammary gland, Tongue, Small intestine, Pancreas, Bladder, Uterus]; capillary cell (FABP5+ RBP7-) [Pancreas, Bladder]; capillary cell (FABP5- RBP7-) [Blood]; conventional dendritic cell [Bone marrow, Small intestine]; delta cell [Pancreas]; dendritic cell (FLT3+ IGSF6+) [Bone marrow, Spleen, Bladder]; endothelial cell [Fat, B…
Corticotropin releasing hormone (CRH)	corticotropin releasing hormone (CRH)	protein	Ligand	CRH	GABAergic neuron (GIRK1- MEIS2+ NECAB1+) [Brain cortex]; neuron [Brain cortex]
Corticotropin releasing hormone (CRH)|Urocortins	corticotropin releasing hormone (CRH)|urocortin 1|urocortin 2	protein	Receptor	CRHR1	GABAergic neuron (GIRK1- MEIS2+ NECAB1-) [Brain cortex]; GABAergic neuron (PPP1R1B+) [Brain cortex]; cone cell [Eye retina]; corticotroph [Hypothalamus Pituitary]; glutamatergic neuron (NEFH+) [Brainstem]; glutamatergic neuron (NPTX1+) [Brain cortex]; glutamatergic neuron (ROM1+) [Brainstem]; mesothelial cell (SBSN+) [Fat]; myelinating Schwann cell [Brainstem]; neuron [Brain cortex, Brainstem]; o…
Corticotropin releasing hormone (CRH)|Urocortins	corticotropin releasing hormone (CRH)|urocortin 1|urocortin 2|urocortin 3	protein	Receptor	CRHR2
Cortisol	cortisol (glucocorticoid)	small molecule (steroid)	Ligand	CYP11B1 & HSD3B1 & CYP11A1
Cortisol	cortisol (glucocorticoid)	small molecule (steroid)	Ligand	CYP11B1 & HSD3B2 & CYP11A1
Cortisol	cortisol (glucocorticoid)	small molecule (steroid)	Receptor	NR3C1	B cell [Brain cortex, Fat, Mammary gland, Limb muscle, Bone, Bone marrow, Blood, Spleen, Lung, Small intestine, Pancreas, Kidney, Bladder]; B cell (PF) [Fat, Mammary gland, Limb muscle, Bone, Spleen, Liver, Pancreas]; B cell (SOX5+) [Pancreas]; GABAergic neuron (GIRK1- MEIS2+ NECAB1-) [Brain cortex]; GABAergic neuron (OTX2+) [Brainstem]; GABAergic neuron (PPP1R1B+) [Brain cortex]; M cell of gut […
Dopamine	dopamine	small molecule (amino acid derivative)	Ligand	DDC & TH
Dopamine	dopamine	small molecule (amino acid derivative)	Receptor	DRD1	GABAergic neuron [Hypothalamus Pituitary]; GABAergic neuron (GRIK1+ MEIS2+ NECAB1-) [Brain cortex]; GABAergic neuron (PPP1R1B+) [Brain cortex]; glutamatergic neuron (NPTX1+) [Brain cortex]; horizontal cell [Eye retina]; neuron [Brain cortex, Brainstem]; pericyte [Tongue, Small intestine, Pancreas]; vascular associated smooth muscle cell [Mammary gland, Limb muscle, Pancreas, Bladder]
Dopamine	dopamine	small molecule (amino acid derivative)	Receptor	DRD2	GABAergic neuron (OTX2+) [Brainstem]; GABAergic neuron (PPP1R1B+) [Brain cortex]; corticotroph [Hypothalamus Pituitary]; glutamatergic neuron (CBLN1+) [Brainstem]; glutamatergic neuron (ROM1+) [Brainstem]; horizontal cell [Eye retina]; lactotroph [Hypothalamus Pituitary]; neuroendocrine cell [Hypothalamus Pituitary]; neuron [Brainstem]
Dopamine	dopamine	small molecule (amino acid derivative)	Receptor	DRD3	glutamatergic neuron (NEFH+) [Brainstem]; neuroendocrine cell [Hypothalamus Pituitary]
Dopamine	dopamine	small molecule (amino acid derivative)	Receptor	DRD4	cone cell [Eye retina]; conventional dendritic cell [Small intestine]; dendritic cell (FLT3+ IGSF6+) [Bladder]
Dopamine	dopamine	small molecule (amino acid derivative)	Receptor	DRD5
Dopamine	dopamine	small molecule (amino acid derivative)	Receptor	TAAR1
Dynorphin/Enkephalin	dynorphin	protein	Ligand	PDYN & PCSK1 & PCSK2 & CPE
Dynorphin/Enkephalin	enkephalin (Met-ENK/Leu-ENK)	protein	Ligand	PENK & PCSK1 & CPE
Dynorphin/Enkephalin	enkephalin (Met-ENK/Leu-ENK)	protein	Ligand	PENK & PCSK2 & CPE
Dynorphin/Enkephalin	enkephalin (Met-ENK/Leu-ENK)	protein	Receptor	MRGPRX1
Dynorphin/Enkephalin	enkephalin (Met-ENK/Leu-ENK)	protein	Receptor	OGFR	B cell [Hypothalamus Pituitary, Fat, Limb muscle, Bone, Spleen, Lung, Liver, Pancreas, Kidney, Bladder]; B cell (PF) [Fat, Mammary gland, Limb muscle, Bone, Spleen, Liver, Pancreas, Kidney]; B cell (SOX5+) [Pancreas]; GABAergic neuron (GIRK1- MEIS2+ NECAB1+) [Brain cortex]; GABAergic neuron (GIRK1- MEIS2+ NECAB1-) [Brain cortex]; GABAergic neuron (OTX2+) [Brainstem]; GABAergic neuron (PPP1R1B+) […
Dynorphin/Enkephalin|Proopiomelanocortin-derived hormones (ACTH/MSH/endorphin)	dynorphin|enkephalin (Met-ENK/Leu-ENK)|β-endorphin, lipotropin	protein	Receptor	OPRD1	macrophage (ENPP2+) [Pancreas]; myelinating Schwann cell [Brainstem]
Dynorphin/Enkephalin|Proopiomelanocortin-derived hormones (ACTH/MSH/endorphin)	dynorphin|enkephalin (Met-ENK/Leu-ENK)|β-endorphin, lipotropin	protein	Receptor	OPRK1	GABAergic neuron (OTX2+) [Brainstem]; GABAergic neuron (PPP1R1B+) [Brain cortex]; ependymal cell [Brain cortex, Brainstem, Hypothalamus Pituitary]; gonadotroph [Hypothalamus Pituitary]; horizontal cell [Eye retina]; neuron [Brain cortex, Brainstem]; thyrotroph [Hypothalamus Pituitary]
Dynorphin/Enkephalin|Proopiomelanocortin-derived hormones (ACTH/MSH/endorphin)	dynorphin|enkephalin (Met-ENK/Leu-ENK)|β-endorphin, lipotropin	protein	Receptor	OPRM1
Endothelin (ET)	endothelin (ET)	protein	Ligand	EDN1 & ECE1	alveolar epithelial cell type 1 [Lung]; artery cell [Fat, Mammary gland, Lung, Tongue, Small intestine, Pancreas, Bladder, Uterus]; capillary cell (CXCL10+) [Lung]; capillary cell (FABP5+ RBP7+) [Limb muscle, Bone, Small intestine, Pancreas, Kidney, Bladder]; capillary cell (FABP5+ RBP7-) [Small intestine, Pancreas]; capillary cell (FABP5+ RBP7lo) [Limb muscle, Diaphragm, Tongue, Bladder]; capill…
Endothelin (ET)	endothelin (ET)	protein	Ligand	EDN1 & ECE2
Endothelin (ET)	endothelin (ET)	protein	Ligand	EDN2 & ECE1	enterocyte progenitor cell [Small intestine]; interfollicular basal cell [Skin]; interfollicular cell (PF) [Skin]; mesothelial cell [Lung]; natural killer cell_T cell (PF) [Limb muscle]; respiratory basal cell [Trachea]; respiratory basal cell (PF) [Trachea]; secretory cell [Trachea]; suprabasal cell (PF WIF1+) [Tongue]
Endothelin (ET)	endothelin (ET)	protein	Ligand	EDN2 & ECE2
Endothelin (ET)	endothelin (ET)	protein	Ligand	EDN3 & ECE1	alveolar epithelial cell type 1 [Lung]; capillary cell (FABP5- RBP7-) [Brain cortex, Brainstem, Hypothalamus Pituitary]; endothelial cell [Fat]; enterocyte [Colon]; leptomeningeal cell [Brain cortex, Brainstem]; lymphatic cell [Trachea]; lymphatic cell (CCL21+) [Tongue]; skeletal muscle satellite stem cell [Limb muscle, Tongue]; vein cell [Brainstem]
Endothelin (ET)	endothelin (ET)	protein	Ligand	EDN3 & ECE2
Endothelin (ET)	endothelin (ET)	protein	Receptor	EDNRA	adipo-CAR cell [Bone, Bone marrow]; adventitial fibroblast [Lung]; alveolar fibroblast [Lung]; basal cell [Tongue]; basal cell (WIF1+) [Tongue]; chondrocyte [Bone]; fibroblast [Hypothalamus Pituitary, Mammary gland, Bone, Lung, Trachea, Small intestine, Liver, Kidney, Bladder]; fibroblast (ASPN+) [Kidney]; fibroblast (CHODL+) [Small intestine]; fibroblast (ENPP2+) [Bladder]; fibroblast (GGT5+) [S…
Endothelin (ET)	endothelin (ET)	protein	Receptor	EDNRB	astrocyte (LHX2+ SLC7A10+) [Hypothalamus Pituitary]; astrocyte (LHX2- SLC7A10+) [Brainstem]; capillary aerocyte cell [Lung]; capillary cell (CXCL10+) [Fat, Lung]; capillary cell (FABP5+ RBP7+) [Fat, Pancreas, Kidney, Bladder]; capillary cell (FABP5+ RBP7-) [Small intestine, Pancreas, Bladder]; capillary cell (FABP5+ RBP7lo) [Tongue]; capillary cell (FABP5- RBP7-) [Blood, Kidney]; endothelial cell…
Epinephrine/Norepinephrine (EPI/NE)	epinephrine, adrenaline (EPI); norepinephrine (NE)	small molecule (amino acid derivative)	Ligand	DBH
Epinephrine/Norepinephrine (EPI/NE)	epinephrine, adrenaline (EPI); norepinephrine (NE)	small molecule (amino acid derivative)	Ligand	DBH & PNMT
Epinephrine/Norepinephrine (EPI/NE)	epinephrine, adrenaline (EPI); norepinephrine (NE)	small molecule (amino acid derivative)	Receptor	ADRA1A	GABAergic neuron (GIRK1- MEIS2+ NECAB1-) [Brain cortex]; Muller cell [Eye retina]; OFF-bipolar cell [Eye retina]; adipocyte (UCP1hi) [Fat, Pancreas, Kidney]; adipocyte (UCP1lo) [Fat, Limb muscle, Aorta, Pancreas, Kidney, Bladder]; alveolar epithelial cell type 2_uterine metastasis cell [Lung]; alveolar fibroblast [Lung]; astrocyte (LHX2+ SLC7A10+) [Hypothalamus Pituitary]; astrocyte (LHX2+ SLC7A1…
Epinephrine/Norepinephrine (EPI/NE)	epinephrine, adrenaline (EPI); norepinephrine (NE)	small molecule (amino acid derivative)	Receptor	ADRA1B	GABAergic neuron (OTX2+) [Brainstem]; OFF-bipolar cell [Eye retina]; alveolar fibroblast [Lung]; dendritic cell (FLT3+ IGSF6+) [Mammary gland]; ependymal cell (NPY+) [Brainstem]; fibroblast [Liver, Kidney]; fibroblast (ASPN+) [Kidney]; fibroblast (ITIH5+) [Fat]; fibroblast (PI16+) [Pancreas]; fibroblast (PTN+) [Pancreas]; glutamatergic neuron (CBLN1+) [Brainstem]; glutamatergic neuron (NPTX1+) [B…
Epinephrine/Norepinephrine (EPI/NE)	epinephrine, adrenaline (EPI); norepinephrine (NE)	small molecule (amino acid derivative)	Receptor	ADRA1D	astrocyte (LHX2+ SLC7A10+) [Hypothalamus Pituitary]; astrocyte (LHX2+ SLC7A10-) [Brain cortex]; ependymal cell [Brain cortex]; glutamatergic neuron (NPTX1+) [Brain cortex]; leptomeningeal cell [Hypothalamus Pituitary]; pericyte [Lung, Kidney]; smooth muscle cell [Uterus]; vascular associated smooth muscle cell [Fat, Bone, Aorta, Tongue, Pancreas, Kidney]
Epinephrine/Norepinephrine (EPI/NE)	epinephrine, adrenaline (EPI); norepinephrine (NE)	small molecule (amino acid derivative)	Receptor	ADRA2A	GABAergic neuron (OTX2+) [Brainstem]; M cell of gut [Small intestine]; acinar cell_ductal cell [Pancreas]; alpha cell_beta cell [Pancreas]; artery cell [Bladder, Uterus]; astrocyte (LHX2+ SLC7A10+) [Hypothalamus Pituitary]; astrocyte (LHX2+ SLC7A10-) [Brain cortex]; astrocyte (LHX2- SLC7A10+) [Brainstem]; beta cell [Pancreas]; chondrocyte [Bone]; choroid plexus epithelial cell [Brainstem]; delta …
Epinephrine/Norepinephrine (EPI/NE)	epinephrine, adrenaline (EPI); norepinephrine (NE)	small molecule (amino acid derivative)	Receptor	ADRA2B	GABAergic neuron (PPP1R1B+) [Brain cortex]; capillary cell (CXCL10+) [Limb muscle]; capillary cell (FABP5+ RBP7+) [Fat, Bone, Pancreas, Kidney]; capillary cell (FABP5+ RBP7lo) [Limb muscle]; endothelial cell [Spleen, Trachea]; endothelial cell (FABP5+ RBP7+) [Aorta]; fibroblast (KCNN3+) [Small intestine]; hepatic sinusoid cell [Liver]; loop of Henle thin descending limb epithelial cell [Kidney]; …
Epinephrine/Norepinephrine (EPI/NE)	epinephrine, adrenaline (EPI); norepinephrine (NE)	small molecule (amino acid derivative)	Receptor	ADRA2C	GABAergic neuron (PPP1R1B+) [Brain cortex]; artery cell [Skin, Mammary gland, Tongue]; corticotroph [Hypothalamus Pituitary]; glutamatergic neuron (NPTX1+) [Brain cortex]; granulosa cell [Fat]; loop of Henle thin ascending limb epithelial cell (SLC14A2+) [Kidney]; sinusoid cell (MAFB+) [Bone]; smooth muscle cell [Uterus]; spermatogonium [Testes]; urothelial cell [Kidney]
Epinephrine/Norepinephrine (EPI/NE)	epinephrine, adrenaline (EPI); norepinephrine (NE)	small molecule (amino acid derivative)	Receptor	ADRB1	B cell (SOX5+) [Pancreas]; ON-bipolar cell [Eye retina]; T cell (CD4- CD8+ CCL5+) [Small intestine, Colon]; T cell (CD4- CD8- CCL5+ GZMB+ LYG1+) [Small intestine]; T cell (CD4- CD8- CCL5+ GZMB+ LYG1-) [Small intestine]; T cell (CD4- CD8- CCL5+ GZMB- LYG1+) [Small intestine]; adipo-CAR cell [Bone]; adipocyte (UCP1hi) [Fat, Pancreas, Kidney]; adipocyte (UCP1lo) [Fat, Limb muscle, Pancreas, Kidney];…
Epinephrine/Norepinephrine (EPI/NE)	epinephrine, adrenaline (EPI); norepinephrine (NE)	small molecule (amino acid derivative)	Receptor	ADRB2	B cell [Mammary gland, Bone marrow, Liver, Pancreas, Kidney]; B cell (PF) [Kidney]; T cell [Trachea, Tongue]; T cell (CD4+ CD8+ CCL5+) [Spleen, Kidney]; T cell (CD4+ CD8- CCL5-) [Mammary gland]; T cell (CD4- CD8+ CCL5+) [Mammary gland, Lung, Colon]; adipo-CAR cell [Bone]; adipocyte (UCP1lo) [Fat, Limb muscle, Bone, Pancreas]; alpha cell [Pancreas]; alpha cell_beta cell [Pancreas]; alpha-intercala…
Epinephrine/Norepinephrine (EPI/NE)	epinephrine, adrenaline (EPI); norepinephrine (NE)	small molecule (amino acid derivative)	Receptor	ADRB3	adipocyte (UCP1hi) [Pancreas, Kidney]; adipocyte (UCP1lo) [Fat, Limb muscle, Aorta, Pancreas, Kidney, Bladder]; capillary aerocyte cell [Lung]; hepatocyte (APOB+) [Liver]; interstitial cell of Cajal [Small intestine]; reticular cell [Limb muscle, Pancreas]; sinusoid cell (MAFB+) [Bone]; smooth muscle cell [Bladder]
Erythropoietin (EPO)	erythropoietin (EPO)	protein	Ligand	EPO
Erythropoietin (EPO)	erythropoietin (EPO)	protein	Receptor	EPOR	GABAergic neuron (OTX2+) [Brainstem]; alpha cell [Pancreas]; alpha cell_beta cell [Pancreas]; alpha-intercalated cell [Kidney]; alveolar epithelial cell type 1 [Lung]; alveolar epithelial cell type 2 [Lung]; artery cell [Fat, Mammary gland, Lung, Small intestine, Pancreas]; basophil [Tongue]; beta cell [Pancreas]; beta-intercalated cell [Kidney]; capillary cell (CXCL10+) [Fat, Limb muscle, Kidney…
Estrogen	estradiol (E2); estrone (E1); estriol (E3)	small molecule (steroid)	Ligand	CYP19A1 & CYP11A1 & HSD17B1
Estrogen	estradiol (E2); estrone (E1); estriol (E3)	small molecule (steroid)	Ligand	CYP19A1 & CYP11A1 & HSD17B11
Estrogen	estradiol (E2); estrone (E1); estriol (E3)	small molecule (steroid)	Ligand	CYP19A1 & CYP11A1 & HSD17B14
Estrogen	estradiol (E2); estrone (E1); estriol (E3)	small molecule (steroid)	Ligand	CYP19A1 & CYP11A1 & HSD17B2
Estrogen	estradiol (E2); estrone (E1); estriol (E3)	small molecule (steroid)	Receptor	ESR1	adipo-CAR cell [Bone]; adipocyte (UCP1hi) [Fat, Pancreas]; adipocyte (UCP1lo) [Fat, Pancreas]; adventitial fibroblast [Lung]; artery cell [Uterus]; astrocyte (S100B+) [Brainstem]; capillary cell (FABP5+ RBP7lo) [Bladder]; chondrocyte [Trachea]; ciliated cell [Lung]; ciliated epithelial cell of uterus [Uterus]; endothelial cell [Fat, Uterus]; enterocyte (CA2+) [Small intestine]; fibroblast [Fat, A…
Estrogen	estradiol (E2); estrone (E1); estriol (E3)	small molecule (steroid)	Receptor	ESR2
Fibroblast growth factor (endocrine)	fibroblast growth factor (endocrine)	protein	Ligand	FGF19
Fibroblast growth factor (endocrine)	fibroblast growth factor (endocrine)	protein	Ligand	FGF21	acinar cell (PNISR+) [Pancreas]; adipocyte (UCP1lo) [Bone, Bladder]; alveolar epithelial cell type 1 [Lung]; alveolar epithelial cell type 2_uterine metastasis cell [Lung]; capillary cell (FABP5+ RBP7lo) [Bladder]; fibroblast [Bone]; glutamatergic neuron (NEFH+) [Brainstem]; glutamatergic neuron (NPTX1+) [Brain cortex]; hepatocyte (APOB+) [Liver]; monocyte (PF) [Spleen]; neutrophil (PF) [Mammary …
Fibroblast growth factor (endocrine)	fibroblast growth factor (endocrine)	protein	Ligand	FGF23	capillary cell (CXCL10+) [Limb muscle, Kidney]; capillary cell (FABP5+ RBP7+) [Fat]; capillary cell (FABP5+ RBP7-) [Lung]; capillary cell (FABP5+ RBP7lo) [Diaphragm]; endothelial cell [Liver]; fibroblast [Hypothalamus Pituitary]; hepatic sinusoid cell [Liver]; megakaryocyte progenitor cell [Lung]; natural killer T cell [Limb muscle]; sinusoid cell (MAFB+) [Bone]
Fibroblast growth factor (endocrine)	fibroblast growth factor (endocrine)	protein	Receptor	FGFR1 & KLB	GABAergic neuron [Hypothalamus Pituitary]; GABAergic neuron (GIRK1- MEIS2+ NECAB1-) [Brain cortex]; GABAergic neuron (OTX2+) [Brainstem]; T cell (CD4- CD8- CCL5+ GZMB+ LYG1+) [Small intestine]; T cell (CD4- CD8- CCL5+ GZMB- LYG1+) [Small intestine]; acinar cell [Pancreas]; acinar cell (FDX1+) [Pancreas]; acinar cell_ductal cell [Pancreas]; adipocyte (UCP1hi) [Fat, Pancreas, Kidney]; adipocyte (UC…
Fibroblast growth factor (endocrine)	fibroblast growth factor (endocrine)	protein	Receptor	FGFR4 & KLB	acinar cell (FDX1+) [Pancreas]; acinar cell_ductal cell [Pancreas]; alpha cell [Pancreas]; alpha cell_beta cell [Pancreas]; beta cell [Pancreas]; delta cell [Pancreas]; ductal cell (UPK1A+) [Pancreas]; enterocyte progenitor cell [Colon]; enteroendocrine cell [Small intestine, Colon]; hepatocyte (APOB+) [Liver]; leptomeningeal cell [Brain cortex, Brainstem]; loop of Henle thin ascending limb epith…
Follicle stimulating hormone (FSH)	follicle stimulating hormone (FSH)	protein	Ligand	FSHB & CGA	gonadotroph [Hypothalamus Pituitary]
Follicle stimulating hormone (FSH)	follicle stimulating hormone (FSH)	protein	Receptor	FSHR	granulosa cell [Fat]; loop of Henle thick ascending limb epithelial cell [Kidney]; loop of Henle thin ascending limb epithelial cell [Kidney]; macrophage [Testes]; macula densa epithelial cell [Kidney]
Galanin (GAL)/Galanin-like peptide (GALP)	galanin (GAL); galanin-like peptide (GALP); alarin	protein	Ligand	GAL	GABAergic neuron (GIRK1- MEIS2+ NECAB1+) [Brain cortex]; basophil [Fat, Limb muscle, Blood, Lung, Tongue, Bladder]; conventional dendritic cell [Mammary gland]; corticotroph [Hypothalamus Pituitary]; lactotroph [Hypothalamus Pituitary]; macrophage (osteoclast) [Bone]; mesothelial cell (SBSN+) [Fat]; non-myelinating Schwann cell [Bladder]
Galanin (GAL)/Galanin-like peptide (GALP)	galanin (GAL); galanin-like peptide (GALP); alarin	protein	Ligand	GALP
Galanin (GAL)/Galanin-like peptide (GALP)	galanin (GAL); galanin-like peptide (GALP); alarin	protein	Receptor	GALR1
Galanin (GAL)/Galanin-like peptide (GALP)	galanin (GAL); galanin-like peptide (GALP); alarin	protein	Receptor	GALR2	B cell [Brainstem]; dendritic cell (FLT3+ IGSF6+) [Small intestine]; endothelial cell [Fat]; interstitial cell of Cajal [Small intestine]; plasmacytoid dendritic cell [Bone, Bladder]; reticular cell [Limb muscle]; spermatogonium [Testes]; unknown_Mammary_gland_stromal_G1 (NGFR+ TNNT2+) [Mammary gland]; unknown_Tongue_stromal_G2 (NGFR+ TNNT2+) [Tongue]; urothelial cell [Fat]
Galanin (GAL)/Galanin-like peptide (GALP)	galanin (GAL); galanin-like peptide (GALP); alarin	protein	Receptor	GALR3	GABAergic neuron (PPP1R1B+) [Brain cortex]; erythroid progenitor cell [Blood]; glutamatergic neuron (NEFH+) [Brainstem]; glutamatergic neuron (NPTX1+) [Brain cortex]; lymphatic cell (ACKR4- CCDC80+) [Kidney]; neuron [Brain cortex, Brainstem]
Gastric inhibitory polypeptide (GIP)	gastric inhibitory polypeptide (GIP)	protein	Ligand	GIP & PCSK1	enteroendocrine cell [Small intestine]
Gastric inhibitory polypeptide (GIP)	gastric inhibitory polypeptide (GIP)	protein	Receptor	GIPR	GABAergic neuron (PPP1R1B+) [Brain cortex]; alpha cell_beta cell [Pancreas]; artery cell [Small intestine, Pancreas]; basophil [Lung, Tongue]; beta cell [Pancreas]; delta cell [Pancreas]; dendritic cell (FLT3- IGSF6+ TCF4+) [Small intestine]; enteroendocrine cell [Colon]; innate lymphoid cell [Lung]; neuron [Brainstem]; non-myelinating Schwann cell [Brain cortex]; oligodendrocyte [Brain cortex]; …
Gastrin (GAS)	gastrin (GAS)	protein	Ligand	GAST & PCSK1	corticotroph [Hypothalamus Pituitary]; delta cell [Pancreas]
Gastrin-releasing peptide (GRP)	gastrin-releasing peptide (GRP)	protein	Ligand	GRP	enteroendocrine cell [Small intestine]; ependymal cell [Hypothalamus Pituitary]; tuft cell [Lung, Small intestine]
Gastrin-releasing peptide (GRP)	gastrin-releasing peptide (GRP)	protein	Receptor	GRPR	macrophage (microglial cell) [Eye retina]
Ghrelin	ghrelin/obestatin prepropeptide	protein	Ligand	GHRL & PCSK1	enteroendocrine cell [Small intestine]
Ghrelin|Somatostatin/Cortistatin	cortistatin|ghrelin/obestatin prepropeptide	protein	Receptor	GHSR
Glucagon/GLP	glucagon-like peptide-1/2 (GLP-1/2); oxyntomodulin	protein	Ligand	GCG & PCSK1	alpha cell_beta cell [Pancreas]; beta cell [Pancreas]; delta cell [Pancreas]; enteroendocrine cell [Small intestine, Colon]
Glucagon/GLP	glucagon (GCG)	protein	Ligand	GCG & PCSK2	PP cell [Pancreas]; alpha cell [Pancreas]; alpha cell_beta cell [Pancreas]; beta cell [Pancreas]; delta cell [Pancreas]; non-myelinating Schwann cell [Pancreas]
Glucagon/GLP	glucagon (GCG)	protein	Receptor	GCGR	B cell [Brainstem]; B cell (PF) [Fat]; T cell (CD4- CD8- CCL5+ GZMB- LYG1+) [Small intestine]; T cell (CD4- CD8- CCL5+ GZMK+) [Small intestine]; adipo-CAR cell [Bone]; adipocyte (UCP1hi) [Fat]; adipocyte (UCP1lo) [Fat, Limb muscle, Aorta, Pancreas, Kidney, Bladder]; alpha cell_beta cell [Pancreas]; beta cell [Pancreas]; cholangiocyte [Liver]; delta cell [Pancreas]; enteroendocrine cell [Colon]; f…
Glucagon/GLP	glucagon (GCG)|glucagon-like peptide-1/2 (GLP-1/2); oxyntomodulin	protein	Receptor	GLP1R
Glucagon/GLP	glucagon-like peptide-1/2 (GLP-1/2); oxyntomodulin	protein	Receptor	GLP2R	fibroblast (CHODL+) [Small intestine]; interstitial cell of Cajal [Small intestine]; myofibroblast [Bladder]; pericyte [Small intestine]
Gonadotropin-releasing hormone (GnRH)	gonadotropin-releasing hormone, luteinizing-releasing hormone (GnRH)	protein	Ligand	GNRH1 & CPE & PCSK1
Gonadotropin-releasing hormone (GnRH)	gonadotropin-releasing hormone, luteinizing-releasing hormone (GnRH)	protein	Ligand	GNRH2 & CPE & PCSK1
Gonadotropin-releasing hormone (GnRH)	gonadotropin-releasing hormone, luteinizing-releasing hormone (GnRH)	protein	Receptor	GNRHR
Granulocyte colony-stimulating factor (GCSF)	granulocyte colony-stimulating factor (G-CSF/GCSF), colony-stimulating factor 3 (CSF 3)	protein	Ligand	CSF3	artery cell [Bladder]; capillary cell (FABP5+ RBP7+) [Bladder]; capillary cell (FABP5+ RBP7-) [Bladder]; capillary cell (FABP5+ RBP7lo) [Mammary gland, Bladder]; capillary cell (FABP5- RBP7-) [Brain cortex]; monocyte [Fat, Bladder]; neutrophil [Bladder]; urothelial cell [Bladder]; vein cell [Brain cortex, Brainstem, Skin, Mammary gland, Limb muscle, Tongue, Small intestine, Bladder]
Granulocyte colony-stimulating factor (GCSF)	granulocyte colony-stimulating factor (G-CSF/GCSF), colony-stimulating factor 3 (CSF 3)	protein	Receptor	CSF1R	B cell [Brain cortex, Brainstem]; B cell (PF) [Fat, Bone]; GABAergic neuron (GIRK1- MEIS2+ NECAB1+) [Brain cortex]; GABAergic neuron (GIRK1- MEIS2+ NECAB1-) [Brain cortex]; GABAergic neuron (OTX2+) [Brainstem]; GABAergic neuron (PPP1R1B+) [Brain cortex]; adipocyte (UCP1lo) [Bladder]; alveolar macrophage [Lung]; alveolar macrophage (CXCL10+) [Lung]; alveolar macrophage (LPL+) [Lung]; alveolar macr…
Granulocyte colony-stimulating factor (GCSF)	granulocyte colony-stimulating factor (G-CSF/GCSF), colony-stimulating factor 3 (CSF 3)	protein	Receptor	CSF3R	B cell [Hypothalamus Pituitary, Bladder]; B cell (PF) [Limb muscle, Spleen, Liver]; GABAergic neuron [Hypothalamus Pituitary]; T cell (CD4+ CD8- CCL5- CCR10+) [Blood]; T cell (CD4+ CD8- CCL5-) [Blood]; T cell (CD4- CD8+ CCL5+) [Blood]; alveolar epithelial cell type 1 [Lung]; alveolar epithelial cell type 2 [Lung]; alveolar macrophage [Lung]; alveolar macrophage (CXCL10+) [Lung]; alveolar macropha…
Growth hormone (GH)	growth hormone (GH)	protein	Ligand	GH1	pericyte [Hypothalamus Pituitary]; somatotroph [Hypothalamus Pituitary]
Growth hormone (GH)	growth hormone (GH)	protein	Receptor	GHR	GABAergic neuron (PPP1R1B+) [Brain cortex]; adipo-CAR cell [Bone, Bone marrow]; adipocyte (UCP1hi) [Fat, Pancreas, Kidney]; adipocyte (UCP1lo) [Fat, Limb muscle, Bone, Aorta, Pancreas, Kidney, Bladder]; adventitial fibroblast [Lung]; alpha cell_beta cell [Pancreas]; alveolar epithelial cell type 1 [Lung]; alveolar fibroblast [Lung]; alveolar macrophage [Lung]; alveolar macrophage (CXCL10+) [Lung]…
Growth hormone (GH)|Prolactin (PRL)	growth hormone (GH)|prolactin (PRL)	protein	Receptor	PRLR	M cell of gut [Small intestine]; PP cell [Pancreas]; acinar cell [Pancreas]; acinar cell (FDX1+) [Pancreas]; acinar cell (PNISR+) [Pancreas]; acinar cell_ductal cell [Pancreas]; adipocyte (UCP1hi) [Fat, Pancreas]; adipocyte (UCP1lo) [Fat, Limb muscle, Bone, Aorta, Pancreas, Kidney, Bladder]; alpha cell [Pancreas]; alpha-intercalated cell [Kidney]; astrocyte (LHX2- SLC7A10+) [Brainstem]; astrocyte…
Growth hormone releasing hormone (GHRH)	growth hormone releasing hormone (GHRH)	protein	Ligand	GHRH	fibroadipogenic progenitor cell [Diaphragm]; non-myelinating Schwann cell [Brain cortex, Bone, Tongue, Bladder]
Growth hormone releasing hormone (GHRH)	growth hormone releasing hormone (GHRH)	protein	Receptor	GHRHR	B cell (PF) [Mammary gland, Pancreas]; capillary aerocyte cell [Lung]; loop of Henle thin descending limb epithelial cell [Kidney]; natural killer cell_T cell (PF) [Limb muscle]; plasma cell (PF) [Bone marrow]; proximal straight tubule epithelial cell [Kidney]; somatotroph [Hypothalamus Pituitary]
Growth hormone releasing hormone (GHRH)|Pituitary adenylate cyclase-activating polypeptide (PACAP)|Vasoactive intestinal peptide (VIP)	growth hormone releasing hormone (GHRH)|pituitary adenylate cyclase-activating polypeptide (PACAP)|vasoactive intestinal peptide (VIP); Peptide Histidine Isoleucine/Methionine (PHI/M)	protein	Receptor	VIPR1	M cell of gut [Small intestine]; PP cell [Pancreas]; alpha cell [Pancreas]; alveolar epithelial cell type 2_uterine metastasis cell [Lung]; artery cell [Lung]; basal urothelial cell [Bladder]; capillary aerocyte cell [Lung]; capillary cell (FABP5- RBP7-) [Blood, Lung, Kidney]; endothelial cell [Lung]; enterocyte [Small intestine, Colon]; enterocyte (CA2+) [Small intestine]; enterocyte progenitor …
Guanylin/Uroguanylin (GN/UGN)	guanylin (GN)	protein	Ligand	GUCA2A	B cell [Small intestine]; M cell of gut [Small intestine]; T cell (CD4- CD8- CCL5+ GZMB+ LYG1+) [Small intestine]; enterocyte [Small intestine, Colon]; enterocyte (CA2+) [Small intestine]; enterocyte_goblet cell [Small intestine, Colon]; enteroendocrine cell [Colon]; goblet cell [Small intestine, Colon]; goblet cell (PF) [Small intestine]
Guanylin/Uroguanylin (GN/UGN)	uroguanylin (UGN)	protein	Ligand	GUCA2B	M cell of gut [Small intestine]; enterocyte [Small intestine, Colon]; enterocyte (CA2+) [Small intestine]; enterocyte_goblet cell [Small intestine, Colon]; enteroendocrine cell [Small intestine, Colon]; goblet cell [Small intestine]; goblet cell (PF) [Small intestine]
Guanylin/Uroguanylin (GN/UGN)	guanylin (GN)|uroguanylin (UGN)	protein	Receptor	GUCY2C	M cell of gut [Small intestine]; beta cell [Pancreas]; ciliated epithelial cell of uterus [Uterus]; dendritic cell (FLT3+ IGSF6+) [Bone]; early spermatocyte [Testes]; enterocyte [Small intestine, Colon]; enterocyte (CA2+) [Small intestine]; enterocyte progenitor cell [Small intestine, Colon]; enterocyte_goblet cell [Small intestine, Colon]; enteroendocrine cell [Small intestine, Colon]; ependymal…
Guanylin/Uroguanylin (GN/UGN)	uroguanylin (UGN)	protein	Receptor	GUCY2D	cone cell [Eye retina]; horizontal cell [Eye retina]; rod cell [Eye retina]
Hepcidin (HAMP)	hepcidin (HAMP)	protein	Ligand	HAMP & FURIN	M cell of gut [Small intestine]; cholangiocyte [Liver]; fibroblast [Liver]; hepatocyte (APOB+) [Liver]; hepatocyte (PHYH+) [Liver]
Hepcidin (HAMP)	hepcidin (HAMP)	protein	Receptor	SLC40A1	GABAergic neuron (GRIK1+ MEIS2+ NECAB1-) [Brain cortex]; adipocyte (UCP1hi) [Fat, Pancreas]; adipocyte (UCP1lo) [Fat, Limb muscle, Aorta, Pancreas, Kidney, Bladder]; adventitial fibroblast [Lung]; alpha-intercalated cell [Kidney]; alveolar epithelial cell type 1 [Lung]; alveolar epithelial cell type 2 [Lung]; alveolar epithelial cell type 2_uterine metastasis cell [Lung]; alveolar fibroblast [Lun…
Hypocretin (Orexin)	hypocretin, orexin	protein	Ligand	HCRT	GABAergic neuron (GIRK1- MEIS2+ NECAB1-) [Brain cortex]; GABAergic neuron (OTX2+) [Brainstem]; GABAergic neuron (PPP1R1B+) [Brain cortex]; astrocyte (LHX2+ SLC7A10+) [Hypothalamus Pituitary]; astrocyte (LHX2+ SLC7A10-) [Brain cortex]; astrocyte (S100B+) [Brainstem]; bipolar cell [Eye retina]; ependymal cell [Brain cortex]; glutamatergic neuron (NPTX1+) [Brain cortex]; lactotroph [Hypothalamus Pit…
Hypocretin (Orexin)	hypocretin, orexin	protein	Receptor	HCRTR1	loop of Henle epithelial cell (AKR1B1+) [Kidney]; mesothelial cell [Lung, Bladder]; mesothelial cell (SBSN+) [Fat]
Hypocretin (Orexin)	hypocretin, orexin	protein	Receptor	HCRTR2	chondrocyte [Trachea]; fibroblast (ITIH5+) [Fat]; glutamatergic neuron (CBLN1+) [Brainstem]; pericyte [Pancreas]; tendon cell [Bone, Tongue]
Inhibin/Activin	inhibin	protein	Ligand	INHA & INHBA	stromal cell [Testes]
Inhibin/Activin	inhibin	protein	Ligand	INHA & INHBB	ciliated epithelial cell of uterus [Uterus]; granulosa cell [Fat]
Inhibin/Activin	activin	protein	Ligand	INHBA	GABAergic neuron (GRIK1+ MEIS2+ NECAB1-) [Brain cortex]; T cell (CD4- CD8+ CCL5-) [Limb muscle]; channel cell (MMP7+) [Skin]; chondrocyte [Bone, Trachea]; conventional dendritic cell [Mammary gland]; dendritic cell (FLT3+ IGSF6+) [Mammary gland]; fibroblast [Hypothalamus Pituitary, Mammary gland, Trachea, Tongue, Bladder]; fibroblast (ENPP2+) [Bladder]; fibroblast (LCN2+) [Fat]; fibroblast (WIF1+…
Inhibin/Activin	activin	protein	Ligand	INHBB	B cell (PF) [Kidney]; alveolar epithelial cell type 2_uterine metastasis cell [Lung]; artery cell [Small intestine]; capillary cell (FABP5+ RBP7-) [Small intestine]; channel cell (MMP7+) [Skin]; ciliated epithelial cell of uterus [Uterus]; ependymal cell [Brain cortex, Brainstem]; fibroblast [Mammary gland]; granulosa cell [Fat]; non-ciliated epithelial cell of uterus (FXYD4+ MUC16+) [Uterus]; no…
Inhibin/Activin	activin	protein	Receptor	ACVR1B & ACVR2A	GABAergic neuron (OTX2+) [Brainstem]; GABAergic neuron (PPP1R1B+) [Brain cortex]; M cell of gut [Small intestine]; ON-bipolar cell [Eye retina]; adventitial fibroblast [Lung]; alpha cell [Pancreas]; artery cell [Tongue, Small intestine]; astrocyte (S100B+) [Brainstem]; basal cell [Tongue]; capillary cell (FABP5+ RBP7lo) [Bladder]; channel cell (TPM1+) [Skin]; cholangiocyte [Liver]; choroid plexus…
Inhibin/Activin	activin	protein	Receptor	ACVR1B & ACVR2B	GABAergic neuron (GRIK1+ MEIS2+ NECAB1-) [Brain cortex]; alpha cell [Pancreas]; alpha cell_beta cell [Pancreas]; conventional dendritic cell [Bone marrow]; delta cell [Pancreas]; distal convoluted tubule epithelial cell [Kidney]; ductal cell (UPK1A+) [Pancreas]; enterocyte (CA2+) [Small intestine]; fibroblast (ITIH5+) [Fat]; glutamatergic neuron (NEFH+) [Brainstem]; glutamatergic neuron (NPTX1+) …
Inhibin/Activin	activin	protein	Receptor	ACVR1C & ACVR2A	GABAergic neuron (PPP1R1B+) [Brain cortex]; adipocyte (UCP1lo) [Kidney]; alpha cell [Pancreas]; astrocyte (S100B+) [Brainstem]; basal urothelial cell [Bladder]; intermediate urothelial cell [Bladder]; luminal urothelial cell [Bladder]
Inhibin/Activin	activin	protein	Receptor	ACVR1C & ACVR2B	alpha cell [Pancreas]; alpha cell_beta cell [Pancreas]
Inhibin/Activin	inhibin	protein	Receptor	TGFBR3 & ACVR2A	adventitial fibroblast [Lung]; astrocyte (S100B+) [Brainstem]; basal cell [Tongue]; basal urothelial cell [Bladder]; capillary cell (FABP5+ RBP7+) [Bone]; capillary cell (FABP5+ RBP7lo) [Bladder]; choroid plexus epithelial cell [Brainstem]; endothelial cell [Skin]; enteroendocrine cell [Colon]; fibroadipogenic progenitor cell [Diaphragm]; fibroblast [Trachea]; fibroblast (ITIH5+) [Fat]; fibroblas…
Inhibin/Activin	inhibin	protein	Receptor	TGFBR3 & ACVR2B	alpha cell_beta cell [Pancreas]; delta cell [Pancreas]; ependymal cell (NPY+) [Brainstem]; fibroblast (ITIH5+) [Fat]; glutamatergic neuron (NEFH+) [Brainstem]; gonadotroph [Hypothalamus Pituitary]; granulosa cell [Fat]; interfollicular differentiated suprabasal cell [Skin]; loop of Henle thin ascending limb epithelial cell [Kidney]; loop of Henle thin descending limb epithelial cell [Kidney]; lym…
Insulin	insulin	protein	Ligand	INS & CPE & PCSK1 & PCSK2	alpha cell_beta cell [Pancreas]; beta cell [Pancreas]; delta cell [Pancreas]
Insulin-like growth factor (IGF)	insulin-like growth factor (IGF), somatomedin	protein	Ligand	IGF1	GABAergic neuron (OTX2+) [Brainstem]; ON-bipolar cell [Eye retina]; adipo-CAR cell [Bone, Bone marrow]; adipocyte (UCP1hi) [Fat, Pancreas, Kidney]; adipocyte (UCP1lo) [Fat, Limb muscle, Bone, Aorta, Pancreas, Kidney, Bladder]; adventitial fibroblast [Lung]; alveolar macrophage [Lung]; alveolar macrophage (CXCL10+) [Lung]; alveolar macrophage (LPL+) [Lung]; alveolar macrophage (PF) [Lung]; endothe…
Insulin-like growth factor (IGF)	insulin-like growth factor (IGF), somatomedin	protein	Ligand	IGF2	GABAergic neuron (GRIK1+ MEIS2+ NECAB1-) [Brain cortex]; adipo-CAR cell [Bone, Bone marrow]; alpha cell [Pancreas]; alpha cell_beta cell [Pancreas]; artery cell [Skin, Fat, Mammary gland, Limb muscle, Tongue, Small intestine, Pancreas, Bladder]; beta cell [Pancreas]; capillary cell (CXCL10+) [Limb muscle]; capillary cell (FABP5+ RBP7+) [Fat, Bone, Bladder]; capillary cell (FABP5+ RBP7-) [Lung, Sm…
Insulin-like growth factor (IGF)	insulin-like growth factor (IGF), somatomedin	protein	Receptor	IGF2R	B cell (SOX5+) [Pancreas]; GABAergic neuron (PPP1R1B+) [Brain cortex]; M cell of gut [Small intestine]; T cell (CD4+ CD8- CCL5-) [Bone]; T cell (CD4- CD8+ CCL5+) [Bone, Colon, Pancreas]; T cell (CD4- CD8- CCL5+ GZMK+) [Small intestine]; T cell (PF) [Fat, Lung, Pancreas]; acinar cell_ductal cell [Pancreas]; adipocyte (UCP1hi) [Fat, Pancreas]; adipocyte (UCP1lo) [Fat, Aorta]; adventitial fibroblast…
Insulin-like growth factor (IGF)|Resistin	insulin-like growth factor (IGF), somatomedin|resistin	protein	Receptor	IGF1R	B cell [Brain cortex]; GABAergic neuron (GIRK1- MEIS2+ NECAB1+) [Brain cortex]; GABAergic neuron (GIRK1- MEIS2+ NECAB1-) [Brain cortex]; GABAergic neuron (GRIK1+ MEIS2+ NECAB1-) [Brain cortex]; GABAergic neuron (OTX2+) [Brainstem]; GABAergic neuron (PPP1R1B+) [Brain cortex]; M cell of gut [Small intestine]; Muller cell [Eye retina]; OFF-bipolar cell [Eye retina]; ON-bipolar cell [Eye retina]; T c…
Insulin|Insulin-like growth factor (IGF)	insulin|insulin-like growth factor (IGF), somatomedin	protein	Receptor	INSR	GABAergic neuron (GIRK1- MEIS2+ NECAB1+) [Brain cortex]; GABAergic neuron (GRIK1+ MEIS2+ NECAB1-) [Brain cortex]; GABAergic neuron (PPP1R1B+) [Brain cortex]; ON-bipolar cell [Eye retina]; acinar cell (PNISR+) [Pancreas]; adipo-CAR cell [Bone]; adipocyte (UCP1lo) [Fat]; alpha cell [Pancreas]; artery cell [Pancreas, Uterus]; astrocyte (LHX2+ SLC7A10-) [Brain cortex]; capillary cell (FABP5+ RBP7-) […
Irisin	irisin	protein	Ligand	FNDC5	GABAergic neuron (GIRK1- MEIS2+ NECAB1+) [Brain cortex]; GABAergic neuron (GIRK1- MEIS2+ NECAB1-) [Brain cortex]; GABAergic neuron (GRIK1+ MEIS2+ NECAB1-) [Brain cortex]; GABAergic neuron (OTX2+) [Brainstem]; GABAergic neuron (PPP1R1B+) [Brain cortex]; adipo-CAR cell [Bone marrow]; astrocyte (LHX2- SLC7A10+) [Brainstem]; choroid plexus epithelial cell [Brainstem]; fast muscle cell [Tongue]; fibro…
Irisin	irisin	protein	Receptor	ITGAV & ITGB1	GABAergic neuron (GIRK1- MEIS2+ NECAB1-) [Brain cortex]; GABAergic neuron (OTX2+) [Brainstem]; GABAergic neuron (PPP1R1B+) [Brain cortex]; M cell of gut [Small intestine]; acinar cell (FDX1+) [Pancreas]; acinar cell (PNISR+) [Pancreas]; acinar cell_ductal cell [Pancreas]; adipo-CAR cell [Bone]; adipocyte (UCP1hi) [Fat, Pancreas, Kidney]; adipocyte (UCP1lo) [Fat, Limb muscle, Pancreas, Kidney]; ad…
Kininogen/Bradykinin/Kallikrein	kallikrein, Kinin–kallikrein system	enzyme (circulating)	Ligand	KLKB1	hepatocyte (APOB+) [Liver]; osteo-CAR cell [Bone marrow]
Kininogen/Bradykinin/Kallikrein	kininogen/bradykinin, Kinin–kallikrein system	protein	Ligand	KNG1	alpha-intercalated cell [Kidney]; cholangiocyte [Liver]; distal convoluted tubule epithelial cell [Kidney]; ductal cell (SPOCK3+) [Pancreas]; ductal cell (UPK1A+) [Pancreas]; hepatocyte (APOB+) [Liver]; hepatocyte (PHYH+) [Liver]; intercalated cell_principal cell [Kidney]; loop of Henle epithelial cell (AKR1B1+) [Kidney]; loop of Henle thick ascending limb epithelial cell [Kidney]; loop of Henle …
Kininogen/Bradykinin/Kallikrein	kininogen/bradykinin, Kinin–kallikrein system	protein	Receptor	BDKRB1	artery cell [Pancreas]; chondrocyte [Trachea]; fast muscle cell [Tongue]; fibroblast [Small intestine, Colon, Bladder]; fibroblast (ENPP2+) [Bladder]; fibroblast (GGT5+) [Small intestine]; fibroblast (KCNN3+) [Small intestine]; fibroblast (LCN2+) [Fat]; fibroblast (LY6H+) [Bladder]; fibroblast (PTN+) [Bladder]; mesothelial cell [Bladder]; myofibroblast [Bladder]; plasma cell [Bladder]; smooth mus…
Kininogen/Bradykinin/Kallikrein	kininogen/bradykinin, Kinin–kallikrein system	protein	Receptor	BDKRB2	acinar cell_ductal cell [Pancreas]; artery cell [Small intestine]; endothelial cell [Trachea]; fibroblast (ENPP2+) [Bladder]; fibroblast (LCN2+) [Fat]; myofibroblast [Bladder]
Kisspeptins/Metastin	kisspeptins/metastin	protein	Ligand	KISS1 & FURIN	beta cell [Pancreas]
Kisspeptins/Metastin	kisspeptins/metastin	protein	Receptor	KISS1R	B cell [Fat, Limb muscle]; B cell (PF) [Fat, Limb muscle]; GABAergic neuron (OTX2+) [Brainstem]; bipolar cell [Eye retina]; fibroblast (LCN2+) [Fat]; glutamatergic neuron (CBLN1+) [Brainstem]; glutamatergic neuron (NPTX1+) [Brain cortex]; lactotroph [Hypothalamus Pituitary]; neuron [Brain cortex, Brainstem]; plasma cell [Limb muscle]; plasma cell (PF) [Fat]
Leptin	leptin	protein	Ligand	LEP	loop of Henle epithelial cell (AKR1B1+) [Kidney]; vascular associated smooth muscle cell [Limb muscle]
Leptin	leptin	protein	Receptor	LEPR	adipo-CAR cell [Bone]; adventitial fibroblast [Lung]; alveolar fibroblast [Lung]; artery cell [Lung, Small intestine, Bladder, Uterus]; beta cell [Pancreas]; capillary cell (CXCL10+) [Lung]; capillary cell (FABP5+ RBP7-) [Small intestine, Pancreas, Bladder]; capillary cell (FABP5+ RBP7lo) [Bladder]; capillary cell (FABP5- RBP7-) [Lung, Kidney, Testes]; chondrocyte [Bone, Trachea]; choroid plexus …
Leukotrienes	leukotriene B4 (LTB4)	small molecule (eicosanoid)	Ligand	ALOX5AP & ALOX5 & LTA4H	macrophage (ABCG1+) [Kidney]; macrophage_monocyte [Blood]; neutrophil [Brainstem]
Leukotrienes	cysteinyl leukotrienes (LTC4; LTD4; LTE4)	small molecule (eicosanoid)	Ligand	ALOX5AP & ALOX5 & LTC4S
Leukotrienes	cysteinyl leukotrienes (LTC4; LTD4; LTE4)	small molecule (eicosanoid)	Receptor	CYSLTR1	B cell [Fat, Mammary gland, Limb muscle, Bone, Bone marrow, Blood, Spleen, Lung, Small intestine, Liver, Pancreas, Kidney, Bladder]; B cell (PF) [Fat, Limb muscle, Bone, Pancreas]; B cell (SOX5+) [Pancreas]; T cell (CD4+ CD8- CCL5-) [Bone]; T cell (PF) [Pancreas]; alveolar macrophage [Lung]; alveolar macrophage (PF) [Lung]; artery cell [Small intestine, Uterus]; basophil [Bone, Lung, Bladder]; ca…
Leukotrienes	cysteinyl leukotrienes (LTC4; LTD4; LTE4)	small molecule (eicosanoid)	Receptor	CYSLTR2	B cell (PF) [Liver, Kidney]; T cell (CD4- CD8- CCL5+ GZMB+ LYG1+) [Small intestine]; T cell (CD4- CD8- CCL5+ GZMB- LYG1+) [Small intestine]; basophil [Fat]; fibroblast [Hypothalamus Pituitary]; fibroblast (GGT5+) [Small intestine]; glutamatergic neuron (ROM1+) [Brainstem]; macrophage (MARCO+) [Pancreas, Kidney]; macrophage_monocyte [Trachea]; monocyte (PF) [Hypothalamus Pituitary]; natural killer…
Leukotrienes	leukotriene B4 (LTB4)	small molecule (eicosanoid)	Receptor	LTB4R	T cell (CD4+ CD8- CCL5+) [Lung]; alveolar macrophage [Lung]; alveolar macrophage (CXCL10+) [Lung]; alveolar macrophage (LPL+) [Lung]; alveolar macrophage (PF) [Lung]; capillary cell (FABP5+ RBP7-) [Lung]; ciliated cell [Lung]; conventional dendritic cell [Fat, Bone marrow]; dendritic cell (FLT3+ IGSF6+) [Bone, Bone marrow, Spleen, Lung]; dendritic cell (FLT3- IGSF6+ TCF4+) [Small intestine]; eosi…
Leukotrienes	leukotriene B4 (LTB4)	small molecule (eicosanoid)	Receptor	LTB4R2	channel cell (MMP7+) [Skin]; dendritic cell (FLT3- IGSF6+ TCF4+) [Small intestine]; filiform papilla [Tongue]; interfollicular basal cell [Skin]; interfollicular cell (PF) [Skin]; interfollicular suprabasal cell [Skin]; respiratory basal cell [Trachea]; respiratory basal cell (PF) [Trachea]; suprabasal cell [Tongue]; suprabasal cell (KRT4+) [Tongue]; suprabasal cell (PF WIF1+) [Tongue]; suprabasa…
Luteinizing hormone (LH)	luteinizing hormone (LH)	protein	Ligand	LHB & CGA	gonadotroph [Hypothalamus Pituitary]
Luteinizing hormone (LH)	luteinizing hormone (LH)	protein	Receptor	LHCGR	adipocyte (UCP1lo) [Fat, Limb muscle, Bone, Bladder]; capillary cell (FABP5+ RBP7+) [Small intestine]; corticotroph [Hypothalamus Pituitary]; glutamatergic neuron (NPTX1+) [Brain cortex]; granulosa cell [Fat]; reticular cell [Kidney]
Melanin-concentrating hormone (MCH)	melanin-concentrating hormone (MCH)	protein	Ligand	PMCH & PCSK1
Melanin-concentrating hormone (MCH)	melanin-concentrating hormone (MCH)	protein	Ligand	PMCH & PCSK2
Melanin-concentrating hormone (MCH)	melanin-concentrating hormone (MCH)	protein	Receptor	MCHR1	alpha cell_beta cell [Pancreas]; beta cell [Pancreas]; channel cell (TPM1+) [Skin]; fibroblast [Mammary gland]; glutamatergic neuron (NPTX1+) [Brain cortex]; glutamatergic neuron (ROM1+) [Brainstem]; myofibroblast [Kidney]; neuron [Brain cortex, Brainstem]
Melanin-concentrating hormone (MCH)	melanin-concentrating hormone (MCH)	protein	Receptor	MCHR2
Melatonin (MT)	melatonin (MT)	small molecule (amino acid derivative)	Ligand	AANAT & ASMT	GABAergic neuron (OTX2+) [Brainstem]; ependymal cell (NPY+) [Brainstem]; glutamatergic neuron (NEFH+) [Brainstem]; glutamatergic neuron (ROM1+) [Brainstem]
Melatonin (MT)	melatonin (MT)	small molecule (amino acid derivative)	Receptor	MTNR1A
Melatonin (MT)	melatonin (MT)	small molecule (amino acid derivative)	Receptor	MTNR1B
Motilin (MLN)	motilin (MLN)	protein	Ligand	MLN	GABAergic neuron [Hypothalamus Pituitary]; GABAergic neuron (PPP1R1B+) [Brain cortex]; T cell (CD4+ CD8- CCL5+) [Small intestine]; T cell (CD4+ CD8- CCL5- CCR10+) [Fat, Blood]; T cell (CD4+ CD8- CCL5-) [Fat, Mammary gland, Limb muscle, Bone, Bone marrow, Blood, Spleen, Lung, Small intestine, Liver, Pancreas, Kidney, Bladder]; T cell (CD4- CD8+ CCL5+) [Lung, Colon, Uterus]; T cell (CD4- CD8+ CCL5-…
Motilin (MLN)	motilin (MLN)	protein	Receptor	MLNR	channel cell (MMP7+) [Skin]; delta cell [Pancreas]; interfollicular differentiated suprabasal cell [Skin]; macrophage (MS4A7+) [Small intestine]; natural killer T cell [Limb muscle]; natural killer cell [Fat]; sweat gland cell [Skin]
Natriuretic peptides (ANP/BNP/CNP)	natriuretic peptide A, atrial natriuretic peptide (ANP)	protein	Ligand	NPPA	atrial cardiomyocyte [Heart]; cardiomyocyte [Heart]
Natriuretic peptides (ANP/BNP/CNP)	natriuretic peptide B, ventricular natriuretic peptide/brain natriuretic peptide (BNP)	protein	Ligand	NPPB	alveolar epithelial cell type 1 [Lung]; atrial cardiomyocyte [Heart]; cardiomyocyte [Heart]; endothelial cell [Aorta]; mesothelial cell [Lung]; thyrotroph [Hypothalamus Pituitary]; ventricular cardiomyocyte [Heart]
Natriuretic peptides (ANP/BNP/CNP)	natriuretic peptide C (CNP)	protein	Ligand	NPPC	GABAergic neuron (OTX2+) [Brainstem]; alveolar fibroblast [Lung]; basophil [Lung]; fibroblast (KCNN3+) [Small intestine]; mature dendritic cell [Kidney]; mesothelial cell [Blood]; neuron [Brain cortex, Brainstem]; oligodendrocyte precursor cell [Brain cortex, Brainstem, Hypothalamus Pituitary]; plasmacytoid dendritic cell [Liver]; skeletal muscle satellite stem cell [Limb muscle, Diaphragm]; unkn…
Natriuretic peptides (ANP/BNP/CNP)	natriuretic peptide A, atrial natriuretic peptide (ANP)|natriuretic peptide B, ventricular natriuretic peptide/brain natriuretic peptide (BNP)	protein	Receptor	NPR1	GABAergic neuron (PPP1R1B+) [Brain cortex]; PP cell [Pancreas]; acinar cell (PNISR+) [Pancreas]; adipocyte (UCP1hi) [Fat, Pancreas, Kidney]; adipocyte (UCP1lo) [Fat, Limb muscle, Pancreas, Kidney]; alveolar epithelial cell type 2_uterine metastasis cell [Lung]; artery cell [Fat, Lung, Tongue, Small intestine, Pancreas, Bladder]; capillary aerocyte cell [Lung]; capillary cell (CXCL10+) [Fat, Lung,…
Natriuretic peptides (ANP/BNP/CNP)	natriuretic peptide C (CNP)	protein	Receptor	NPR2	GABAergic neuron (PPP1R1B+) [Brain cortex]; adipo-CAR cell [Bone]; adipocyte (UCP1lo) [Bladder]; alpha cell [Pancreas]; alpha cell_beta cell [Pancreas]; alveolar epithelial cell type 1 [Lung]; artery cell [Pancreas, Uterus]; astrocyte (LHX2+ SLC7A10-) [Brain cortex]; astrocyte (LHX2- SLC7A10+) [Brainstem]; astrocyte (S100B+) [Brainstem]; capillary cell (FABP5+ RBP7+) [Bladder]; capillary cell (FA…
Natriuretic peptides (ANP/BNP/CNP)	natriuretic peptide A, atrial natriuretic peptide (ANP)|natriuretic peptide B, ventricular natriuretic peptide/brain natriuretic peptide (BNP)|natriuretic peptide C (CNP)	protein	Receptor	NPR3	adipo-CAR cell [Bone]; adipocyte (UCP1hi) [Fat, Pancreas, Kidney]; alveolar epithelial cell type 1 [Lung]; artery cell [Skin, Small intestine, Pancreas]; capillary cell (FABP5+ RBP7-) [Small intestine]; capillary cell (FABP5- RBP7-) [Blood, Lung, Kidney]; ductal cell (UPK1A+) [Pancreas]; endothelial cell [Lung]; ependymal cell [Hypothalamus Pituitary]; erythroid progenitor cell [Hypothalamus Pitu…
Neuropeptide B/W	neuropeptide B	protein	Ligand	NPB	filiform papilla [Tongue]; glutamatergic neuron (CBLN1+) [Brainstem]; interfollicular basal cell [Skin]; interfollicular suprabasal cell [Skin]; podocyte [Kidney]; pulmonary neuroendocrine cell [Trachea]; suprabasal cell [Tongue]
Neuropeptide B/W	neuropeptide W	protein	Ligand	NPW	B cell (PF) [Fat]; T cell (CD4+ CD8- CCL5- CLDN1+) [Fat, Limb muscle]; T cell (PF) [Fat]; alpha cell [Pancreas]; artery cell [Tongue]; basophil [Fat, Limb muscle]; endothelial cell [Fat, Bone, Aorta]; gonadotroph [Hypothalamus Pituitary]; myelinating Schwann cell [Bladder]; natural killer cell_T cell (PF) [Limb muscle]; neuroendocrine cell [Hypothalamus Pituitary]; oligodendrocyte [Brain cortex, …
Neuropeptide B/W	neuropeptide B|neuropeptide W	protein	Receptor	NPBWR1
Neuropeptide B/W	neuropeptide B|neuropeptide W	protein	Receptor	NPBWR2
Neuropeptide FF/VF	neuropeptide FF, PQRFamide peptide (PQRFa)	protein	Ligand	NPFF	basophil [Lung]; capillary cell (FABP5+ RBP7lo) [Bladder]; capillary cell (FABP5- RBP7-) [Kidney]; conventional dendritic cell [Bone marrow]; ductal cell (SPOCK3+) [Pancreas]; endothelial cell [Fat]; erythroid lineage cell [Diaphragm]; lymphatic cell (ACKR4- CCDC80+) [Pancreas]; macrophage [Diaphragm]; mesothelial cell [Spleen]; oligodendrocyte precursor cell [Hypothalamus Pituitary]; osteo-CAR c…
Neuropeptide FF/VF	neuropeptide VF, Gonadotropin-inhibitory hormone (GnIH)	protein	Ligand	NPVF
Neuropeptide FF/VF	neuropeptide FF, PQRFamide peptide (PQRFa)|neuropeptide VF, Gonadotropin-inhibitory hormone (GnIH)	protein	Receptor	NPFFR1	GABAergic neuron (OTX2+) [Brainstem]; chondrocyte [Trachea]; leptomeningeal cell [Brain cortex]
Neuropeptide FF/VF	neuropeptide FF, PQRFamide peptide (PQRFa)|neuropeptide VF, Gonadotropin-inhibitory hormone (GnIH)	protein	Receptor	NPFFR2	early spermatocyte [Testes]
Neuropeptide Y	neuropeptide Y	protein	Ligand	NPY & CPE & PCSK2	neuron [Brain cortex, Brainstem]
Neuropeptide Y|Pancreatic polypeptide|Peptide YY	neuropeptide Y|pancreatic polypeptide|peptide YY	protein	Receptor	NPY1R	GABAergic neuron (GIRK1- MEIS2+ NECAB1+) [Brain cortex]; GABAergic neuron (GIRK1- MEIS2+ NECAB1-) [Brain cortex]; GABAergic neuron (GRIK1+ MEIS2+ NECAB1-) [Brain cortex]; GABAergic neuron (PPP1R1B+) [Brain cortex]; adipocyte (UCP1hi) [Fat, Pancreas, Kidney]; adipocyte (UCP1lo) [Fat, Limb muscle, Pancreas, Kidney, Bladder]; artery cell [Fat, Small intestine]; capillary cell (FABP5+ RBP7+) [Pancrea…
Neuropeptide Y|Pancreatic polypeptide|Peptide YY	neuropeptide Y|pancreatic polypeptide|peptide YY	protein	Receptor	NPY2R	adipocyte (UCP1hi) [Pancreas]; alpha cell_beta cell [Pancreas]; beta cell [Pancreas]; delta cell [Pancreas]; glutamatergic neuron (NEFH+) [Brainstem]; glutamatergic neuron (NPTX1+) [Brain cortex]; leptomeningeal cell [Brainstem]; loop of Henle epithelial cell (AKR1B1+) [Kidney]; respiratory basal cell (PF) [Trachea]; unknown_Bone_stromal_G1 (NGFR+ TNNT2+) [Bone]
Neuropeptide Y|Pancreatic polypeptide|Peptide YY	neuropeptide Y|pancreatic polypeptide|peptide YY	protein	Receptor	NPY4R	goblet cell [Small intestine]
Neuropeptide Y|Pancreatic polypeptide|Peptide YY	neuropeptide Y|pancreatic polypeptide|peptide YY	protein	Receptor	NPY5R	GABAergic neuron (GIRK1- MEIS2+ NECAB1+) [Brain cortex]; GABAergic neuron (GIRK1- MEIS2+ NECAB1-) [Brain cortex]; GABAergic neuron (PPP1R1B+) [Brain cortex]; adipocyte (UCP1hi) [Fat, Pancreas, Kidney]; adipocyte (UCP1lo) [Fat, Bone, Aorta, Pancreas, Kidney, Bladder]; beta-intercalated cell [Kidney]; choroid plexus epithelial cell [Brainstem]; fibroblast (TNC+) [Kidney]; neuroendocrine cell [Hypot…
Neurotensin/Neuromedin N	neurotensin/neuromedin N	protein	Ligand	NTS	GABAergic neuron [Hypothalamus Pituitary]; enterocyte (CA2+) [Small intestine]; enteroendocrine cell [Small intestine]; fibroblast (TNC+) [Kidney]; filiform papilla [Tongue]
Neurotensin/Neuromedin N	neurotensin/neuromedin N	protein	Receptor	NTSR1
Neurotensin/Neuromedin N	neurotensin/neuromedin N	protein	Receptor	NTSR2	astrocyte (LHX2+ SLC7A10+) [Hypothalamus Pituitary]; astrocyte (LHX2+ SLC7A10-) [Brain cortex]; astrocyte (LHX2- SLC7A10+) [Brainstem]; astrocyte (S100B+) [Brainstem]
Neurotensin/Neuromedin N	neurotensin/neuromedin N	protein	Receptor	SORT1	B cell [Hypothalamus Pituitary]; GABAergic neuron [Hypothalamus Pituitary]; M cell of gut [Small intestine]; T cell (PF) [Fat]; acinar cell (FDX1+) [Pancreas]; acinar cell (PNISR+) [Pancreas]; adipo-CAR cell [Bone]; adipocyte (UCP1lo) [Bone]; alveolar epithelial cell type 1 [Lung]; alveolar epithelial cell type 2 [Lung]; alveolar epithelial cell type 2_uterine metastasis cell [Lung]; alveolar mac…
Nociceptin/Orphanin FQ (N/OFQ)	nociceptin/orphanin FQ (N/OFQ)	protein	Ligand	PNOC & CPE & PCSK2	GABAergic neuron (OTX2+) [Brainstem]; alpha cell_beta cell [Pancreas]; neuron [Brainstem]
Nociceptin/Orphanin FQ (N/OFQ)	nociceptin/orphanin FQ (N/OFQ)	protein	Receptor	OPRL1
Osteocalcin (OCN/BGLAP)	osteocalcin (OCN), bone gamma-carboxyglutamic acid-containing protein (BGLAP)	protein	Ligand	BGLAP	fibroblast [Hypothalamus Pituitary]; osteoblast [Bone, Bone marrow]
Osteocalcin (OCN/BGLAP)	osteocalcin (OCN), bone gamma-carboxyglutamic acid-containing protein (BGLAP)	protein	Receptor	GPR158	GABAergic neuron (GIRK1- MEIS2+ NECAB1-) [Brain cortex]; GABAergic neuron (GRIK1+ MEIS2+ NECAB1-) [Brain cortex]; GABAergic neuron (OTX2+) [Brainstem]; GABAergic neuron (PPP1R1B+) [Brain cortex]; PP cell [Pancreas]; alpha cell [Pancreas]; alpha cell_beta cell [Pancreas]; beta cell [Pancreas]; corticotroph [Hypothalamus Pituitary]; delta cell [Pancreas]; early spermatocyte [Testes]; glutamatergic …
Osteocalcin (OCN/BGLAP)	osteocalcin (OCN), bone gamma-carboxyglutamic acid-containing protein (BGLAP)	protein	Receptor	GPRC6A	beta-intercalated cell [Kidney]; intercalated cell_principal cell [Kidney]
Oxytocin (OXT)	oxytocin (OXT)	protein	Ligand	OXT & CPE	GABAergic neuron (PPP1R1B+) [Brain cortex]; delta cell [Pancreas]; enteroendocrine cell [Small intestine, Colon]; glutamatergic neuron (NPTX1+) [Brain cortex]; loop of Henle thick ascending limb epithelial cell [Kidney]; loop of Henle thin descending limb epithelial cell [Kidney]; lymphatic cell (ACKR4- CCDC80+) [Mammary gland]; neuron [Brainstem]; oligodendrocyte precursor cell [Hypothalamus Pit…
Oxytocin (OXT)|Vasopressin (ADH/AVP)	oxytocin (OXT)|vasopressin, arginine vasopressin (AVP), antidiuretic hormone (ADH), argipressin	protein	Receptor	AVPR1A	adipocyte (UCP1lo) [Fat, Limb muscle, Pancreas, Kidney, Bladder]; adventitial fibroblast [Lung]; alpha-intercalated cell [Kidney]; artery cell [Fat]; beta-intercalated cell [Kidney]; capillary cell (CXCL10+) [Fat]; capillary cell (FABP5+ RBP7+) [Bladder]; endothelial cell [Lung]; erythroid lineage cell [Diaphragm]; fibroadipogenic progenitor cell [Limb muscle]; fibroblast [Fat, Mammary gland, Sma…
Oxytocin (OXT)|Vasopressin (ADH/AVP)	oxytocin (OXT)|vasopressin, arginine vasopressin (AVP), antidiuretic hormone (ADH), argipressin	protein	Receptor	AVPR1B
Oxytocin (OXT)|Vasopressin (ADH/AVP)	oxytocin (OXT)|vasopressin, arginine vasopressin (AVP), antidiuretic hormone (ADH), argipressin	protein	Receptor	AVPR2	B cell [Fat, Limb muscle, Bone, Bone marrow, Spleen, Lung, Liver, Pancreas, Kidney]; B cell (PF) [Fat, Limb muscle, Spleen, Pancreas, Kidney]; B cell (SOX5+) [Pancreas]; T cell (CD4+ CD8+ CCL5+) [Spleen]; T cell (CD4+ CD8- CCL5-) [Fat, Bone marrow, Spleen]; T cell (CD4- CD8+ CCL5+) [Fat, Limb muscle, Bone, Bone marrow, Spleen, Pancreas, Kidney]; T cell (PF) [Fat, Lung, Pancreas]; artery cell [Fat…
Oxytocin (OXT)|Vasopressin (ADH/AVP)	oxytocin (OXT)|vasopressin, arginine vasopressin (AVP), antidiuretic hormone (ADH), argipressin	protein	Receptor	OXTR	alpha cell [Pancreas]; alpha cell_beta cell [Pancreas]; alveolar epithelial cell type 1 [Lung]; alveolar epithelial cell type 2_uterine metastasis cell [Lung]; beta cell [Pancreas]; cholangiocyte [Liver]; delta cell [Pancreas]; ductal cell (UPK1A+) [Pancreas]; loop of Henle thick ascending limb epithelial cell [Kidney]; loop of Henle thin ascending limb epithelial cell [Kidney]; loop of Henle thi…
Pancreatic polypeptide	pancreatic polypeptide	protein	Ligand	PPY & PCSK1	enteroendocrine cell [Colon]
Parathyroid hormone/Parathyroid hormone-like hormone	parathyroid hormone (PTH)	protein	Ligand	PTH & FURIN
Parathyroid hormone/Parathyroid hormone-like hormone	parathyroid hormone/parathyroid hormone-like hormone, parathyroid hormone-related protein	protein	Ligand	PTHLH & FURIN	adventitial fibroblast [Lung]; alveolar fibroblast [Lung]; artery cell [Pancreas, Bladder]; choroid plexus epithelial cell [Brainstem]; endothelial cell [Aorta]; fibroblast [Bone, Trachea, Kidney]; fibroblast (ASPN+) [Kidney]; fibroblast (NNAT+) [Lung]; fibroblast (PI16+) [Pancreas]; fibroblast (WIF1+) [Tongue]; glutamatergic neuron (ROM1+) [Brainstem]; interfollicular basal cell (APOE+) [Skin]; …
Parathyroid hormone/Parathyroid hormone-like hormone	parathyroid hormone (PTH)|parathyroid hormone/parathyroid hormone-like hormone, parathyroid hormone-related protein	protein	Receptor	PTH1R	GABAergic neuron (GIRK1- MEIS2+ NECAB1-) [Brain cortex]; GABAergic neuron (OTX2+) [Brainstem]; GABAergic neuron (PPP1R1B+) [Brain cortex]; T cell (CD4- CD8+ CCL5+) [Small intestine, Colon, Uterus]; adipo-CAR cell [Bone, Bone marrow]; adventitial fibroblast [Lung]; alpha-intercalated cell [Kidney]; alveolar fibroblast [Lung]; alveolar macrophage [Lung]; alveolar macrophage (CXCL10+) [Lung]; alveol…
Parathyroid hormone/Parathyroid hormone-like hormone	parathyroid hormone (PTH)	protein	Receptor	PTH2R	GABAergic neuron (GIRK1- MEIS2+ NECAB1-) [Brain cortex]; GABAergic neuron (GRIK1+ MEIS2+ NECAB1-) [Brain cortex]; GABAergic neuron (OTX2+) [Brainstem]; astrocyte (S100B+) [Brainstem]; neuron [Brain cortex, Brainstem]; neutrophil (PF) [Brain cortex]
Peptide YY	peptide YY	protein	Ligand	PYY	enterocyte (CA2+) [Small intestine]; enteroendocrine cell [Small intestine, Colon]; neutrophil [Colon]
Pituitary adenylate cyclase-activating polypeptide (PACAP)	pituitary adenylate cyclase-activating polypeptide (PACAP)	protein	Ligand	ADCYAP1	GABAergic neuron (OTX2+) [Brainstem]; diplotene spermatocyte [Testes]; glutamatergic neuron (CBLN1+) [Brainstem]; glutamatergic neuron (NEFH+) [Brainstem]; glutamatergic neuron (NPTX1+) [Brain cortex]; hematopoietic precursor cell [Bone, Bone marrow]; neuron [Brain cortex, Brainstem]; pachytene spermatocyte [Testes]
Pituitary adenylate cyclase-activating polypeptide (PACAP)|Vasoactive intestinal peptide (VIP)	pituitary adenylate cyclase-activating polypeptide (PACAP)|vasoactive intestinal peptide (VIP); Peptide Histidine Isoleucine/Methionine (PHI/M)	protein	Receptor	ADCYAP1R1	GABAergic neuron (GIRK1- MEIS2+ NECAB1+) [Brain cortex]; GABAergic neuron (PPP1R1B+) [Brain cortex]; artery cell [Pancreas]; astrocyte (LHX2+ SLC7A10+) [Hypothalamus Pituitary]; astrocyte (LHX2+ SLC7A10-) [Brain cortex]; astrocyte (LHX2- SLC7A10+) [Brainstem]; astrocyte (S100B+) [Brainstem]; enteroendocrine cell [Colon]; ependymal cell (NPY+) [Brainstem]; fibroblast [Bone, Small intestine]; fibro…
Pituitary adenylate cyclase-activating polypeptide (PACAP)|Vasoactive intestinal peptide (VIP)	pituitary adenylate cyclase-activating polypeptide (PACAP)|vasoactive intestinal peptide (VIP); Peptide Histidine Isoleucine/Methionine (PHI/M)	protein	Receptor	VIPR2	mesothelial cell [Kidney]; smooth muscle cell [Fat]; urothelial cell [Bladder]
Progesterone	progesterone (P4), progestogen	small molecule (steroid)	Ligand	HSD3B1 & HSD17B2 & CYP11A1
Progesterone	progesterone (P4), progestogen	small molecule (steroid)	Ligand	HSD3B2 & HSD17B2 & CYP11A1
Progesterone	progesterone (P4), progestogen	small molecule (steroid)	Receptor	PAQR5	capillary cell (FABP5- RBP7-) [Testes]; diplotene spermatocyte [Testes]; early spermatocyte [Testes]; elongated spermatid [Testes]; elongating spermatid [Testes]; macrophage [Testes]; natural killer cell_T cell [Testes]; pachytene spermatocyte [Testes]; round spermatid [Testes]; sinusoid cell (MAFB+) [Bone]; spermatogonium [Testes]; stromal cell [Testes]; unknown_Tongue_stromal_G2 (NGFR+ TNNT2+) …
Progesterone	progesterone (P4), progestogen	small molecule (steroid)	Receptor	PAQR6	GABAergic neuron (GIRK1- MEIS2+ NECAB1-) [Brain cortex]; GABAergic neuron (GRIK1+ MEIS2+ NECAB1-) [Brain cortex]; GABAergic neuron (OTX2+) [Brainstem]; GABAergic neuron (PPP1R1B+) [Brain cortex]; adventitial fibroblast [Lung]; alveolar epithelial cell type 1 [Lung]; alveolar epithelial cell type 2_uterine metastasis cell [Lung]; alveolar fibroblast [Lung]; artery cell [Skin, Fat, Tongue, Small in…
Progesterone	progesterone (P4), progestogen	small molecule (steroid)	Receptor	PAQR7	B cell (PF) [Liver]; GABAergic neuron (OTX2+) [Brainstem]; GABAergic neuron (PPP1R1B+) [Brain cortex]; adipo-CAR cell [Bone]; adipocyte (UCP1lo) [Bone]; adventitial fibroblast [Lung]; alpha cell [Pancreas]; alpha cell_beta cell [Pancreas]; alpha-intercalated cell [Kidney]; alveolar fibroblast [Lung]; alveolar macrophage [Lung]; alveolar macrophage (CXCL10+) [Lung]; alveolar macrophage (PF) [Lung]…
Progesterone	progesterone (P4), progestogen	small molecule (steroid)	Receptor	PAQR8	B cell [Fat, Mammary gland, Bone marrow, Spleen, Small intestine, Liver, Pancreas]; B cell (PF) [Fat, Limb muscle, Spleen, Kidney]; B cell (SOX5+) [Pancreas]; GABAergic neuron (GIRK1- MEIS2+ NECAB1-) [Brain cortex]; GABAergic neuron (OTX2+) [Brainstem]; M cell of gut [Small intestine]; T cell (CD4+ CD8+ CCL5+) [Kidney]; T cell (CD4+ CD8- CCL5-) [Bone]; T cell (CD4- CD8+ CCL5+) [Limb muscle, Pancr…
Progesterone	progesterone (P4), progestogen	small molecule (steroid)	Receptor	PAQR9	GABAergic neuron (OTX2+) [Brainstem]; GABAergic neuron (PPP1R1B+) [Brain cortex]; OFF-bipolar cell [Eye retina]; ON-bipolar cell [Eye retina]; T cell (CD4- CD8- CCL5+ GZMB+ LYG1+) [Small intestine]; T cell (CD4- CD8- CCL5+ GZMB- LYG1+) [Small intestine]; adipocyte (UCP1lo) [Fat]; capillary cell (FABP5- RBP7-) [Testes]; choroid plexus epithelial cell [Brainstem]; diplotene spermatocyte [Testes]; e…
Progesterone	progesterone (P4), progestogen	small molecule (steroid)	Receptor	PGR	B cell (PF) [Bone]; beta-intercalated cell [Kidney]; chondrocyte [Trachea]; club cell [Lung]; conventional dendritic cell [Small intestine]; dendritic cell (FLT3- IGSF6+ TCF4+) [Small intestine]; fibroblast [Trachea]; granulocyte monocyte progenitor cell [Hypothalamus Pituitary]; lymphatic cell (ACKR4- CCDC80+) [Limb muscle]; mature dendritic cell [Bladder]; megakaryocyte progenitor cell [Hypotha…
Progesterone	progesterone (P4), progestogen	small molecule (steroid)	Receptor	PGRMC1	B cell [Liver, Bladder]; B cell (PF) [Fat, Mammary gland, Limb muscle, Bone, Spleen, Pancreas]; GABAergic neuron [Hypothalamus Pituitary]; GABAergic neuron (GIRK1- MEIS2+ NECAB1+) [Brain cortex]; GABAergic neuron (GIRK1- MEIS2+ NECAB1-) [Brain cortex]; GABAergic neuron (GRIK1+ MEIS2+ NECAB1-) [Brain cortex]; GABAergic neuron (OTX2+) [Brainstem]; GABAergic neuron (PPP1R1B+) [Brain cortex]; M cell …
Prokineticin/Bv8	prokineticin 1/2, Bv8	protein	Ligand	PROK1
Prokineticin/Bv8	prokineticin 1/2, Bv8	protein	Ligand	PROK2	GABAergic neuron (GRIK1+ MEIS2+ NECAB1-) [Brain cortex]; early spermatocyte [Testes]; fibroblast [Bone marrow]; hematopoietic precursor cell [Spleen]; macrophage [Diaphragm]; neutrophil [Brain cortex, Brainstem, Hypothalamus Pituitary, Fat, Limb muscle, Diaphragm, Bone, Bone marrow, Blood, Spleen, Aorta, Lung, Trachea, Small intestine, Colon, Liver, Pancreas, Kidney, Bladder, Uterus]; neutrophil …
Prokineticin/Bv8	prokineticin 1/2, Bv8	protein	Receptor	PROKR1	gonadotroph [Hypothalamus Pituitary]; macrophage (PF) [Fat]; mesothelial cell [Lung]; myofibroblast [Kidney]; non-ciliated epithelial cell of uterus (IGFBP1+) [Uterus]; pericyte [Limb muscle]; principal cell [Kidney]; somatotroph [Hypothalamus Pituitary]; tuft cell [Lung, Trachea]; unknown_Bone_stromal_G1 (NGFR+ TNNT2+) [Bone]; urothelial cell [Fat, Kidney]
Prokineticin/Bv8	prokineticin 1/2, Bv8	protein	Receptor	PROKR2	glutamatergic neuron (NPTX1+) [Brain cortex]
Prolactin (PRL)	prolactin (PRL)	protein	Ligand	PRL	lactotroph [Hypothalamus Pituitary]
Prolactin releasing hormone (PRLH)	prolactin releasing hormone (PRLH)	protein	Ligand	PRLH	urothelial cell [Fat]
Prolactin releasing hormone (PRLH)	prolactin releasing hormone (PRLH)	protein	Receptor	PRLHR	delta cell [Pancreas]
Proopiomelanocortin-derived hormones (ACTH/MSH/endorphin)	adrenocorticotropic hormone, corticotropin (ACTH)	protein	Ligand	POMC & PCSK1 & CPE	GABAergic neuron (GIRK1- MEIS2+ NECAB1-) [Brain cortex]; alpha cell_beta cell [Pancreas]; beta cell [Pancreas]; corticotroph [Hypothalamus Pituitary]; delta cell [Pancreas]; glutamatergic neuron (NPTX1+) [Brain cortex]; glutamatergic neuron (ROM1+) [Brainstem]; gonadotroph [Hypothalamus Pituitary]; neuroendocrine cell [Hypothalamus Pituitary]; neuron [Brain cortex, Brainstem]; somatotroph [Hypoth…
Proopiomelanocortin-derived hormones (ACTH/MSH/endorphin)	melanocyte stimulating hormone (MSH)|β-endorphin, lipotropin	protein	Ligand	POMC & PCSK1 & PCSK2 & CPE	GABAergic neuron (GIRK1- MEIS2+ NECAB1-) [Brain cortex]; alpha cell_beta cell [Pancreas]; beta cell [Pancreas]; corticotroph [Hypothalamus Pituitary]; delta cell [Pancreas]; glutamatergic neuron (NPTX1+) [Brain cortex]; glutamatergic neuron (ROM1+) [Brainstem]; neuroendocrine cell [Hypothalamus Pituitary]; neuron [Brain cortex, Brainstem]
Proopiomelanocortin-derived hormones (ACTH/MSH/endorphin)	adrenocorticotropic hormone, corticotropin (ACTH)	protein	Receptor	MC2R	fibroblast (GGT5+) [Small intestine]; gonadotroph [Hypothalamus Pituitary]; stromal cell [Testes]; tuft cell [Trachea]
Proopiomelanocortin-derived hormones (ACTH/MSH/endorphin)	adrenocorticotropic hormone, corticotropin (ACTH)|melanocyte stimulating hormone (MSH)	protein	Receptor	MC5R	GABAergic neuron (PPP1R1B+) [Brain cortex]; adipocyte (UCP1hi) [Fat, Pancreas, Kidney]; adipocyte (UCP1lo) [Fat, Bone, Aorta, Pancreas, Bladder]; megakaryocyte progenitor cell [Hypothalamus Pituitary, Bone, Bone marrow]; neutrophil (IL18BP+) [Fat, Bladder]
Prostaglandins/Prostacyclin	prostaglandin D2 (PGD2)	small molecule (eicosanoid)	Ligand	PTGDS & PTGS1 & PTGS2	capillary cell (FABP5+ RBP7+) [Bladder]; dendritic cell (FLT3+ IGSF6+) [Kidney]; fibroblast [Kidney]; fibroblast (LY6H+) [Bladder]; fibroblast (TNC+) [Kidney]; macrophage [Kidney, Testes]; macrophage (EPCAM+) [Kidney]; macrophage (MARCO+) [Kidney]; macrophage (MRC1+) [Kidney]; macrophage (PF) [Kidney]; macrophage (microglial cell) [Brain cortex, Brainstem]; mesothelial cell [Bladder]; mesothelial…
Prostaglandins/Prostacyclin	prostaglandin E2 (PGE2)	small molecule (eicosanoid)	Ligand	PTGES & PTGS1 & PTGS2	adventitial fibroblast [Lung]; alveolar epithelial cell type 2_uterine metastasis cell [Lung]; basal urothelial cell [Bladder]; basophil [Bladder]; capillary cell (FABP5+ RBP7+) [Bladder]; capillary cell (FABP5+ RBP7lo) [Bladder]; chondrocyte [Bone]; conventional dendritic cell [Bladder]; erythroid lineage cell [Diaphragm]; fibroadipogenic progenitor cell [Limb muscle]; fibroblast [Bone, Lung, Tr…
Prostaglandins/Prostacyclin	prostaglandin E2 (PGE2)	small molecule (eicosanoid)	Ligand	PTGES2 & PTGS1 & PTGS2	alveolar epithelial cell type 2_uterine metastasis cell [Lung]; basal cell [Tongue]; basal cell (WIF1+) [Tongue]; basal urothelial cell [Bladder]; chondrocyte [Bone]; conventional dendritic cell [Bone, Bladder]; dendritic cell (FLT3+ IGSF6+) [Lung]; fibroblast [Lung, Kidney]; fibroblast (LCN2+) [Fat]; fibroblast (PTN+) [Bladder]; fibroblast (TNC+) [Kidney]; fibroblast (WIF1+) [Tongue]; granulocyt…
Prostaglandins/Prostacyclin	prostaglandin E2 (PGE2)	small molecule (eicosanoid)	Ligand	PTGES3 & PTGS1 & PTGS2	adventitial fibroblast [Lung]; alveolar epithelial cell type 2_uterine metastasis cell [Lung]; basal cell [Tongue]; basal cell (WIF1+) [Tongue]; basal urothelial cell [Bladder]; basophil [Fat, Limb muscle, Tongue, Small intestine, Bladder]; capillary cell (FABP5+ RBP7+) [Bladder]; capillary cell (FABP5+ RBP7lo) [Bladder]; chondrocyte [Bone]; conventional dendritic cell [Bone, Bladder]; dendritic …
Prostaglandins/Prostacyclin	prostaglandin I2, prostacyclin (PGI2)	small molecule (eicosanoid)	Ligand	PTGIS & PTGS1 & PTGS2	adventitial fibroblast [Lung]; chondrocyte [Bone]; fibroblast [Lung, Trachea, Small intestine, Kidney, Bladder]; fibroblast (ACKR2+) [Fat]; fibroblast (LCN2+) [Fat]; fibroblast (LY6H+) [Bladder]; fibroblast (NNAT+) [Lung]; fibroblast (PTN+) [Bladder]; fibroblast (TNC+) [Kidney]; fibroblast (WIF1+) [Tongue]; macrophage_monocyte [Blood]; mesothelial cell [Lung, Small intestine, Liver, Bladder]; mes…
Prostaglandins/Prostacyclin	prostaglandin D2 (PGD2)|prostaglandin E2 (PGE2)	small molecule (eicosanoid)	Receptor	PTGDR	T cell (CD4+ CD8+ CCL5+) [Spleen, Lung, Kidney]; T cell (CD4- CD8+ CCL5+) [Fat, Limb muscle, Bone marrow, Blood, Lung, Pancreas]; T cell (PF) [Fat, Lung]; basophil [Tongue]; conventional dendritic cell [Pancreas]; endothelial cell [Liver]; fibroblast [Liver]; fibroblast (LCN2+) [Fat]; interfollicular differentiated suprabasal cell [Skin]; interfollicular suprabasal cell [Skin]; lymphatic cell (AC…
Prostaglandins/Prostacyclin	prostaglandin D2 (PGD2)	small molecule (eicosanoid)	Receptor	PTGDR2
Prostaglandins/Prostacyclin	prostaglandin D2 (PGD2)|prostaglandin E2 (PGE2)|prostaglandin I2, prostacyclin (PGI2)	small molecule (eicosanoid)	Receptor	PTGER1	goblet cell (PF) [Small intestine]
Prostaglandins/Prostacyclin	prostaglandin D2 (PGD2)|prostaglandin E2 (PGE2)|prostaglandin I2, prostacyclin (PGI2)	small molecule (eicosanoid)	Receptor	PTGER2	T cell [Heart]; T cell (CD4+ CD8+ CCL5+) [Kidney]; T cell (CD4+ CD8- CCL5- CLDN1+) [Fat, Mammary gland, Limb muscle]; T cell (CD4+ CD8- CCL5-) [Fat, Limb muscle, Spleen, Liver, Pancreas]; T cell (CD4- CD8+ CCL5+) [Fat, Limb muscle, Spleen, Aorta, Lung]; T cell (CD4- CD8+ CCL5-) [Limb muscle]; T cell (CD4- CD8- CCL5+ GZMB- LYG1+) [Small intestine]; T cell (CD4- CD8- CCL5-) [Fat]; T cell (PF) [Fat,…
Prostaglandins/Prostacyclin	prostaglandin D2 (PGD2)|prostaglandin E2 (PGE2)|prostaglandin I2, prostacyclin (PGI2)	small molecule (eicosanoid)	Receptor	PTGER3	adipocyte (UCP1hi) [Fat, Pancreas, Kidney]; adipocyte (UCP1lo) [Fat, Limb muscle, Aorta, Pancreas, Kidney, Bladder]; alpha cell_beta cell [Pancreas]; alpha-intercalated cell [Kidney]; cholangiocyte [Liver]; choroid plexus epithelial cell [Brainstem]; delta cell [Pancreas]; distal convoluted tubule epithelial cell [Kidney]; ductal cell (SPOCK3+) [Pancreas]; ductal cell (UPK1A+) [Pancreas]; enteroe…
Prostaglandins/Prostacyclin	prostaglandin D2 (PGD2)|prostaglandin E2 (PGE2)|prostaglandin I2, prostacyclin (PGI2)	small molecule (eicosanoid)	Receptor	PTGER4	B cell [Brain cortex, Mammary gland, Limb muscle, Bone, Blood, Lung, Small intestine, Liver, Kidney, Bladder]; B cell (PF) [Fat, Limb muscle, Bone, Spleen, Pancreas, Kidney]; B cell (SOX5+) [Pancreas]; GABAergic neuron (PPP1R1B+) [Brain cortex]; M cell of gut [Small intestine]; T cell [Trachea, Tongue]; T cell (CD4+ CD8+ CCL5+) [Bone marrow, Spleen, Lung, Kidney]; T cell (CD4+ CD8- CCL5+) [Lung, …
Prostaglandins/Prostacyclin	prostaglandin D2 (PGD2)|prostaglandin E2 (PGE2)|prostaglandin I2, prostacyclin (PGI2)	small molecule (eicosanoid)	Receptor	PTGFR	adipo-CAR cell [Bone]; chondrocyte [Bone]; club cell [Lung]; erythroid lineage cell [Brain cortex]; fibroadipogenic progenitor cell [Limb muscle, Diaphragm]; fibroblast [Fat, Aorta, Tongue, Small intestine, Colon, Kidney]; fibroblast (LCN2+) [Fat]; fibroblast (PTN+) [Pancreas, Bladder]; fibroblast (WIF1+) [Tongue]; intercalated cell_principal cell [Kidney]; leptomeningeal cell [Brain cortex, Hypo…
Prostaglandins/Prostacyclin	prostaglandin I2, prostacyclin (PGI2)	small molecule (eicosanoid)	Receptor	PTGIR	B cell (PF) [Limb muscle]; T cell (PF) [Fat]; adipo-CAR cell [Bone]; adventitial fibroblast [Lung]; alveolar macrophage [Lung]; alveolar macrophage (PF) [Lung]; artery cell [Small intestine, Uterus]; erythroid lineage cell [Fat, Diaphragm, Bone, Bone marrow, Blood, Spleen, Lung]; erythroid lineage cell (PF) [Brain cortex, Blood, Liver]; erythroid progenitor cell [Bone, Bone marrow, Blood, Spleen]…
Relaxins	insulin-like peptide 3	protein	Ligand	INSL3	GABAergic neuron (OTX2+) [Brainstem]; GABAergic neuron (PPP1R1B+) [Brain cortex]; ciliated epithelial cell of uterus [Uterus]; endothelial cell [Liver]; erythroid progenitor cell [Kidney]; glutamatergic neuron (NPTX1+) [Brain cortex]; megakaryocyte progenitor cell [Hypothalamus Pituitary, Blood]; unknown_Fat_GAT_epithelial_G1 (CRISP3+) [Fat]
Relaxins	insulin-like peptide 5	protein	Ligand	INSL5	enteroendocrine cell [Colon]
Relaxins	relaxin 1	protein	Ligand	RLN1	capillary cell (FABP5- RBP7-) [Blood]; early spermatocyte [Testes]; megakaryocyte progenitor cell [Hypothalamus Pituitary]
Relaxins	relaxin 2 (i.e., relaxin)	protein	Ligand	RLN2	capillary cell (FABP5- RBP7-) [Blood]; early spermatocyte [Testes]; megakaryocyte progenitor cell [Hypothalamus Pituitary]
Relaxins	relaxin 3	protein	Ligand	RLN3	basophil [Bladder]
Relaxins	insulin-like peptide 3|relaxin 1|relaxin 2 (i.e., relaxin)|relaxin 3	protein	Receptor	RXFP1	adipocyte (UCP1lo) [Bladder]; ciliated epithelial cell of uterus [Uterus]; fibroblast (ITIH5+) [Fat]; glutamatergic neuron (NPTX1+) [Brain cortex]; lactotroph [Hypothalamus Pituitary]; myofibroblast [Uterus]; neuroendocrine cell [Hypothalamus Pituitary]; neuron [Brain cortex]; unknown_Tongue_stromal_G1 (COL15A1+ PTGDS+) [Tongue]
Relaxins	insulin-like peptide 3|relaxin 1|relaxin 2 (i.e., relaxin)|relaxin 3	protein	Receptor	RXFP2
Relaxins	insulin-like peptide 5|relaxin 2 (i.e., relaxin)|relaxin 3	protein	Receptor	RXFP3	glutamatergic neuron (CBLN1+) [Brainstem]; glutamatergic neuron (NEFH+) [Brainstem]; neuron [Brainstem]
Relaxins	insulin-like peptide 5|relaxin 3	protein	Receptor	RXFP4	enteroendocrine cell [Small intestine, Colon]
Resistin	resistin	protein	Ligand	RETN	B cell [Bone, Bone marrow]; T cell [Heart]; T cell (CD4+ CD8+ CCL5+) [Lung]; T cell (CD4+ CD8- CCL5-) [Bone marrow]; T cell (CD4- CD8+ CCL5+) [Bone marrow, Lung]; T cell (PF) [Lung]; adipo-CAR cell [Bone, Bone marrow]; alveolar macrophage [Lung]; alveolar macrophage (CXCL10+) [Lung]; alveolar macrophage (LPL+) [Lung]; alveolar macrophage (PF) [Lung]; artery cell [Skin, Fat, Mammary gland, Limb mu…
Resistin	resistin	protein	Receptor	CAP1	B cell [Brain cortex, Hypothalamus Pituitary, Fat, Mammary gland, Limb muscle, Bone, Bone marrow, Blood, Spleen, Lung, Small intestine, Liver, Pancreas, Kidney, Bladder]; B cell (PF) [Fat, Mammary gland, Limb muscle, Bone, Spleen, Liver, Pancreas]; B cell (SOX5+) [Pancreas]; GABAergic neuron (GIRK1- MEIS2+ NECAB1+) [Brain cortex]; GABAergic neuron (GIRK1- MEIS2+ NECAB1-) [Brain cortex]; GABAergic…
Resistin	resistin	protein	Receptor	DCN	B cell [Fat, Lung, Pancreas, Bladder]; B cell (PF) [Limb muscle, Bone]; B cell (SOX5+) [Pancreas]; T cell (CD4+ CD8+ CCL5+) [Lung]; T cell (CD4+ CD8- CCL5+) [Lung]; T cell (CD4+ CD8- CCL5- CCR10+) [Fat]; T cell (CD4+ CD8- CCL5- CLDN1+) [Fat]; T cell (CD4+ CD8- CCL5-) [Limb muscle, Lung, Pancreas, Bladder]; T cell (CD4- CD8+ CCL5+) [Fat, Pancreas, Uterus]; T cell (CD4- CD8+ CCL5-) [Limb muscle]; T…
Resistin	resistin	protein	Receptor	ROR1	alveolar epithelial cell type 2 [Lung]; astrocyte (S100B+) [Brainstem]; basal cell (WIF1+) [Tongue]; beta cell [Pancreas]; channel cell (MMP7+) [Skin]; choroid plexus epithelial cell [Brainstem]; ductal cell (SPOCK3+) [Pancreas]; ductal cell (UPK1A+) [Pancreas]; fibroblast [Bladder, Uterus]; fibroblast (ACKR2+) [Fat]; fibroblast (CHODL+) [Small intestine]; fibroblast (KCNN3+) [Small intestine]; g…
Resistin	resistin	protein	Receptor	TLR4	B cell (PF) [Bone, Kidney]; adipocyte (UCP1hi) [Pancreas]; adipocyte (UCP1lo) [Fat, Limb muscle, Aorta]; alveolar epithelial cell type 2_uterine metastasis cell [Lung]; alveolar macrophage [Lung]; alveolar macrophage (CXCL10+) [Lung]; alveolar macrophage (LPL+) [Lung]; alveolar macrophage (PF) [Lung]; astrocyte (LHX2+ SLC7A10+) [Hypothalamus Pituitary]; astrocyte (LHX2- SLC7A10+) [Brainstem]; ast…
Secretin (SCT)	secretin (SCT)	protein	Ligand	SCT	enterocyte_goblet cell [Small intestine]; enteroendocrine cell [Small intestine, Colon]; goblet cell [Small intestine]
Secretin (SCT)|Vasoactive intestinal peptide (VIP)	secretin (SCT)|vasoactive intestinal peptide (VIP); Peptide Histidine Isoleucine/Methionine (PHI/M)	protein	Receptor	SCTR	acinar cell_ductal cell [Pancreas]; adipo-CAR cell [Bone]; alpha cell [Pancreas]; alpha-intercalated cell [Kidney]; alveolar epithelial cell type 1 [Lung]; alveolar epithelial cell type 2 [Lung]; artery cell [Small intestine]; beta-intercalated cell [Kidney]; capillary cell (FABP5+ RBP7+) [Pancreas]; cholangiocyte [Liver]; club cell [Lung]; delta cell [Pancreas]; distal convoluted tubule epitheli…
Somatostatin/Cortistatin	cortistatin	protein	Ligand	CORT	B cell (PF) [Bone]; capillary cell (FABP5- RBP7-) [Testes]; corticotroph [Hypothalamus Pituitary]; diplotene spermatocyte [Testes]; elongated spermatid [Testes]; elongating spermatid [Testes]; goblet cell (PF) [Small intestine]; myelinating Schwann cell [Brainstem]; natural killer cell_T cell (PF) [Limb muscle]; neuron [Brain cortex]; pachytene spermatocyte [Testes]; respiratory basal cell (PF) […
Somatostatin/Cortistatin	somatostatin, growth hormone-inhibiting hormone (GHIH)	protein	Ligand	SST & CPE & PCSK1	delta cell [Pancreas]; enteroendocrine cell [Small intestine]; glutamatergic neuron (ROM1+) [Brainstem]; neuron [Brainstem]
Somatostatin/Cortistatin	cortistatin	protein	Receptor	MRGPRX2
Somatostatin/Cortistatin	cortistatin|somatostatin, growth hormone-inhibiting hormone (GHIH)	protein	Receptor	SSTR1	M cell of gut [Small intestine]; alveolar epithelial cell type 2 [Lung]; artery cell [Lung, Tongue, Small intestine]; capillary cell (FABP5+ RBP7+) [Small intestine, Bladder]; capillary cell (FABP5+ RBP7lo) [Tongue]; delta cell [Pancreas]; dendritic cell (FLT3+ IGSF6+) [Bladder]; endothelial cell [Lung, Liver]; enterocyte progenitor cell [Small intestine, Colon]; enteroendocrine cell [Small intes…
Somatostatin/Cortistatin	cortistatin|somatostatin, growth hormone-inhibiting hormone (GHIH)	protein	Receptor	SSTR2	alpha cell [Pancreas]; alpha cell_beta cell [Pancreas]; fibroblast (TNC+) [Kidney]; glutamatergic neuron (NPTX1+) [Brain cortex]; gonadotroph [Hypothalamus Pituitary]; lymphatic cell (CCL21+) [Kidney]; neuroendocrine cell [Hypothalamus Pituitary]; osteo-CAR cell [Bone, Bone marrow]; pericyte [Tongue]; thyrotroph [Hypothalamus Pituitary]
Somatostatin/Cortistatin	cortistatin|somatostatin, growth hormone-inhibiting hormone (GHIH)	protein	Receptor	SSTR3	GABAergic neuron (GIRK1- MEIS2+ NECAB1-) [Brain cortex]; GABAergic neuron (OTX2+) [Brainstem]; alpha cell [Pancreas]; alpha cell_beta cell [Pancreas]; beta cell [Pancreas]; delta cell [Pancreas]; glutamatergic neuron (CBLN1+) [Brainstem]; glutamatergic neuron (NPTX1+) [Brain cortex]; gonadotroph [Hypothalamus Pituitary]; neuron [Brain cortex, Brainstem]
Somatostatin/Cortistatin	cortistatin|somatostatin, growth hormone-inhibiting hormone (GHIH)	protein	Receptor	SSTR4	GABAergic neuron (GIRK1- MEIS2+ NECAB1+) [Brain cortex]; GABAergic neuron (PPP1R1B+) [Brain cortex]; capillary cell (FABP5- RBP7-) [Lung, Kidney]; glutamatergic neuron (NPTX1+) [Brain cortex]; leptomeningeal cell [Brainstem]; lymphatic cell (CCL21+) [Limb muscle]; reticular cell [Pancreas]; unknown_Bone_stromal_G1 (NGFR+ TNNT2+) [Bone]
Somatostatin/Cortistatin	cortistatin|somatostatin, growth hormone-inhibiting hormone (GHIH)	protein	Receptor	SSTR5
Tachykinin	tachykinin, substance P (TAC1), neurokinin A/ B	protein	Ligand	TAC1 & CPE & PCSK2	GABAergic neuron (GIRK1- MEIS2+ NECAB1-) [Brain cortex]; GABAergic neuron (PPP1R1B+) [Brain cortex]; glutamatergic neuron (CBLN1+) [Brainstem]; glutamatergic neuron (NEFH+) [Brainstem]; neuron [Brain cortex, Brainstem]
Tachykinin	tachykinin, substance P (TAC1), neurokinin A/ B	protein	Ligand	TAC3 & CPE & PCSK2	neuron [Brain cortex, Brainstem]
Tachykinin	tachykinin, substance P (TAC1), neurokinin A/ B	protein	Ligand	TAC4 & CPE & PCSK2
Tachykinin	tachykinin, substance P (TAC1), neurokinin A/ B	protein	Receptor	TACR1	artery cell [Pancreas, Bladder]; capillary cell (FABP5+ RBP7lo) [Bladder]; choroid plexus epithelial cell [Brainstem]; ciliated cell [Lung, Trachea]; ependymal cell [Brain cortex, Brainstem]; respiratory basal cell (PF) [Trachea]; secretory cell [Trachea]; smooth muscle cell [Small intestine, Bladder]; somatotroph [Hypothalamus Pituitary]
Tachykinin	tachykinin, substance P (TAC1), neurokinin A/ B	protein	Receptor	TACR2	horizontal cell [Eye retina]; macrophage (ABCG1+) [Kidney]; smooth muscle cell [Small intestine]
Tachykinin	tachykinin, substance P (TAC1), neurokinin A/ B	protein	Receptor	TACR3	fibroblast (KCNN3+) [Small intestine]; gonadotroph [Hypothalamus Pituitary]; neuroendocrine cell [Hypothalamus Pituitary]
Thrombopoietin (TPO)	thrombopoietin (TPO)	protein	Ligand	THPO	hepatocyte (APOB+) [Liver]
Thrombopoietin (TPO)	thrombopoietin (TPO)	protein	Receptor	MPL	adipocyte (UCP1hi) [Kidney]; artery cell [Tongue]; ependymal cell [Hypothalamus Pituitary]; granulocyte monocyte progenitor cell [Spleen]; hematopoietic precursor cell [Hypothalamus Pituitary, Bone, Bone marrow, Lung]; megakaryocyte progenitor cell [Hypothalamus Pituitary, Bone, Bone marrow, Blood, Lung]; neuroendocrine cell [Hypothalamus Pituitary]; platelet [Blood]; unknown_Bone_stromal_G1 (NGF…
Thromboxane (TXA2)	thromboxane (TXA2)	small molecule (eicosanoid)	Ligand	TBXAS1 & PTGS1 & PTGS2	basophil [Fat, Tongue]; dendritic cell (FLT3+ IGSF6+) [Lung]; granulocyte monocyte progenitor cell [Hypothalamus Pituitary, Bone]; interstitial macrophage [Lung]; interstitial macrophage (ABCA8+) [Lung]; interstitial macrophage (CXCL10+) [Lung]; macrophage [Fat, Mammary gland, Limb muscle, Small intestine, Pancreas, Kidney, Bladder, Testes]; macrophage (ENPP2+) [Mammary gland, Pancreas]; macropha…
Thromboxane (TXA2)	thromboxane (TXA2)	small molecule (eicosanoid)	Receptor	TBXA2R
Thyroid hormone	thyroxine (T4)	small molecule (amino acid derivative)	Ligand	TPO & TG & SLC5A5 & SLC26A4 & DUOX1 & DUOX2
Thyroid hormone	thyroxine (T4)	small molecule (amino acid derivative)	Receptor	ITGAV & ITGB3	artery cell [Mammary gland, Lung, Pancreas, Bladder, Uterus]; capillary cell (FABP5+ RBP7-) [Bladder]; chondrocyte [Bone]; endothelial cell [Lung, Trachea]; erythroid lineage cell [Diaphragm]; fibroadipogenic progenitor cell [Limb muscle, Diaphragm]; fibroblast [Hypothalamus Pituitary, Fat, Bone, Lung, Trachea, Tongue, Small intestine, Liver, Kidney]; fibroblast (ACKR2+) [Fat]; fibroblast (GGT5+)…
Thyroid hormone	thyroxine (T4)	small molecule (amino acid derivative)	Receptor	THRA & RXRA
Thyroid hormone	thyroxine (T4)	small molecule (amino acid derivative)	Receptor	THRA & RXRB	B cell (PF) [Limb muscle, Liver, Kidney]; GABAergic neuron (GIRK1- MEIS2+ NECAB1+) [Brain cortex]; GABAergic neuron (GIRK1- MEIS2+ NECAB1-) [Brain cortex]; GABAergic neuron (GRIK1+ MEIS2+ NECAB1-) [Brain cortex]; GABAergic neuron (OTX2+) [Brainstem]; GABAergic neuron (PPP1R1B+) [Brain cortex]; M cell of gut [Small intestine]; ON-bipolar cell [Eye retina]; PP cell [Pancreas]; T cell (CD4+ CD8- CCL…
Thyroid hormone	thyroxine (T4)	small molecule (amino acid derivative)	Receptor	THRB & RXRA
Thyroid hormone	thyroxine (T4)	small molecule (amino acid derivative)	Receptor	THRB & RXRB	GABAergic neuron (PPP1R1B+) [Brain cortex]; adipo-CAR cell [Bone]; adipocyte (UCP1hi) [Fat]; adipocyte (UCP1lo) [Fat, Aorta, Pancreas, Kidney]; alveolar macrophage (PF) [Lung]; astrocyte (S100B+) [Brainstem]; capillary cell (FABP5- RBP7-) [Kidney]; chondrocyte [Bone, Trachea]; choroid plexus epithelial cell [Brainstem]; cone cell [Eye retina]; delta cell [Pancreas]; ductal cell (UPK1A+) [Pancreas…
Thyroid stimulating hormone (TSH)	thyroid stimulating hormone (TSH)	protein	Ligand	TSHB & CGA	thyrotroph [Hypothalamus Pituitary]
Thyroid stimulating hormone (TSH)	thyroid stimulating hormone (TSH)	protein	Receptor	TSHR	adipocyte (UCP1lo) [Fat, Pancreas, Bladder]; macrophage (microglial cell) [Eye retina]
Thyrotropin-releasing hormone (TRH)	thyrotropin-releasing hormone (TRH)	protein	Ligand	TRH & CPE & PCSK2	glutamatergic neuron (ROM1+) [Brainstem]
Thyrotropin-releasing hormone (TRH)	thyrotropin-releasing hormone (TRH)	protein	Receptor	TRHR	thyrotroph [Hypothalamus Pituitary]
Urocortins	urocortin 1	protein	Ligand	UCN	OFF-bipolar cell [Eye retina]; artery cell [Fat, Pancreas]; endothelial cell [Fat]; granulocyte monocyte progenitor cell [Kidney]; mesothelial cell [Spleen]; neuron [Brainstem]; sinusoid cell (MAFB+) [Bone]; smooth muscle cell [Fat]; vein cell [Brain cortex, Brainstem]
Urocortins	urocortin 2	protein	Ligand	UCN2
Urocortins	urocortin 3	protein	Ligand	UCN3	beta cell [Pancreas]; delta cell [Pancreas]; enteroendocrine cell [Small intestine, Colon]
Urotensin 2/2B	urotensin 2/urotensin 2B (urotensin 2 related peptide)	protein	Ligand	UTS2	erythroid lineage cell [Brain cortex, Blood, Lung]; erythroid lineage cell (PF) [Blood, Lung]; erythroid progenitor cell [Blood, Lung]; hematopoietic precursor cell [Lung]; megakaryocyte progenitor cell [Lung]; oligodendrocyte [Brain cortex]
Urotensin 2/2B	urotensin 2/urotensin 2B (urotensin 2 related peptide)	protein	Ligand	UTS2B
Urotensin 2/2B	urotensin 2/urotensin 2B (urotensin 2 related peptide)	protein	Receptor	UTS2R	spermatogonium [Testes]; tendon cell [Bone]
Vasoactive intestinal peptide (VIP)	vasoactive intestinal peptide (VIP); Peptide Histidine Isoleucine/Methionine (PHI/M)	protein	Ligand	VIP	GABAergic neuron (GIRK1- MEIS2+ NECAB1+) [Brain cortex]; erythroid lineage cell (PF) [Brain cortex]; neuron [Brain cortex]
Vasopressin (ADH/AVP)	vasopressin, arginine vasopressin (AVP), antidiuretic hormone (ADH), argipressin	protein	Ligand	AVP & CPE	GABAergic neuron (GIRK1- MEIS2+ NECAB1+) [Brain cortex]; GABAergic neuron (GIRK1- MEIS2+ NECAB1-) [Brain cortex]; GABAergic neuron (GRIK1+ MEIS2+ NECAB1-) [Brain cortex]; GABAergic neuron (OTX2+) [Brainstem]; GABAergic neuron (PPP1R1B+) [Brain cortex]; PP cell [Pancreas]; alpha cell [Pancreas]; alpha-intercalated cell [Kidney]; delta cell [Pancreas]; ependymal cell (NPY+) [Brainstem]; glutamaterg…
