# Supplementary material for: An organism-wide atlas of hormonal signaling based on the mouse lemur single-cell transcriptome
Source: Nat Commun. 2024 Mar 11;15:2188. doi: 10.1038/s41467-024-46070-9 (PMC10928088; doi:10.1038/s41467-024-46070-9)
Supplement: Supplementary file 9 — Supplementary Data 7 [file 41467_2024_46070_MOESM9_ESM.xlsx]

## Sheet: Sheet1
n1	n2	name1	name2	path1	path2	pathlist1	pathlist2
1	4	Brain cortex, vein cell, ♀1♂1	Brain cortex, pericyte, ♀1♂1&2	EDN1 & ECE1->EDNRA	ADM->CALCRL & RAMP2; ADM->CALCRL & RAMP1; IGF2->IGF1R; IGF2->IGF2R
1	5	Brain cortex, vein cell, ♀1♂1	Brain cortex, leptomeningeal cell, ♀1♂1&2	CSF3->CSF3R; CSF3->CSF1R	EDN3 & ECE1->EDNRA; IGF1->IGF1R; IGF2->IGF1R; IGF2->IGF2R
1	6	Brain cortex, vein cell, ♀1♂1	Brain cortex, neutrophil, ♀1♂1	CSF3->CSF3R; CSF3->CSF1R	RETN->IGF1R; RETN->CAP1
1	7	Brain cortex, vein cell, ♀1♂1	Brain cortex, macrophage (microglial cell), ♀1♂1&2	CSF3->CSF3R; CSF3->CSF1R	RETN->IGF1R; RETN->CAP1
1	9	Brain cortex, vein cell, ♀1♂1	Brain cortex, GABAergic neuron (GIRK1- MEIS2+ NECAB1+), ♀1♂1	CSF3->CSF1R	FNDC5->ITGAV & ITGB1
1	10	Brain cortex, vein cell, ♀1♂1	Brain cortex, GABAergic neuron (GIRK1- MEIS2+ NECAB1-), ♀1♂1	CSF3->CSF1R; UCN->CRHR1	FNDC5->ITGAV & ITGB1
1	11	Brain cortex, vein cell, ♀1♂1	Brain cortex, GABAergic neuron (PPP1R1B+), ♀1♂1	CSF3->CSF1R; UCN->CRHR1	FNDC5->ITGAV & ITGB1
1	12	Brain cortex, vein cell, ♀1♂1	Brain cortex, neuron, ♀1♂1	CSF3->CSF1R; UCN->CRHR1	IGF1->IGF1R; FNDC5->ITGAV & ITGB1
1	13	Brain cortex, vein cell, ♀1♂1	Brain cortex, glutamatergic neuron (NPTX1+), ♀1♂1&2	CSF3->CSF1R; UCN->CRHR1	FNDC5->ITGAV & ITGB1
1	18	Brain cortex, vein cell, ♀1♂1	Brain cortex, non-myelinating Schwann cell, ♀1♂1	EDN1 & ECE1->EDNRA; CSF3->CSF1R	IGF1->IGF1R
1	20	Brain cortex, vein cell, ♀1♂1	Brainstem, capillary cell (FABP5- RBP7-), ♀1♂2	CSF3->CSF1R	ADM->CALCRL & RAMP2; ADM->CALCRL & RAMP1; EDN1 & ECE1->EDNRA; EDN3 & ECE1->EDNRA; RETN->IGF1R; RETN->CAP1
1	22	Brain cortex, vein cell, ♀1♂1	Brainstem, pericyte, ♀1♂2	EDN1 & ECE1->EDNRA; CSF3->CSF1R	ADM->CALCRL & RAMP2; ADM->CALCRL & RAMP1; IGF2->IGF1R; IGF2->IGF2R
1	23	Brain cortex, vein cell, ♀1♂1	Brainstem, leptomeningeal cell, ♀1♂2	CSF3->CSF1R	EDN3 & ECE1->EDNRA; IGF2->IGF1R; IGF2->IGF2R
1	25	Brain cortex, vein cell, ♀1♂1	Brainstem, GABAergic neuron (OTX2+), ♀1♂2	CSF3->CSF1R	IGF1->IGF1R; FNDC5->ITGAV & ITGB1
1	26	Brain cortex, vein cell, ♀1♂1	Brainstem, neuron, ♀1	UCN->CRHR1	FNDC5->ITGAV & ITGB1
1	27	Brain cortex, vein cell, ♀1♂1	Brainstem, glutamatergic neuron (CBLN1+), ♀1♂2	CSF3->CSF1R	FNDC5->ITGAV & ITGB1
1	28	Brain cortex, vein cell, ♀1♂1	Brainstem, glutamatergic neuron (NEFH+), ♀1	UCN->CRHR1	CALCB->CALCRL & RAMP1; CALCB->CALCRL & RAMP2; IGF1->IGF1R; FNDC5->ITGAV & ITGB1
1	29	Brain cortex, vein cell, ♀1♂1	Brainstem, glutamatergic neuron (ROM1+), ♀1	UCN->CRHR1	FNDC5->ITGAV & ITGB1
1	30	Brain cortex, vein cell, ♀1♂1	Brainstem, astrocyte (LHX2- SLC7A10+), ♀1♂2	EDN1 & ECE1->EDNRB; CSF3->CSF1R	ADM->CALCRL & RAMP2; ADM->CALCRL & RAMP1; FNDC5->ITGAV & ITGB1
1	32	Brain cortex, vein cell, ♀1♂1	Brainstem, oligodendrocyte precursor cell, ♀1♂2	CSF3->CSF1R; UCN->CRHR1	FNDC5->ITGAV & ITGB1
1	35	Brain cortex, vein cell, ♀1♂1	Brainstem, choroid plexus epithelial cell, ♀1♂2	CSF3->CSF1R	IGF2->IGF1R; IGF2->IGF2R; FNDC5->ITGAV & ITGB1
1	37	Brain cortex, vein cell, ♀1♂1	Hypothalamus Pituitary, pericyte, ♂2	EDN1 & ECE1->EDNRA	IGF2->IGF1R; IGF2->IGF2R
1	43	Brain cortex, vein cell, ♀1♂1	Hypothalamus Pituitary, neutrophil, ♂2	CSF3->CSF3R	RETN->IGF1R; RETN->CAP1
1	44	Brain cortex, vein cell, ♀1♂1	Hypothalamus Pituitary, neutrophil (PF), ♂2	CSF3->CSF3R	RETN->IGF1R; RETN->CAP1
1	45	Brain cortex, vein cell, ♀1♂1	Hypothalamus Pituitary, granulocyte monocyte progenitor cell, ♂2	CSF3->CSF3R; CSF3->CSF1R	RETN->IGF1R; RETN->CAP1
1	46	Brain cortex, vein cell, ♀1♂1	Hypothalamus Pituitary, monocyte (PF), ♂2	CSF3->CSF3R; CSF3->CSF1R	RETN->IGF1R; RETN->CAP1
1	47	Brain cortex, vein cell, ♀1♂1	Hypothalamus Pituitary, macrophage (microglial cell), ♂2	CSF3->CSF3R; CSF3->CSF1R	RETN->IGF1R; RETN->CAP1
1	55	Brain cortex, vein cell, ♀1♂1	Hypothalamus Pituitary, oligodendrocyte precursor cell, ♂2	CSF3->CSF3R; UCN->CRHR1	RETN->IGF1R; RETN->CAP1
1	78	Brain cortex, vein cell, ♀1♂1	Fat, capillary cell (FABP5+ RBP7+), ♀1♂2	EDN1 & ECE1->EDNRB	ADM->CALCRL & RAMP2; ADM->CALCRL & RAMP1; IGF2->IGF1R; IGF2->IGF2R; RETN->IGF1R; RETN->CAP1
1	79	Brain cortex, vein cell, ♀1♂1	Fat, capillary cell (CXCL10+), ♀1	EDN1 & ECE1->EDNRB	ADM->CALCRL & RAMP2; ADM->CALCRL & RAMP1; RETN->IGF1R; RETN->CAP1
1	80	Brain cortex, vein cell, ♀1♂1	Fat, lymphatic cell (CCL21+), ♀1♂2	EDN1 & ECE1->EDNRB	ADM->CALCRL & RAMP2; ADM->CALCRL & RAMP1; IGF1->IGF1R
1	81	Brain cortex, vein cell, ♀1♂1	Fat, lymphatic cell (ACKR4- CCDC80+), ♀1♂2	EDN1 & ECE1->EDNRB	IGF1->IGF1R
1	82	Brain cortex, vein cell, ♀1♂1	Fat, tendon cell, ♀1	EDN1 & ECE1->EDNRA	ADM->CALCRL & RAMP2; ADM->CALCRL & RAMP1; IGF1->IGF1R
1	83	Brain cortex, vein cell, ♀1♂1	Fat, smooth muscle cell, ♀1	EDN1 & ECE1->EDNRA; CSF3->CSF3R	ADM->CALCRL & RAMP2; ADM->CALCRL & RAMP1; IGF2->IGF1R; IGF2->IGF2R
1	84	Brain cortex, vein cell, ♀1♂1	Fat, vascular associated smooth muscle cell, ♀1♂2	EDN1 & ECE1->EDNRA	ADM->CALCRL & RAMP2; ADM->CALCRL & RAMP1
1	88	Brain cortex, vein cell, ♀1♂1	Fat, fibroblast (LCN2+), ♀1	EDN1 & ECE1->EDNRA	ADM->CALCRL & RAMP2; ADM->CALCRL & RAMP1
1	90	Brain cortex, vein cell, ♀1♂1	Fat, pericyte, ♀1♂2	EDN1 & ECE1->EDNRA; EDN1 & ECE1->EDNRB	ADM->CALCRL & RAMP2; ADM->CALCRL & RAMP1; IGF2->IGF1R; IGF2->IGF2R
1	95	Brain cortex, vein cell, ♀1♂1	Fat, mesothelial cell (SBSN+), ♀1♂2	UCN->CRHR1	IGF1->IGF1R; IGF2->IGF1R; IGF2->IGF2R
1	109	Brain cortex, vein cell, ♀1♂1	Fat, neutrophil, ♀1♂2	CSF3->CSF3R	RETN->IGF1R; RETN->CAP1
1	110	Brain cortex, vein cell, ♀1♂1	Fat, neutrophil (IL18BP+), ♀1	CSF3->CSF3R	ADM->CALCRL & RAMP2; ADM->CALCRL & RAMP1; RETN->IGF1R; RETN->CAP1
1	112	Brain cortex, vein cell, ♀1♂1	Fat, monocyte, ♀1	CSF3->CSF3R; CSF3->CSF1R	ADM->CALCRL & RAMP2; ADM->CALCRL & RAMP1; CSF3->CSF1R; RETN->IGF1R; RETN->CAP1
1	113	Brain cortex, vein cell, ♀1♂1	Fat, macrophage, ♀1♂2	CSF3->CSF3R; CSF3->CSF1R	RETN->IGF1R; RETN->CAP1
1	114	Brain cortex, vein cell, ♀1♂1	Fat, macrophage (PF), ♀1♂2	CSF3->CSF1R	RETN->IGF1R; RETN->CAP1
1	115	Brain cortex, vein cell, ♀1♂1	Fat, macrophage (MRC1+), ♀1♂2	EDN1 & ECE1->EDNRB; CSF3->CSF1R	IGF1->IGF1R
1	122	Brain cortex, vein cell, ♀1♂1	Mammary gland, fibroblast, ♀2	EDN1 & ECE1->EDNRA	ADM->CALCRL & RAMP2; ADM->CALCRL & RAMP1; IGF1->IGF1R
1	128	Brain cortex, vein cell, ♀1♂1	Mammary gland, macrophage (ENPP2+), ♀2	CSF3->CSF3R; CSF3->CSF1R	RETN->IGF1R; RETN->CAP1
1	141	Brain cortex, vein cell, ♀1♂1	Limb muscle, pericyte, ♀1	EDN1 & ECE1->EDNRA	ADM->CALCRL & RAMP2; ADM->CALCRL & RAMP1; IGF2->IGF1R; IGF2->IGF2R
1	148	Brain cortex, vein cell, ♀1♂1	Limb muscle, neutrophil, ♀1	CSF3->CSF3R	ADM->CALCRL & RAMP2; ADM->CALCRL & RAMP1; RETN->IGF1R; RETN->CAP1
1	150	Brain cortex, vein cell, ♀1♂1	Limb muscle, macrophage, ♀1	CSF3->CSF3R; CSF3->CSF1R	RETN->IGF1R; RETN->CAP1
1	151	Brain cortex, vein cell, ♀1♂1	Diaphragm, capillary cell (FABP5+ RBP7lo), ♀1	CSF3->CSF3R	EDN1 & ECE1->EDNRA; RETN->IGF1R; RETN->CAP1
1	152	Brain cortex, vein cell, ♀1♂1	Bone, sinusoid cell (MAFB+), ♀1♂2	EDN1 & ECE1->EDNRB; CSF3->CSF3R	ADM->CALCRL & RAMP2; ADM->CALCRL & RAMP1; ADM2->CALCRL & RAMP2; ADM2->CALCRL & RAMP1; IGF1->IGF1R; IGF2->IGF1R; IGF2->IGF2R; RETN->IGF1R; RETN->CAP1
1	153	Brain cortex, vein cell, ♀1♂1	Bone, osteo-CAR cell, ♂2	EDN1 & ECE1->EDNRA	IGF1->IGF1R; IGF2->IGF1R; IGF2->IGF2R; RETN->IGF1R; RETN->CAP1
1	154	Brain cortex, vein cell, ♀1♂1	Bone, osteoblast, ♀1♂2	EDN1 & ECE1->EDNRA	IGF1->IGF1R; IGF2->IGF1R; IGF2->IGF2R
1	157	Brain cortex, vein cell, ♀1♂1	Bone, fibroblast, ♀1♂2	EDN1 & ECE1->EDNRA; CSF3->CSF3R	ADM->CALCRL & RAMP2; ADM->CALCRL & RAMP1; IGF1->IGF1R
1	158	Brain cortex, vein cell, ♀1♂1	Bone, adipo-CAR cell, ♀1	EDN1 & ECE1->EDNRA	ADIPOQ->ADIPOR1; IGF1->IGF1R; IGF2->IGF1R; IGF2->IGF2R; RETN->IGF1R; RETN->CAP1
1	160	Brain cortex, vein cell, ♀1♂1	Bone, unknown_Bone_stromal_G1 (NGFR+ TNNT2+), ♂2	EDN1 & ECE1->EDNRA	FNDC5->ITGAV & ITGB1
1	171	Brain cortex, vein cell, ♀1♂1	Bone, neutrophil, ♀1♂2	CSF3->CSF3R	RETN->IGF1R; RETN->CAP1
1	172	Brain cortex, vein cell, ♀1♂1	Bone, neutrophil (PF), ♀1♂2	CSF3->CSF3R	RETN->IGF1R; RETN->CAP1
1	173	Brain cortex, vein cell, ♀1♂1	Bone, granulocyte monocyte progenitor cell, ♀1♂2	CSF3->CSF3R; CSF3->CSF1R	RETN->IGF1R; RETN->CAP1
1	174	Brain cortex, vein cell, ♀1♂1	Bone, monocyte, ♀1♂2	CSF3->CSF3R; CSF3->CSF1R	RETN->IGF1R; RETN->CAP1
1	175	Brain cortex, vein cell, ♀1♂1	Bone, monocyte (PF), ♀1♂2	CSF3->CSF3R; CSF3->CSF1R	RETN->IGF1R; RETN->CAP1
1	176	Brain cortex, vein cell, ♀1♂1	Bone, macrophage_monocyte (PF), ♀1♂2	CSF3->CSF3R; CSF3->CSF1R	RETN->IGF1R; RETN->CAP1
1	177	Brain cortex, vein cell, ♀1♂1	Bone, macrophage (osteoclast), ♀1♂2	CSF3->CSF1R	RETN->IGF1R; RETN->CAP1
1	181	Brain cortex, vein cell, ♀1♂1	Bone, non-myelinating Schwann cell, ♂2	EDN1 & ECE1->EDNRB; CSF3->CSF3R	IGF2->IGF1R; IGF2->IGF2R
1	182	Brain cortex, vein cell, ♀1♂1	Bone marrow, sinusoid cell (MAFB+), ♀1&2♂2	EDN1 & ECE1->EDNRB	ADM->CALCRL & RAMP2; ADM->CALCRL & RAMP1; IGF1->IGF1R; IGF2->IGF1R; IGF2->IGF2R; RETN->IGF1R; RETN->CAP1
1	183	Brain cortex, vein cell, ♀1♂1	Bone marrow, osteo-CAR cell, ♀2♂2	EDN1 & ECE1->EDNRA	IGF1->IGF1R; IGF2->IGF1R; IGF2->IGF2R; RETN->IGF1R; RETN->CAP1
1	189	Brain cortex, vein cell, ♀1♂1	Bone marrow, natural killer cell_T cell (PF), ♀1&2♂2	CSF3->CSF3R	RETN->IGF1R; RETN->CAP1
1	192	Brain cortex, vein cell, ♀1♂1	Bone marrow, hematopoietic precursor cell, ♀1&2♂2	CSF3->CSF3R	RETN->IGF1R; RETN->CAP1
1	197	Brain cortex, vein cell, ♀1♂1	Bone marrow, neutrophil, ♀1&2♂2	CSF3->CSF3R	RETN->IGF1R; RETN->CAP1
1	198	Brain cortex, vein cell, ♀1♂1	Bone marrow, neutrophil (PF), ♀1&2♂2	CSF3->CSF3R	RETN->IGF1R; RETN->CAP1
1	200	Brain cortex, vein cell, ♀1♂1	Bone marrow, granulocyte monocyte progenitor cell, ♀1&2♂2	CSF3->CSF3R; CSF3->CSF1R	RETN->IGF1R; RETN->CAP1
1	201	Brain cortex, vein cell, ♀1♂1	Bone marrow, monocyte, ♀1&2♂2	CSF3->CSF3R; CSF3->CSF1R	RETN->IGF1R; RETN->CAP1
1	202	Brain cortex, vein cell, ♀1♂1	Bone marrow, monocyte (PF), ♀1&2♂2	CSF3->CSF3R; CSF3->CSF1R	RETN->IGF1R; RETN->CAP1
1	204	Brain cortex, vein cell, ♀1♂1	Bone marrow, plasmacytoid dendritic cell, ♀1&2♂2	CSF3->CSF1R	RETN->IGF1R; RETN->CAP1
1	205	Brain cortex, vein cell, ♀1♂1	Bone marrow, dendritic cell (FLT3+ IGSF6+), ♀1&2	CSF3->CSF3R; CSF3->CSF1R	RETN->IGF1R; RETN->CAP1
1	212	Brain cortex, vein cell, ♀1♂1	Blood, megakaryocyte progenitor cell, ♂1	CSF3->CSF3R	RETN->IGF1R; RETN->CAP1
1	216	Brain cortex, vein cell, ♀1♂1	Blood, neutrophil, ♀1&2♂1&2	CSF3->CSF3R	RETN->IGF1R; RETN->CAP1
1	217	Brain cortex, vein cell, ♀1♂1	Blood, neutrophil (PF), ♀1&2♂1	CSF3->CSF3R	RETN->IGF1R; RETN->CAP1
1	218	Brain cortex, vein cell, ♀1♂1	Blood, monocyte, ♀1&2♂1&2	CSF3->CSF3R; CSF3->CSF1R	RETN->IGF1R; RETN->CAP1
1	219	Brain cortex, vein cell, ♀1♂1	Blood, monocyte (PF), ♀1&2♂1	CSF3->CSF3R; CSF3->CSF1R	RETN->IGF1R; RETN->CAP1
1	220	Brain cortex, vein cell, ♀1♂1	Blood, macrophage_monocyte, ♀1&2♂1	CSF3->CSF3R; CSF3->CSF1R	RETN->IGF1R; RETN->CAP1
1	235	Brain cortex, vein cell, ♀1♂1	Spleen, neutrophil, ♀1&2♂2	CSF3->CSF3R	RETN->IGF1R; RETN->CAP1
1	236	Brain cortex, vein cell, ♀1♂1	Spleen, neutrophil (PF), ♀1&2♂2	CSF3->CSF3R	RETN->IGF1R; RETN->CAP1
1	237	Brain cortex, vein cell, ♀1♂1	Spleen, monocyte, ♀1&2♂2	CSF3->CSF3R; CSF3->CSF1R	RETN->IGF1R; RETN->CAP1
1	238	Brain cortex, vein cell, ♀1♂1	Spleen, macrophage_monocyte, ♀2♂2	CSF3->CSF3R; CSF3->CSF1R	RETN->IGF1R; RETN->CAP1
1	239	Brain cortex, vein cell, ♀1♂1	Spleen, macrophage, ♀1&2♂2	CSF3->CSF3R; CSF3->CSF1R	IGF1->IGF1R; RETN->IGF1R; RETN->CAP1
1	250	Brain cortex, vein cell, ♀1♂1	Heart, pericyte, ♀1	EDN1 & ECE1->EDNRA	IGF2->IGF1R; IGF2->IGF2R
1	257	Brain cortex, vein cell, ♀1♂1	Lung, alveolar epithelial cell type 1, ♀1&2♂1&2	CSF3->CSF3R	EDN1 & ECE1->EDNRA; EDN3 & ECE1->EDNRA; NPPB->NPR1
1	259	Brain cortex, vein cell, ♀1♂1	Lung, uterine metastasis cell, ♀1	CSF3->CSF3R	ADM->CALCRL & RAMP2; ADM->CALCRL & RAMP1; RETN->IGF1R; RETN->CAP1
1	263	Brain cortex, vein cell, ♀1♂1	Lung, capillary cell (CXCL10+), ♀1♂2	EDN1 & ECE1->EDNRB; CSF3->CSF3R	EDN1 & ECE1->EDNRA; RETN->IGF1R; RETN->CAP1
1	265	Brain cortex, vein cell, ♀1♂1	Lung, lymphatic cell (CCL21+), ♀1&2♂1&2	EDN1 & ECE1->EDNRB	IGF1->IGF1R
1	266	Brain cortex, vein cell, ♀1♂1	Lung, fibroblast, ♀1♂1	EDN1 & ECE1->EDNRA	ADM->CALCRL & RAMP2; ADM->CALCRL & RAMP1; IGF1->IGF1R; IGF2->IGF1R; IGF2->IGF2R
1	267	Brain cortex, vein cell, ♀1♂1	Lung, adventitial fibroblast, ♀1&2♂2	EDN1 & ECE1->EDNRA	ADM->CALCRL & RAMP2; ADM->CALCRL & RAMP1; IGF1->IGF1R
1	268	Brain cortex, vein cell, ♀1♂1	Lung, alveolar fibroblast, ♀1&2♂1&2	EDN1 & ECE1->EDNRA	ADM->CALCRL & RAMP2; ADM->CALCRL & RAMP1
1	269	Brain cortex, vein cell, ♀1♂1	Lung, fibroblast (NNAT+), ♂2	EDN1 & ECE1->EDNRA	ADM->CALCRL & RAMP2; ADM->CALCRL & RAMP1
1	270	Brain cortex, vein cell, ♀1♂1	Lung, fibromyocyte, ♀2♂1&2	EDN1 & ECE1->EDNRA; EDN1 & ECE1->EDNRB	ADM->CALCRL & RAMP2; ADM->CALCRL & RAMP1
1	271	Brain cortex, vein cell, ♀1♂1	Lung, pericyte, ♀1&2♂1&2	EDN1 & ECE1->EDNRA	IGF2->IGF1R; IGF2->IGF2R
1	272	Brain cortex, vein cell, ♀1♂1	Lung, mesothelial cell, ♀1&2♂1	EDN1 & ECE1->EDNRA; EDN1 & ECE1->EDNRB; CSF3->CSF3R	EDN2 & ECE1->EDNRA; NPPB->NPR1
1	287	Brain cortex, vein cell, ♀1♂1	Lung, neutrophil, ♀1&2♂1&2	CSF3->CSF3R	RETN->IGF1R; RETN->CAP1
1	288	Brain cortex, vein cell, ♀1♂1	Lung, neutrophil (PF), ♀1&2♂1&2	CSF3->CSF3R	RETN->IGF1R; RETN->CAP1
1	289	Brain cortex, vein cell, ♀1♂1	Lung, neutrophil (CCL13+), ♀1♂1	CSF3->CSF3R	RETN->IGF1R; RETN->CAP1
1	290	Brain cortex, vein cell, ♀1♂1	Lung, neutrophil (IL18BP+), ♀1♂1	CSF3->CSF3R	ADM->CALCRL & RAMP2; ADM->CALCRL & RAMP1; RETN->IGF1R; RETN->CAP1
1	291	Brain cortex, vein cell, ♀1♂1	Lung, granulocyte monocyte progenitor cell, ♂1	CSF3->CSF3R; CSF3->CSF1R	RETN->IGF1R; RETN->CAP1
1	292	Brain cortex, vein cell, ♀1♂1	Lung, monocyte, ♀1&2♂1&2	CSF3->CSF3R; CSF3->CSF1R	RETN->IGF1R; RETN->CAP1
1	293	Brain cortex, vein cell, ♀1♂1	Lung, monocyte (PF), ♀1♂1&2	CSF3->CSF3R; CSF3->CSF1R	RETN->IGF1R; RETN->CAP1
1	294	Brain cortex, vein cell, ♀1♂1	Lung, alveolar macrophage, ♀1&2♂1&2	CSF3->CSF3R; CSF3->CSF1R	IGF1->IGF1R; RETN->IGF1R; RETN->CAP1
1	295	Brain cortex, vein cell, ♀1♂1	Lung, alveolar macrophage (PF), ♀1&2♂1&2	CSF3->CSF3R; CSF3->CSF1R	IGF1->IGF1R; RETN->IGF1R; RETN->CAP1
1	296	Brain cortex, vein cell, ♀1♂1	Lung, alveolar macrophage (CXCL10+), ♀1♂2	CSF3->CSF3R; CSF3->CSF1R	IGF1->IGF1R; RETN->IGF1R; RETN->CAP1
1	297	Brain cortex, vein cell, ♀1♂1	Lung, alveolar macrophage (LPL+), ♀1♂2	CSF3->CSF3R; CSF3->CSF1R	IGF1->IGF1R; RETN->IGF1R; RETN->CAP1
1	298	Brain cortex, vein cell, ♀1♂1	Lung, interstitial macrophage, ♀1&2♂1&2	CSF3->CSF3R; CSF3->CSF1R	RETN->IGF1R; RETN->CAP1
1	299	Brain cortex, vein cell, ♀1♂1	Lung, interstitial macrophage (ABCA8+), ♀1&2♂1&2	CSF3->CSF3R; CSF3->CSF1R	RETN->IGF1R; RETN->CAP1
1	300	Brain cortex, vein cell, ♀1♂1	Lung, interstitial macrophage (CXCL10+), ♀1♂2	CSF3->CSF3R; CSF3->CSF1R	RETN->IGF1R; RETN->CAP1
1	304	Brain cortex, vein cell, ♀1♂1	Lung, dendritic cell (FLT3+ IGSF6+), ♂1&2	CSF3->CSF1R	RETN->IGF1R; RETN->CAP1
1	308	Brain cortex, vein cell, ♀1♂1	Trachea, fibroblast, ♀1♂2	EDN1 & ECE1->EDNRA	ADM->CALCRL & RAMP2; ADM->CALCRL & RAMP1; IGF1->IGF1R
1	309	Brain cortex, vein cell, ♀1♂1	Trachea, neutrophil, ♀1&2♂2	CSF3->CSF3R	ADM->CALCRL & RAMP2; ADM->CALCRL & RAMP1; RETN->IGF1R; RETN->CAP1
1	311	Brain cortex, vein cell, ♀1♂1	Tongue, basal cell, ♀1♂2	EDN1 & ECE1->EDNRA	ADM->CALCRL & RAMP2; ADM->CALCRL & RAMP1
1	313	Brain cortex, vein cell, ♀1♂1	Tongue, suprabasal cell, ♀1♂2	EDN1 & ECE1->EDNRA	ADM->CALCRL & RAMP2; ADM->CALCRL & RAMP1
1	318	Brain cortex, vein cell, ♀1♂1	Tongue, filiform papilla, ♀1♂2	EDN1 & ECE1->EDNRA	ADM->CALCRL & RAMP2; ADM->CALCRL & RAMP1
1	320	Brain cortex, vein cell, ♀1♂1	Tongue, capillary cell (FABP5+ RBP7lo), ♂2	EDN1 & ECE1->EDNRB	EDN1 & ECE1->EDNRA; IGF2->IGF1R; IGF2->IGF2R; RETN->IGF1R; RETN->CAP1
1	321	Brain cortex, vein cell, ♀1♂1	Tongue, lymphatic cell (CCL21+), ♂2	EDN1 & ECE1->EDNRB	EDN3 & ECE1->EDNRA; IGF1->IGF1R
1	322	Brain cortex, vein cell, ♀1♂1	Tongue, tendon cell, ♂2	EDN1 & ECE1->EDNRA; EDN1 & ECE1->EDNRB	ADM->CALCRL & RAMP2; ADM->CALCRL & RAMP1; IGF1->IGF1R
1	326	Brain cortex, vein cell, ♀1♂1	Tongue, fibroblast (WIF1+), ♀1♂2	EDN1 & ECE1->EDNRA	ADM->CALCRL & RAMP2; ADM->CALCRL & RAMP1; IGF1->IGF1R; IGF2->IGF1R; IGF2->IGF2R
1	327	Brain cortex, vein cell, ♀1♂1	Tongue, pericyte, ♂2	EDN1 & ECE1->EDNRA; EDN1 & ECE1->EDNRB	IGF2->IGF1R; IGF2->IGF2R; RETN->IGF1R; RETN->CAP1
1	328	Brain cortex, vein cell, ♀1♂1	Tongue, unknown_Tongue_stromal_G2 (NGFR+ TNNT2+), ♂2	EDN1 & ECE1->EDNRA; EDN1 & ECE1->EDNRB	FNDC5->ITGAV & ITGB1
1	331	Brain cortex, vein cell, ♀1♂1	Tongue, macrophage, ♀1♂2	CSF3->CSF1R	IGF1->IGF1R
1	332	Brain cortex, vein cell, ♀1♂1	Tongue, macrophage (CTSD+), ♂2	CSF3->CSF1R	IGF1->IGF1R
1	335	Brain cortex, vein cell, ♀1♂1	Tongue, non-myelinating Schwann cell, ♂2	EDN1 & ECE1->EDNRB	FNDC5->ITGAV & ITGB1
1	345	Brain cortex, vein cell, ♀1♂1	Small intestine, capillary cell (FABP5+ RBP7-), ♀1♂2	EDN1 & ECE1->EDNRB	ADM->CALCRL & RAMP2; ADM->CALCRL & RAMP1; EDN1 & ECE1->EDNRA; IGF2->IGF1R; IGF2->IGF2R; RETN->IGF1R; RETN->CAP1
1	346	Brain cortex, vein cell, ♀1♂1	Small intestine, lymphatic cell (CCL21+), ♀1♂2	EDN1 & ECE1->EDNRB	ADM->CALCRL & RAMP2; ADM->CALCRL & RAMP1; IGF1->IGF1R
1	347	Brain cortex, vein cell, ♀1♂1	Small intestine, smooth muscle cell, ♀1♂2	EDN1 & ECE1->EDNRA	ADM->CALCRL & RAMP2; ADM->CALCRL & RAMP1
1	348	Brain cortex, vein cell, ♀1♂1	Small intestine, fibroblast, ♀1♂2	EDN1 & ECE1->EDNRA	ADM->CALCRL & RAMP2; ADM->CALCRL & RAMP1; IGF1->IGF1R
1	350	Brain cortex, vein cell, ♀1♂1	Small intestine, fibroblast (GGT5+), ♀1♂2	EDN1 & ECE1->EDNRA	ADM->CALCRL & RAMP2; ADM->CALCRL & RAMP1
1	375	Brain cortex, vein cell, ♀1♂1	Liver, neutrophil, ♀1&2♂2	CSF3->CSF3R	RETN->IGF1R; RETN->CAP1
1	376	Brain cortex, vein cell, ♀1♂1	Liver, monocyte, ♀1&2♂2	CSF3->CSF3R; CSF3->CSF1R	RETN->IGF1R; RETN->CAP1
1	377	Brain cortex, vein cell, ♀1♂1	Liver, macrophage (Kupffer cell), ♀1&2♂2	CSF3->CSF1R	RETN->IGF1R; RETN->CAP1
1	378	Brain cortex, vein cell, ♀1♂1	Liver, macrophage (Kupffer cell PF), ♀1&2♂2	CSF3->CSF3R; CSF3->CSF1R	RETN->IGF1R; RETN->CAP1
1	379	Brain cortex, vein cell, ♀1♂1	Liver, macrophage (Kupffer cell CD5L+ MARCO+), ♀1&2♂2	CSF3->CSF3R; CSF3->CSF1R	RETN->IGF1R; RETN->CAP1
1	380	Brain cortex, vein cell, ♀1♂1	Liver, macrophage (Kupffer cell CD5L- MARCO+), ♀1&2♂2	CSF3->CSF3R; CSF3->CSF1R	RETN->IGF1R; RETN->CAP1
1	385	Brain cortex, vein cell, ♀1♂1	Liver, dendritic cell (FLT3+ IGSF6+), ♀1&2♂2	CSF3->CSF1R	RETN->IGF1R; RETN->CAP1
1	399	Brain cortex, vein cell, ♀1♂1	Pancreas, capillary cell (FABP5+ RBP7-), ♀1♂2	EDN1 & ECE1->EDNRB	EDN1 & ECE1->EDNRA; RETN->IGF1R; RETN->CAP1
1	400	Brain cortex, vein cell, ♀1♂1	Pancreas, capillary cell (FABP5+ RBP7+), ♀1♂2	EDN1 & ECE1->EDNRB	EDN1 & ECE1->EDNRA; RETN->IGF1R; RETN->CAP1
1	401	Brain cortex, vein cell, ♀1♂1	Pancreas, lymphatic cell (CCL21+), ♀1♂2	EDN1 & ECE1->EDNRB	ADM->CALCRL & RAMP2; ADM->CALCRL & RAMP1; IGF1->IGF1R
1	402	Brain cortex, vein cell, ♀1♂1	Pancreas, lymphatic cell (ACKR4+ CCDC80+), ♂2	EDN1 & ECE1->EDNRB	EDN1 & ECE1->EDNRA; IGF1->IGF1R
1	403	Brain cortex, vein cell, ♀1♂1	Pancreas, vascular associated smooth muscle cell, ♀1♂2	EDN1 & ECE1->EDNRA; EDN1 & ECE1->EDNRB	ADM->CALCRL & RAMP2; ADM->CALCRL & RAMP1
1	404	Brain cortex, vein cell, ♀1♂1	Pancreas, fibroblast (PI16+), ♀1♂2	EDN1 & ECE1->EDNRA	ADM->CALCRL & RAMP2; ADM->CALCRL & RAMP1; IGF1->IGF1R
1	405	Brain cortex, vein cell, ♀1♂1	Pancreas, fibroblast (PTN+), ♀1♂2	EDN1 & ECE1->EDNRA	ADM->CALCRL & RAMP2; ADM->CALCRL & RAMP1; IGF1->IGF1R
1	406	Brain cortex, vein cell, ♀1♂1	Pancreas, pericyte, ♀1♂2	EDN1 & ECE1->EDNRA; EDN1 & ECE1->EDNRB	ADM->CALCRL & RAMP2; ADM->CALCRL & RAMP1; IGF2->IGF1R; IGF2->IGF2R
1	423	Brain cortex, vein cell, ♀1♂1	Pancreas, neutrophil, ♀1♂2	CSF3->CSF3R	RETN->IGF1R; RETN->CAP1
1	424	Brain cortex, vein cell, ♀1♂1	Pancreas, macrophage, ♀1♂2	CSF3->CSF3R; CSF3->CSF1R	RETN->IGF1R; RETN->CAP1
1	425	Brain cortex, vein cell, ♀1♂1	Pancreas, macrophage (MRC1+), ♀1♂2	CSF3->CSF1R	IGF1->IGF1R
1	426	Brain cortex, vein cell, ♀1♂1	Pancreas, macrophage (ENPP2+), ♂2	CSF3->CSF3R; CSF3->CSF1R	RETN->IGF1R; RETN->CAP1
1	448	Brain cortex, vein cell, ♀1♂1	Kidney, vasa recta descending limb cell (SLC14A1+), ♀2♂2	EDN1 & ECE1->EDNRB	EDN1 & ECE1->EDNRA; IGF2->IGF1R; IGF2->IGF2R; RETN->IGF1R; RETN->CAP1
1	452	Brain cortex, vein cell, ♀1♂1	Kidney, capillary cell (FABP5- RBP7-), ♂2	EDN1 & ECE1->EDNRB	EDN1 & ECE1->EDNRA
1	453	Brain cortex, vein cell, ♀1♂1	Kidney, capillary cell (FABP5+ RBP7+), ♀1&2♂2	EDN1 & ECE1->EDNRB	ADM->CALCRL & RAMP2; ADM->CALCRL & RAMP1; EDN1 & ECE1->EDNRA; RETN->IGF1R; RETN->CAP1
1	454	Brain cortex, vein cell, ♀1♂1	Kidney, glomerular endothelial cell, ♀1&2♂2	EDN1 & ECE1->EDNRB	EDN1 & ECE1->EDNRA; IGF2->IGF1R; IGF2->IGF2R
1	455	Brain cortex, vein cell, ♀1♂1	Kidney, lymphatic cell (CCL21+), ♀1&2♂2	EDN1 & ECE1->EDNRB	ADM->CALCRL & RAMP2; ADM->CALCRL & RAMP1; IGF1->IGF1R; IGF2->IGF1R; IGF2->IGF2R
1	456	Brain cortex, vein cell, ♀1♂1	Kidney, lymphatic cell (ACKR4- CCDC80+), ♀1&2	EDN1 & ECE1->EDNRB	IGF1->IGF1R
1	458	Brain cortex, vein cell, ♀1♂1	Kidney, fibroblast, ♀1&2♂2	EDN1 & ECE1->EDNRA	ADM->CALCRL & RAMP2; ADM->CALCRL & RAMP1; IGF1->IGF1R
1	459	Brain cortex, vein cell, ♀1♂1	Kidney, fibroblast (ASPN+), ♂2	EDN1 & ECE1->EDNRA	ADM->CALCRL & RAMP2; ADM->CALCRL & RAMP1; FNDC5->ITGAV & ITGB1
1	460	Brain cortex, vein cell, ♀1♂1	Kidney, fibroblast (TNC+), ♀2	EDN1 & ECE1->EDNRB	ADM->CALCRL & RAMP2; ADM->CALCRL & RAMP1
1	461	Brain cortex, vein cell, ♀1♂1	Kidney, myofibroblast, ♀1&2♂2	EDN1 & ECE1->EDNRA	ADM->CALCRL & RAMP2; ADM->CALCRL & RAMP1; IGF1->IGF1R
1	462	Brain cortex, vein cell, ♀1♂1	Kidney, pericyte, ♀1	EDN1 & ECE1->EDNRA; EDN1 & ECE1->EDNRB	ADM->CALCRL & RAMP2; ADM->CALCRL & RAMP1; IGF2->IGF1R; IGF2->IGF2R
1	467	Brain cortex, vein cell, ♀1♂1	Kidney, unknown_Kidney_stromal_G1 (ST6GAL2+), ♀1&2♂2	EDN1 & ECE1->EDNRA	ADM->CALCRL & RAMP2; ADM->CALCRL & RAMP1; IGF2->IGF1R; IGF2->IGF2R
1	478	Brain cortex, vein cell, ♀1♂1	Kidney, neutrophil, ♀1&2♂2	CSF3->CSF3R	RETN->IGF1R; RETN->CAP1
1	479	Brain cortex, vein cell, ♀1♂1	Kidney, monocyte, ♀1&2♂2	CSF3->CSF3R; CSF3->CSF1R	RETN->IGF1R; RETN->CAP1
1	480	Brain cortex, vein cell, ♀1♂1	Kidney, macrophage, ♀1&2♂2	CSF3->CSF3R; CSF3->CSF1R	RETN->IGF1R; RETN->CAP1
1	481	Brain cortex, vein cell, ♀1♂1	Kidney, macrophage (MRC1+), ♀1&2♂2	CSF3->CSF1R	IGF1->IGF1R; RETN->IGF1R; RETN->CAP1
1	482	Brain cortex, vein cell, ♀1♂1	Kidney, macrophage (MARCO+), ♀1	CSF3->CSF3R; CSF3->CSF1R	RETN->IGF1R; RETN->CAP1
1	483	Brain cortex, vein cell, ♀1♂1	Kidney, macrophage (EPCAM+), ♀1&2♂2	CSF3->CSF1R	RETN->IGF1R; RETN->CAP1
1	484	Brain cortex, vein cell, ♀1♂1	Kidney, macrophage (ABCG1+), ♂2	CSF3->CSF3R; CSF3->CSF1R	IGF1->IGF1R; RETN->IGF1R; RETN->CAP1
1	486	Brain cortex, vein cell, ♀1♂1	Kidney, plasmacytoid dendritic cell, ♀1&2♂2	CSF3->CSF1R	ADM2->CALCRL & RAMP2; ADM2->CALCRL & RAMP1
1	487	Brain cortex, vein cell, ♀1♂1	Kidney, dendritic cell (FLT3+ IGSF6+), ♀1&2♂2	CSF3->CSF3R; CSF3->CSF1R	RETN->IGF1R; RETN->CAP1
1	494	Brain cortex, vein cell, ♀1♂1	Bladder, capillary cell (FABP5+ RBP7-), ♀1♂2	EDN1 & ECE1->EDNRB	ADM->CALCRL & RAMP2; ADM->CALCRL & RAMP1; CSF3->CSF1R; IGF2->IGF1R; IGF2->IGF2R; RETN->IGF1R; RETN->CAP1
1	496	Brain cortex, vein cell, ♀1♂1	Bladder, capillary cell (FABP5+ RBP7+), ♀1	EDN1 & ECE1->EDNRB	EDN1 & ECE1->EDNRA; CSF3->CSF1R; IGF2->IGF1R; IGF2->IGF2R; RETN->IGF1R; RETN->CAP1
1	498	Brain cortex, vein cell, ♀1♂1	Bladder, smooth muscle cell, ♂2	EDN1 & ECE1->EDNRA; EDN1 & ECE1->EDNRB	IGF1->IGF1R
1	500	Brain cortex, vein cell, ♀1♂1	Bladder, fibroblast, ♀1♂2	EDN1 & ECE1->EDNRA	ADM->CALCRL & RAMP2; ADM->CALCRL & RAMP1; IGF1->IGF1R
1	501	Brain cortex, vein cell, ♀1♂1	Bladder, fibroblast (PTN+), ♂2	EDN1 & ECE1->EDNRA	ADM->CALCRL & RAMP2; ADM->CALCRL & RAMP1; IGF1->IGF1R
1	503	Brain cortex, vein cell, ♀1♂1	Bladder, fibroblast (LY6H+), ♂2	EDN1 & ECE1->EDNRA	ADM->CALCRL & RAMP2; ADM->CALCRL & RAMP1; IGF1->IGF1R
1	504	Brain cortex, vein cell, ♀1♂1	Bladder, myofibroblast, ♂2	EDN1 & ECE1->EDNRA	ADM->CALCRL & RAMP2; ADM->CALCRL & RAMP1
1	505	Brain cortex, vein cell, ♀1♂1	Bladder, pericyte, ♀1♂2	EDN1 & ECE1->EDNRA; EDN1 & ECE1->EDNRB	IGF2->IGF1R; IGF2->IGF2R
1	506	Brain cortex, vein cell, ♀1♂1	Bladder, adipocyte (UCP1lo), ♀1	CSF3->CSF1R	ADIPOQ->ADIPOR1; IGF1->IGF1R
1	510	Brain cortex, vein cell, ♀1♂1	Bladder, neutrophil, ♀1♂2	CSF3->CSF3R	ADM->CALCRL & RAMP2; ADM->CALCRL & RAMP1; CSF3->CSF1R; RETN->IGF1R; RETN->CAP1
1	511	Brain cortex, vein cell, ♀1♂1	Bladder, neutrophil (IL18BP+), ♀1	CSF3->CSF3R	ADM->CALCRL & RAMP2; ADM->CALCRL & RAMP1; RETN->IGF1R; RETN->CAP1
1	513	Brain cortex, vein cell, ♀1♂1	Bladder, monocyte, ♀1	CSF3->CSF3R; CSF3->CSF1R	ADM->CALCRL & RAMP2; ADM->CALCRL & RAMP1; CSF3->CSF1R; RETN->IGF1R; RETN->CAP1
1	514	Brain cortex, vein cell, ♀1♂1	Bladder, macrophage, ♀1♂2	CSF3->CSF1R	IGF1->IGF1R; RETN->IGF1R; RETN->CAP1
1	521	Brain cortex, vein cell, ♀1♂1	Uterus, non-ciliated epithelial cell of uterus (IGFBP1+), ♀2	CSF3->CSF3R; CSF3->CSF1R	ADM->CALCRL & RAMP2; ADM->CALCRL & RAMP1
1	522	Brain cortex, vein cell, ♀1♂1	Uterus, ciliated epithelial cell of uterus, ♀2	CSF3->CSF3R; CSF3->CSF1R	INHA & INHBB->TGFBR3 & ACVR2A
1	523	Brain cortex, vein cell, ♀1♂1	Uterus, artery cell, ♀2	CSF3->CSF3R	ADM->CALCRL & RAMP2; ADM->CALCRL & RAMP1; EDN1 & ECE1->EDNRA
1	524	Brain cortex, vein cell, ♀1♂1	Uterus, smooth muscle cell, ♀2	EDN1 & ECE1->EDNRA; CSF3->CSF3R	ADM->CALCRL & RAMP2; ADM->CALCRL & RAMP1
1	527	Brain cortex, vein cell, ♀1♂1	Uterus, myofibroblast, ♀2	EDN1 & ECE1->EDNRA	ADM->CALCRL & RAMP2; ADM->CALCRL & RAMP1; IGF1->IGF1R; IGF2->IGF1R; IGF2->IGF2R
1	530	Brain cortex, vein cell, ♀1♂1	Uterus, neutrophil, ♀2	CSF3->CSF3R; CSF3->CSF1R	ADM->CALCRL & RAMP2; ADM->CALCRL & RAMP1; RETN->IGF1R; RETN->CAP1
1	531	Brain cortex, vein cell, ♀1♂1	Uterus, neutrophil (IL18BP+), ♀2	CSF3->CSF3R	ADM->CALCRL & RAMP2; ADM->CALCRL & RAMP1; RETN->IGF1R; RETN->CAP1
1	532	Brain cortex, vein cell, ♀1♂1	Uterus, macrophage (LTC4S+), ♀2	CSF3->CSF1R	RETN->IGF1R; RETN->CAP1
1	533	Brain cortex, vein cell, ♀1♂1	Uterus, macrophage (MGST1+), ♀2	CSF3->CSF3R; CSF3->CSF1R	RETN->IGF1R; RETN->CAP1
2	4	Brain cortex, capillary cell (FABP5- RBP7-), ♀1♂1&2	Brain cortex, pericyte, ♀1♂1&2	EDN1 & ECE1->EDNRA; EDN3 & ECE1->EDNRA; RETN->DCN; RETN->IGF1R; RETN->CAP1	ADM->CALCRL & RAMP2; ADM->CALCRL & RAMP1; IGF2->IGF1R; IGF2->INSR
2	5	Brain cortex, capillary cell (FABP5- RBP7-), ♀1♂1&2	Brain cortex, leptomeningeal cell, ♀1♂1&2	ADM->CALCRL & RAMP2; ADM->CALCRL & RAMP1; CSF3->CSF3R; CSF3->CSF1R; RETN->DCN; RETN->IGF1R; RETN->ROR1; RETN->CAP1	IGF1->IGF1R; IGF2->IGF1R; IGF2->INSR
2	6	Brain cortex, capillary cell (FABP5- RBP7-), ♀1♂1&2	Brain cortex, neutrophil, ♀1♂1	CSF3->CSF3R; CSF3->CSF1R; RETN->TLR4; RETN->IGF1R; RETN->CAP1	RETN->IGF1R; RETN->CAP1
2	7	Brain cortex, capillary cell (FABP5- RBP7-), ♀1♂1&2	Brain cortex, macrophage (microglial cell), ♀1♂1&2	CSF3->CSF3R; CSF3->CSF1R; RETN->TLR4; RETN->CAP1	RETN->IGF1R; RETN->CAP1
2	8	Brain cortex, capillary cell (FABP5- RBP7-), ♀1♂1&2	Brain cortex, GABAergic neuron (GRIK1+ MEIS2+ NECAB1-), ♀1♂1	RETN->IGF1R; RETN->CAP1	IGF2->IGF1R; IGF2->INSR; FNDC5->ITGAV & ITGB1
2	9	Brain cortex, capillary cell (FABP5- RBP7-), ♀1♂1&2	Brain cortex, GABAergic neuron (GIRK1- MEIS2+ NECAB1+), ♀1♂1	CSF3->CSF1R; RETN->IGF1R; RETN->CAP1	FNDC5->ITGAV & ITGB1
2	10	Brain cortex, capillary cell (FABP5- RBP7-), ♀1♂1&2	Brain cortex, GABAergic neuron (GIRK1- MEIS2+ NECAB1-), ♀1♂1	CSF3->CSF1R; RETN->IGF1R; RETN->CAP1	FNDC5->ITGAV & ITGB1
2	11	Brain cortex, capillary cell (FABP5- RBP7-), ♀1♂1&2	Brain cortex, GABAergic neuron (PPP1R1B+), ♀1♂1	ADM->CALCRL & RAMP2; ADM->CALCRL & RAMP1; CSF3->CSF1R; RETN->IGF1R; RETN->CAP1	FNDC5->ITGAV & ITGB1
2	12	Brain cortex, capillary cell (FABP5- RBP7-), ♀1♂1&2	Brain cortex, neuron, ♀1♂1	CSF3->CSF1R; RETN->IGF1R; RETN->CAP1	IGF1->IGF1R; FNDC5->ITGAV & ITGB1
2	13	Brain cortex, capillary cell (FABP5- RBP7-), ♀1♂1&2	Brain cortex, glutamatergic neuron (NPTX1+), ♀1♂1&2	CSF3->CSF1R; RETN->IGF1R; RETN->CAP1	FNDC5->ITGAV & ITGB1
2	18	Brain cortex, capillary cell (FABP5- RBP7-), ♀1♂1&2	Brain cortex, non-myelinating Schwann cell, ♀1♂1	EDN1 & ECE1->EDNRA; EDN3 & ECE1->EDNRA; CSF3->CSF1R; RETN->IGF1R; RETN->CAP1	IGF1->IGF1R
2	20	Brain cortex, capillary cell (FABP5- RBP7-), ♀1♂1&2	Brainstem, capillary cell (FABP5- RBP7-), ♀1♂2	ADM->CALCRL & RAMP2; ADM->CALCRL & RAMP1; CSF3->CSF1R; RETN->DCN; RETN->IGF1R; RETN->CAP1	ADM->CALCRL & RAMP2; ADM->CALCRL & RAMP1; RETN->IGF1R; RETN->CAP1
2	22	Brain cortex, capillary cell (FABP5- RBP7-), ♀1♂1&2	Brainstem, pericyte, ♀1♂2	ADM->CALCRL & RAMP2; EDN1 & ECE1->EDNRA; EDN3 & ECE1->EDNRA; CSF3->CSF1R; RETN->DCN; RETN->IGF1R; RETN->CAP1	ADM->CALCRL & RAMP2; ADM->CALCRL & RAMP1; IGF2->IGF1R; IGF2->INSR
2	23	Brain cortex, capillary cell (FABP5- RBP7-), ♀1♂1&2	Brainstem, leptomeningeal cell, ♀1♂2	ADM->CALCRL & RAMP2; ADM->CALCRL & RAMP1; CSF3->CSF1R; RETN->DCN; RETN->IGF1R	IGF2->IGF1R; IGF2->INSR
2	25	Brain cortex, capillary cell (FABP5- RBP7-), ♀1♂1&2	Brainstem, GABAergic neuron (OTX2+), ♀1♂2	ADM->CALCRL & RAMP3; ADM->CALCRL & RAMP1; CSF3->CSF1R; RETN->IGF1R; RETN->CAP1	IGF1->IGF1R; FNDC5->ITGAV & ITGB1
2	26	Brain cortex, capillary cell (FABP5- RBP7-), ♀1♂1&2	Brainstem, neuron, ♀1	ADM->CALCRL & RAMP2; ADM->CALCRL & RAMP3; ADM->CALCRL & RAMP1; RETN->IGF1R; RETN->CAP1	FNDC5->ITGAV & ITGB1
2	27	Brain cortex, capillary cell (FABP5- RBP7-), ♀1♂1&2	Brainstem, glutamatergic neuron (CBLN1+), ♀1♂2	CSF3->CSF1R; RETN->IGF1R; RETN->CAP1	FNDC5->ITGAV & ITGB1
2	28	Brain cortex, capillary cell (FABP5- RBP7-), ♀1♂1&2	Brainstem, glutamatergic neuron (NEFH+), ♀1	RETN->IGF1R; RETN->CAP1	CALCB->CALCRL & RAMP1; CALCB->CALCRL & RAMP2; IGF1->IGF1R; FNDC5->ITGAV & ITGB1
2	29	Brain cortex, capillary cell (FABP5- RBP7-), ♀1♂1&2	Brainstem, glutamatergic neuron (ROM1+), ♀1	RETN->IGF1R; RETN->ROR1; RETN->CAP1	FNDC5->ITGAV & ITGB1
2	30	Brain cortex, capillary cell (FABP5- RBP7-), ♀1♂1&2	Brainstem, astrocyte (LHX2- SLC7A10+), ♀1♂2	ADM->CALCRL & RAMP2; ADM->CALCRL & RAMP1; EDN1 & ECE1->EDNRB; EDN3 & ECE1->EDNRB; CSF3->CSF1R; RETN->TLR4; RETN->IGF1R; RETN->CAP1	ADM->CALCRL & RAMP2; ADM->CALCRL & RAMP1; FNDC5->ITGAV & ITGB1
2	32	Brain cortex, capillary cell (FABP5- RBP7-), ♀1♂1&2	Brainstem, oligodendrocyte precursor cell, ♀1♂2	ADM->CALCRL & RAMP2; ADM->CALCRL & RAMP1; CSF3->CSF1R; RETN->DCN; RETN->IGF1R; RETN->CAP1	FNDC5->ITGAV & ITGB1
2	35	Brain cortex, capillary cell (FABP5- RBP7-), ♀1♂1&2	Brainstem, choroid plexus epithelial cell, ♀1♂2	CSF3->CSF1R; RETN->IGF1R; RETN->ROR1; RETN->CAP1	IGF2->IGF1R; IGF2->INSR; FNDC5->ITGAV & ITGB1
2	36	Brain cortex, capillary cell (FABP5- RBP7-), ♀1♂1&2	Hypothalamus Pituitary, capillary cell (FABP5- RBP7-), ♂2	ADM->CALCRL & RAMP2; RETN->IGF1R; RETN->CAP1	RETN->IGF1R; RETN->CAP1
2	37	Brain cortex, capillary cell (FABP5- RBP7-), ♀1♂1&2	Hypothalamus Pituitary, pericyte, ♂2	EDN1 & ECE1->EDNRA; EDN3 & ECE1->EDNRA; RETN->DCN; RETN->ROR1; RETN->CAP1	IGF2->IGF1R; IGF2->INSR
2	43	Brain cortex, capillary cell (FABP5- RBP7-), ♀1♂1&2	Hypothalamus Pituitary, neutrophil, ♂2	CSF3->CSF3R; RETN->IGF1R; RETN->CAP1	RETN->IGF1R; RETN->CAP1
2	44	Brain cortex, capillary cell (FABP5- RBP7-), ♀1♂1&2	Hypothalamus Pituitary, neutrophil (PF), ♂2	CSF3->CSF3R; RETN->TLR4; RETN->IGF1R; RETN->CAP1	RETN->IGF1R; RETN->CAP1
2	45	Brain cortex, capillary cell (FABP5- RBP7-), ♀1♂1&2	Hypothalamus Pituitary, granulocyte monocyte progenitor cell, ♂2	CSF3->CSF3R; CSF3->CSF1R; RETN->TLR4; RETN->CAP1	RETN->IGF1R; RETN->CAP1
2	46	Brain cortex, capillary cell (FABP5- RBP7-), ♀1♂1&2	Hypothalamus Pituitary, monocyte (PF), ♂2	CSF3->CSF3R; CSF3->CSF1R; RETN->CAP1	RETN->IGF1R; RETN->CAP1
2	47	Brain cortex, capillary cell (FABP5- RBP7-), ♀1♂1&2	Hypothalamus Pituitary, macrophage (microglial cell), ♂2	CSF3->CSF3R; CSF3->CSF1R; RETN->TLR4; RETN->CAP1	RETN->IGF1R; RETN->CAP1
2	52	Brain cortex, capillary cell (FABP5- RBP7-), ♀1♂1&2	Hypothalamus Pituitary, thyrotroph, ♂2	RETN->IGF1R	NPPB->NPR1
2	53	Brain cortex, capillary cell (FABP5- RBP7-), ♀1♂1&2	Hypothalamus Pituitary, neuroendocrine cell, ♂2	RETN->IGF1R; RETN->CAP1	IAPP & PCSK1 & PCSK2->CALCRL & RAMP1; IAPP & PCSK1 & PCSK2->CALCRL & RAMP2
2	55	Brain cortex, capillary cell (FABP5- RBP7-), ♀1♂1&2	Hypothalamus Pituitary, oligodendrocyte precursor cell, ♂2	ADM->CALCRL & RAMP2; ADM->CALCRL & RAMP1; CSF3->CSF3R; RETN->IGF1R; RETN->CAP1	RETN->IGF1R; RETN->CAP1
2	59	Brain cortex, capillary cell (FABP5- RBP7-), ♀1♂1&2	Eye retina, ON-bipolar cell, ♂2	RETN->IGF1R; RETN->CAP1	IGF1->IGF1R
2	60	Brain cortex, capillary cell (FABP5- RBP7-), ♀1♂1&2	Skin, interfollicular basal cell, ♀1♂2	RETN->IGF1R; RETN->CAP1	ADM->CALCRL & RAMP2; ADM->CALCRL & RAMP1
2	72	Brain cortex, capillary cell (FABP5- RBP7-), ♀1♂1&2	Skin, sweat gland cell, ♀1♂2	RETN->IGF1R	ADM2->CALCRL & RAMP2; ADM2->CALCRL & RAMP1; IGF2->IGF1R; IGF2->INSR
2	74	Brain cortex, capillary cell (FABP5- RBP7-), ♀1♂1&2	Fat, granulosa cell, ♀1	RETN->TLR4; RETN->IGF1R	IGF2->IGF1R; IGF2->INSR
2	76	Brain cortex, capillary cell (FABP5- RBP7-), ♀1♂1&2	Fat, artery cell, ♀1♂2	ADM->CALCRL & RAMP2; RETN->DCN; RETN->IGF1R; RETN->CAP1	IGF2->IGF1R; IGF2->INSR; RETN->IGF1R; RETN->CAP1
2	77	Brain cortex, capillary cell (FABP5- RBP7-), ♀1♂1&2	Fat, vein cell, ♀1♂2	ADM->CALCRL & RAMP2; RETN->DCN; RETN->IGF1R; RETN->CAP1	RETN->IGF1R; RETN->CAP1
2	78	Brain cortex, capillary cell (FABP5- RBP7-), ♀1♂1&2	Fat, capillary cell (FABP5+ RBP7+), ♀1♂2	ADM->CALCRL & RAMP2; EDN1 & ECE1->EDNRB; EDN3 & ECE1->EDNRB; RETN->DCN; RETN->IGF1R; RETN->CAP1	ADM->CALCRL & RAMP2; ADM->CALCRL & RAMP1; IGF2->IGF1R; IGF2->INSR; RETN->IGF1R; RETN->CAP1
2	79	Brain cortex, capillary cell (FABP5- RBP7-), ♀1♂1&2	Fat, capillary cell (CXCL10+), ♀1	ADM->CALCRL & RAMP2; EDN1 & ECE1->EDNRB; EDN3 & ECE1->EDNRB; RETN->DCN; RETN->IGF1R; RETN->CAP1	ADM->CALCRL & RAMP2; ADM->CALCRL & RAMP1; RETN->IGF1R; RETN->CAP1
2	80	Brain cortex, capillary cell (FABP5- RBP7-), ♀1♂1&2	Fat, lymphatic cell (CCL21+), ♀1♂2	ADM->CALCRL & RAMP2; EDN1 & ECE1->EDNRB; EDN3 & ECE1->EDNRB; RETN->DCN; RETN->IGF1R; RETN->CAP1	ADM->CALCRL & RAMP2; ADM->CALCRL & RAMP1; IGF1->IGF1R
2	81	Brain cortex, capillary cell (FABP5- RBP7-), ♀1♂1&2	Fat, lymphatic cell (ACKR4- CCDC80+), ♀1♂2	ADM->CALCRL & RAMP2; EDN1 & ECE1->EDNRB; EDN3 & ECE1->EDNRB; RETN->DCN; RETN->IGF1R; RETN->CAP1	IGF1->IGF1R
2	82	Brain cortex, capillary cell (FABP5- RBP7-), ♀1♂1&2	Fat, tendon cell, ♀1	EDN1 & ECE1->EDNRA; EDN3 & ECE1->EDNRA; RETN->DCN; RETN->IGF1R; RETN->CAP1	ADM->CALCRL & RAMP2; ADM->CALCRL & RAMP1; IGF1->IGF1R
2	83	Brain cortex, capillary cell (FABP5- RBP7-), ♀1♂1&2	Fat, smooth muscle cell, ♀1	EDN1 & ECE1->EDNRA; EDN3 & ECE1->EDNRA; CSF3->CSF3R; RETN->DCN; RETN->IGF1R	ADM->CALCRL & RAMP2; ADM->CALCRL & RAMP1; IGF2->IGF1R; IGF2->INSR
2	84	Brain cortex, capillary cell (FABP5- RBP7-), ♀1♂1&2	Fat, vascular associated smooth muscle cell, ♀1♂2	EDN1 & ECE1->EDNRA; EDN3 & ECE1->EDNRA; RETN->DCN; RETN->IGF1R; RETN->ROR1; RETN->CAP1	ADM->CALCRL & RAMP2; ADM->CALCRL & RAMP1
2	85	Brain cortex, capillary cell (FABP5- RBP7-), ♀1♂1&2	Fat, fibroblast, ♀1♂2	RETN->DCN; RETN->IGF1R; RETN->CAP1	ADM->CALCRL & RAMP2; ADM->CALCRL & RAMP1; IGF1->IGF1R
2	86	Brain cortex, capillary cell (FABP5- RBP7-), ♀1♂1&2	Fat, fibroblast (ACKR2+), ♀1♂2	ADM->CALCRL & RAMP2; RETN->DCN; RETN->IGF1R; RETN->ROR1; RETN->CAP1	ADM->CALCRL & RAMP2; ADM->CALCRL & RAMP1; IGF1->IGF1R
2	87	Brain cortex, capillary cell (FABP5- RBP7-), ♀1♂1&2	Fat, fibroblast (ITIH5+), ♂2	ADM->CALCRL & RAMP2; RETN->DCN; RETN->IGF1R; RETN->CAP1	ADM->CALCRL & RAMP2; ADM->CALCRL & RAMP1; IGF1->IGF1R
2	88	Brain cortex, capillary cell (FABP5- RBP7-), ♀1♂1&2	Fat, fibroblast (LCN2+), ♀1	EDN1 & ECE1->EDNRA; EDN3 & ECE1->EDNRA; RETN->DCN; RETN->IGF1R; RETN->CAP1	ADM->CALCRL & RAMP2; ADM->CALCRL & RAMP1
2	89	Brain cortex, capillary cell (FABP5- RBP7-), ♀1♂1&2	Fat, myofibroblast, ♀1	RETN->DCN; RETN->IGF1R; RETN->CAP1	ADM->CALCRL & RAMP2; ADM->CALCRL & RAMP1; IGF1->IGF1R; IGF2->IGF1R; IGF2->INSR
2	90	Brain cortex, capillary cell (FABP5- RBP7-), ♀1♂1&2	Fat, pericyte, ♀1♂2	EDN1 & ECE1->EDNRA; EDN1 & ECE1->EDNRB; EDN3 & ECE1->EDNRA; EDN3 & ECE1->EDNRB; RETN->DCN; RETN->IGF1R; RETN->CAP1	ADM->CALCRL & RAMP2; ADM->CALCRL & RAMP1; IGF2->IGF1R; IGF2->INSR
2	91	Brain cortex, capillary cell (FABP5- RBP7-), ♀1♂1&2	Fat, adipocyte (UCP1hi), ♀1♂2	ADM->CALCRL & RAMP2; RETN->DCN	ADIPOQ->ADIPOR1; ADIPOQ->ADIPOR2; IGF1->IGF1R
2	92	Brain cortex, capillary cell (FABP5- RBP7-), ♀1♂1&2	Fat, adipocyte (UCP1lo), ♀1♂2	ADM->CALCRL & RAMP2; RETN->TLR4; RETN->DCN; RETN->CAP1	ADIPOQ->ADIPOR1; ADIPOQ->ADIPOR2; IGF1->IGF1R
2	93	Brain cortex, capillary cell (FABP5- RBP7-), ♀1♂1&2	Fat, mesothelial cell (CXCL10+ PRG4+), ♀1	ADM->CALCRL & RAMP2; RETN->DCN; RETN->IGF1R; RETN->ROR1; RETN->CAP1	ADM->CALCRL & RAMP2; ADM->CALCRL & RAMP1; IGF2->IGF1R; IGF2->INSR
2	94	Brain cortex, capillary cell (FABP5- RBP7-), ♀1♂1&2	Fat, mesothelial cell (CXCL10- PRG4+), ♀1♂2	RETN->DCN; RETN->IGF1R; RETN->ROR1; RETN->CAP1	IGF2->IGF1R; IGF2->INSR
2	95	Brain cortex, capillary cell (FABP5- RBP7-), ♀1♂1&2	Fat, mesothelial cell (SBSN+), ♀1♂2	ADM->CALCRL & RAMP2; ADM->CALCRL & RAMP1; RETN->DCN; RETN->IGF1R; RETN->ROR1; RETN->CAP1	IGF1->IGF1R; IGF2->IGF1R; IGF2->INSR
2	96	Brain cortex, capillary cell (FABP5- RBP7-), ♀1♂1&2	Fat, reticular cell, ♀1	RETN->DCN; RETN->CAP1	ADM->CALCRL & RAMP2; ADM->CALCRL & RAMP1; IGF2->IGF1R; IGF2->INSR
2	98	Brain cortex, capillary cell (FABP5- RBP7-), ♀1♂1&2	Fat, plasma cell, ♀1♂2	RETN->DCN; RETN->IGF1R; RETN->CAP1	ADM2->CALCRL & RAMP2; ADM2->CALCRL & RAMP1
2	109	Brain cortex, capillary cell (FABP5- RBP7-), ♀1♂1&2	Fat, neutrophil, ♀1♂2	CSF3->CSF3R; RETN->TLR4; RETN->DCN; RETN->IGF1R; RETN->CAP1	RETN->IGF1R; RETN->CAP1
2	110	Brain cortex, capillary cell (FABP5- RBP7-), ♀1♂1&2	Fat, neutrophil (IL18BP+), ♀1	CSF3->CSF3R; RETN->TLR4; RETN->DCN; RETN->IGF1R; RETN->CAP1	ADM->CALCRL & RAMP2; ADM->CALCRL & RAMP1; RETN->IGF1R; RETN->CAP1
2	112	Brain cortex, capillary cell (FABP5- RBP7-), ♀1♂1&2	Fat, monocyte, ♀1	CSF3->CSF3R; CSF3->CSF1R; RETN->TLR4; RETN->IGF1R; RETN->CAP1	ADM->CALCRL & RAMP2; ADM->CALCRL & RAMP1; RETN->IGF1R; RETN->CAP1
2	113	Brain cortex, capillary cell (FABP5- RBP7-), ♀1♂1&2	Fat, macrophage, ♀1♂2	CSF3->CSF3R; CSF3->CSF1R; RETN->TLR4; RETN->DCN; RETN->CAP1	RETN->IGF1R; RETN->CAP1
2	114	Brain cortex, capillary cell (FABP5- RBP7-), ♀1♂1&2	Fat, macrophage (PF), ♀1♂2	CSF3->CSF1R; RETN->TLR4; RETN->DCN; RETN->IGF1R; RETN->CAP1	RETN->IGF1R; RETN->CAP1
2	115	Brain cortex, capillary cell (FABP5- RBP7-), ♀1♂1&2	Fat, macrophage (MRC1+), ♀1♂2	EDN1 & ECE1->EDNRB; EDN3 & ECE1->EDNRB; CSF3->CSF1R; RETN->TLR4; RETN->DCN; RETN->IGF1R; RETN->CAP1	IGF1->IGF1R
2	119	Brain cortex, capillary cell (FABP5- RBP7-), ♀1♂1&2	Mammary gland, vein cell, ♀2	ADM->CALCRL & RAMP2; RETN->IGF1R; RETN->CAP1	RETN->IGF1R; RETN->CAP1
2	120	Brain cortex, capillary cell (FABP5- RBP7-), ♀1♂1&2	Mammary gland, capillary cell (FABP5+ RBP7lo), ♀2	ADM->CALCRL & RAMP2; RETN->IGF1R; RETN->CAP1	ADM->CALCRL & RAMP2; ADM->CALCRL & RAMP1; IGF2->IGF1R; IGF2->INSR; RETN->IGF1R; RETN->CAP1
2	121	Brain cortex, capillary cell (FABP5- RBP7-), ♀1♂1&2	Mammary gland, lymphatic cell (ACKR4- CCDC80+), ♀2	ADM->CALCRL & RAMP2; RETN->IGF1R; RETN->CAP1	ADM->CALCRL & RAMP2; ADM->CALCRL & RAMP1; ADM2->CALCRL & RAMP2; ADM2->CALCRL & RAMP1; IGF1->IGF1R
2	122	Brain cortex, capillary cell (FABP5- RBP7-), ♀1♂1&2	Mammary gland, fibroblast, ♀2	ADM->CALCRL & RAMP2; ADM->CALCRL & RAMP1; EDN1 & ECE1->EDNRA; EDN3 & ECE1->EDNRA; RETN->DCN; RETN->IGF1R	ADM->CALCRL & RAMP2; ADM->CALCRL & RAMP1; IGF1->IGF1R
2	128	Brain cortex, capillary cell (FABP5- RBP7-), ♀1♂1&2	Mammary gland, macrophage (ENPP2+), ♀2	CSF3->CSF3R; CSF3->CSF1R; RETN->CAP1	RETN->IGF1R; RETN->CAP1
2	130	Brain cortex, capillary cell (FABP5- RBP7-), ♀1♂1&2	Limb muscle, vein cell, ♀1	ADM->CALCRL & RAMP2; RETN->IGF1R; RETN->CAP1	RETN->IGF1R; RETN->CAP1
2	131	Brain cortex, capillary cell (FABP5- RBP7-), ♀1♂1&2	Limb muscle, capillary cell (FABP5+ RBP7lo), ♀1	ADM->CALCRL & RAMP2; RETN->DCN; RETN->IGF1R; RETN->CAP1	ADM->CALCRL & RAMP2; ADM->CALCRL & RAMP1; IGF2->IGF1R; IGF2->INSR; RETN->IGF1R; RETN->CAP1
2	132	Brain cortex, capillary cell (FABP5- RBP7-), ♀1♂1&2	Limb muscle, capillary cell (FABP5+ RBP7+), ♀1	ADM->CALCRL & RAMP2; RETN->IGF1R; RETN->CAP1	RETN->IGF1R; RETN->CAP1
2	133	Brain cortex, capillary cell (FABP5- RBP7-), ♀1♂1&2	Limb muscle, lymphatic cell (CCL21+), ♀1	ADM->CALCRL & RAMP2; RETN->DCN; RETN->IGF1R	IGF1->IGF1R
2	134	Brain cortex, capillary cell (FABP5- RBP7-), ♀1♂1&2	Limb muscle, lymphatic cell (ACKR4- CCDC80+), ♀1	ADM->CALCRL & RAMP2; ADM->CALCRL & RAMP1; RETN->DCN; RETN->IGF1R	ADM2->CALCRL & RAMP2; ADM2->CALCRL & RAMP1; IGF1->IGF1R; IGF2->IGF1R; IGF2->INSR
2	135	Brain cortex, capillary cell (FABP5- RBP7-), ♀1♂1&2	Limb muscle, tendon cell, ♀1	RETN->DCN; RETN->IGF1R; RETN->CAP1	ADM->CALCRL & RAMP2; ADM->CALCRL & RAMP1; IGF2->IGF1R; IGF2->INSR
2	140	Brain cortex, capillary cell (FABP5- RBP7-), ♀1♂1&2	Limb muscle, fibroadipogenic progenitor cell, ♀1	RETN->DCN; RETN->IGF1R; RETN->CAP1	ADM->CALCRL & RAMP2; ADM->CALCRL & RAMP1; IGF1->IGF1R
2	141	Brain cortex, capillary cell (FABP5- RBP7-), ♀1♂1&2	Limb muscle, pericyte, ♀1	EDN1 & ECE1->EDNRA; EDN3 & ECE1->EDNRA; RETN->DCN; RETN->IGF1R; RETN->ROR1; RETN->CAP1	ADM->CALCRL & RAMP2; ADM->CALCRL & RAMP1; IGF2->IGF1R; IGF2->INSR
2	142	Brain cortex, capillary cell (FABP5- RBP7-), ♀1♂1&2	Limb muscle, adipocyte (UCP1lo), ♀1	ADM->CALCRL & RAMP2; RETN->TLR4; RETN->DCN	ADIPOQ->ADIPOR1; ADIPOQ->ADIPOR2; IGF1->IGF1R
2	143	Brain cortex, capillary cell (FABP5- RBP7-), ♀1♂1&2	Limb muscle, reticular cell, ♀1	RETN->TLR4; RETN->DCN; RETN->IGF1R; RETN->ROR1; RETN->CAP1	ADM->CALCRL & RAMP2; ADM->CALCRL & RAMP1; ADM2->CALCRL & RAMP2; ADM2->CALCRL & RAMP1; IGF2->IGF1R; IGF2->INSR
2	148	Brain cortex, capillary cell (FABP5- RBP7-), ♀1♂1&2	Limb muscle, neutrophil, ♀1	CSF3->CSF3R; RETN->TLR4; RETN->DCN; RETN->IGF1R; RETN->CAP1	ADM->CALCRL & RAMP2; ADM->CALCRL & RAMP1; RETN->IGF1R; RETN->CAP1
2	150	Brain cortex, capillary cell (FABP5- RBP7-), ♀1♂1&2	Limb muscle, macrophage, ♀1	CSF3->CSF3R; CSF3->CSF1R; RETN->TLR4; RETN->DCN; RETN->IGF1R; RETN->CAP1	RETN->IGF1R; RETN->CAP1
2	151	Brain cortex, capillary cell (FABP5- RBP7-), ♀1♂1&2	Diaphragm, capillary cell (FABP5+ RBP7lo), ♀1	ADM->CALCRL & RAMP2; CSF3->CSF3R; RETN->DCN; RETN->IGF1R; RETN->CAP1	RETN->IGF1R; RETN->CAP1
2	152	Brain cortex, capillary cell (FABP5- RBP7-), ♀1♂1&2	Bone, sinusoid cell (MAFB+), ♀1♂2	ADM->CALCRL & RAMP2; EDN1 & ECE1->EDNRB; EDN3 & ECE1->EDNRB; CSF3->CSF3R; RETN->TLR4; RETN->IGF1R; RETN->CAP1	ADM->CALCRL & RAMP2; ADM->CALCRL & RAMP1; ADM2->CALCRL & RAMP2; ADM2->CALCRL & RAMP1; IGF1->IGF1R; IGF2->IGF1R; IGF2->INSR; RETN->IGF1R; RETN->CAP1
2	153	Brain cortex, capillary cell (FABP5- RBP7-), ♀1♂1&2	Bone, osteo-CAR cell, ♂2	ADM->CALCRL & RAMP2; EDN1 & ECE1->EDNRA; EDN3 & ECE1->EDNRA; RETN->TLR4; RETN->DCN; RETN->IGF1R; RETN->CAP1	IGF1->IGF1R; IGF2->IGF1R; IGF2->INSR; RETN->IGF1R; RETN->CAP1
2	154	Brain cortex, capillary cell (FABP5- RBP7-), ♀1♂1&2	Bone, osteoblast, ♀1♂2	EDN1 & ECE1->EDNRA; EDN3 & ECE1->EDNRA; RETN->DCN; RETN->IGF1R; RETN->CAP1	IGF1->IGF1R; IGF2->IGF1R; IGF2->INSR
2	157	Brain cortex, capillary cell (FABP5- RBP7-), ♀1♂1&2	Bone, fibroblast, ♀1♂2	ADM->CALCRL & RAMP2; EDN1 & ECE1->EDNRA; EDN3 & ECE1->EDNRA; CSF3->CSF3R; RETN->DCN; RETN->IGF1R; RETN->CAP1	ADM->CALCRL & RAMP2; ADM->CALCRL & RAMP1; IGF1->IGF1R
2	158	Brain cortex, capillary cell (FABP5- RBP7-), ♀1♂1&2	Bone, adipo-CAR cell, ♀1	EDN1 & ECE1->EDNRA; EDN3 & ECE1->EDNRA; RETN->DCN; RETN->IGF1R; RETN->CAP1	ADIPOQ->ADIPOR1; ADIPOQ->ADIPOR2; IGF1->IGF1R; IGF2->IGF1R; IGF2->INSR; RETN->IGF1R; RETN->CAP1
2	160	Brain cortex, capillary cell (FABP5- RBP7-), ♀1♂1&2	Bone, unknown_Bone_stromal_G1 (NGFR+ TNNT2+), ♂2	EDN1 & ECE1->EDNRA; EDN3 & ECE1->EDNRA; RETN->DCN; RETN->IGF1R; RETN->ROR1; RETN->CAP1	FNDC5->ITGAV & ITGB1
2	161	Brain cortex, capillary cell (FABP5- RBP7-), ♀1♂1&2	Bone, B cell, ♀1♂2	RETN->CAP1	RETN->IGF1R; RETN->CAP1
2	162	Brain cortex, capillary cell (FABP5- RBP7-), ♀1♂1&2	Bone, plasma cell, ♀1♂2	RETN->CAP1	ADM2->CALCRL & RAMP2; ADM2->CALCRL & RAMP1; RETN->IGF1R; RETN->CAP1
2	163	Brain cortex, capillary cell (FABP5- RBP7-), ♀1♂1&2	Bone, natural killer cell_T cell (PF), ♀1♂2	RETN->CAP1	RETN->IGF1R; RETN->CAP1
2	167	Brain cortex, capillary cell (FABP5- RBP7-), ♀1♂1&2	Bone, megakaryocyte progenitor cell, ♀1♂2	RETN->IGF1R; RETN->CAP1	RETN->IGF1R; RETN->CAP1
2	171	Brain cortex, capillary cell (FABP5- RBP7-), ♀1♂1&2	Bone, neutrophil, ♀1♂2	CSF3->CSF3R; RETN->TLR4; RETN->IGF1R; RETN->CAP1	RETN->IGF1R; RETN->CAP1
2	172	Brain cortex, capillary cell (FABP5- RBP7-), ♀1♂1&2	Bone, neutrophil (PF), ♀1♂2	CSF3->CSF3R; RETN->TLR4; RETN->IGF1R; RETN->CAP1	RETN->IGF1R; RETN->CAP1
2	173	Brain cortex, capillary cell (FABP5- RBP7-), ♀1♂1&2	Bone, granulocyte monocyte progenitor cell, ♀1♂2	CSF3->CSF3R; CSF3->CSF1R; RETN->TLR4; RETN->IGF1R; RETN->CAP1	RETN->IGF1R; RETN->CAP1
2	174	Brain cortex, capillary cell (FABP5- RBP7-), ♀1♂1&2	Bone, monocyte, ♀1♂2	CSF3->CSF3R; CSF3->CSF1R; RETN->TLR4; RETN->CAP1	RETN->IGF1R; RETN->CAP1
2	175	Brain cortex, capillary cell (FABP5- RBP7-), ♀1♂1&2	Bone, monocyte (PF), ♀1♂2	CSF3->CSF3R; CSF3->CSF1R; RETN->TLR4; RETN->IGF1R; RETN->CAP1	RETN->IGF1R; RETN->CAP1
2	176	Brain cortex, capillary cell (FABP5- RBP7-), ♀1♂1&2	Bone, macrophage_monocyte (PF), ♀1♂2	CSF3->CSF3R; CSF3->CSF1R; RETN->TLR4; RETN->IGF1R; RETN->CAP1	RETN->IGF1R; RETN->CAP1
2	177	Brain cortex, capillary cell (FABP5- RBP7-), ♀1♂1&2	Bone, macrophage (osteoclast), ♀1♂2	CSF3->CSF1R; RETN->IGF1R; RETN->CAP1	RETN->IGF1R; RETN->CAP1
2	178	Brain cortex, capillary cell (FABP5- RBP7-), ♀1♂1&2	Bone, conventional dendritic cell, ♀1♂2	RETN->CAP1	RETN->IGF1R; RETN->CAP1
2	181	Brain cortex, capillary cell (FABP5- RBP7-), ♀1♂1&2	Bone, non-myelinating Schwann cell, ♂2	EDN1 & ECE1->EDNRB; EDN3 & ECE1->EDNRB; CSF3->CSF3R; RETN->IGF1R; RETN->ROR1; RETN->CAP1	IGF2->IGF1R; IGF2->INSR
2	182	Brain cortex, capillary cell (FABP5- RBP7-), ♀1♂1&2	Bone marrow, sinusoid cell (MAFB+), ♀1&2♂2	ADM->CALCRL & RAMP2; EDN1 & ECE1->EDNRB; EDN3 & ECE1->EDNRB; RETN->DCN; RETN->IGF1R	ADM->CALCRL & RAMP2; ADM->CALCRL & RAMP1; IGF1->IGF1R; IGF2->IGF1R; IGF2->INSR; RETN->IGF1R; RETN->CAP1
2	183	Brain cortex, capillary cell (FABP5- RBP7-), ♀1♂1&2	Bone marrow, osteo-CAR cell, ♀2♂2	EDN1 & ECE1->EDNRA; EDN3 & ECE1->EDNRA; RETN->TLR4; RETN->DCN; RETN->IGF1R; RETN->CAP1	IGF1->IGF1R; IGF2->IGF1R; IGF2->INSR; RETN->IGF1R; RETN->CAP1
2	184	Brain cortex, capillary cell (FABP5- RBP7-), ♀1♂1&2	Bone marrow, B cell, ♀1&2♂2	RETN->CAP1	RETN->IGF1R; RETN->CAP1
2	185	Brain cortex, capillary cell (FABP5- RBP7-), ♀1♂1&2	Bone marrow, plasma cell, ♀1&2♂2	RETN->CAP1	RETN->IGF1R; RETN->CAP1
2	187	Brain cortex, capillary cell (FABP5- RBP7-), ♀1♂1&2	Bone marrow, natural killer cell, ♀1&2♂2	RETN->CAP1	RETN->IGF1R; RETN->CAP1
2	188	Brain cortex, capillary cell (FABP5- RBP7-), ♀1♂1&2	Bone marrow, natural killer T cell, ♀1&2♂2	RETN->CAP1	RETN->IGF1R; RETN->CAP1
2	189	Brain cortex, capillary cell (FABP5- RBP7-), ♀1♂1&2	Bone marrow, natural killer cell_T cell (PF), ♀1&2♂2	CSF3->CSF3R; RETN->CAP1	RETN->IGF1R; RETN->CAP1
2	191	Brain cortex, capillary cell (FABP5- RBP7-), ♀1♂1&2	Bone marrow, T cell (CD4- CD8+ CCL5+), ♀1&2♂2	RETN->CAP1	RETN->IGF1R; RETN->CAP1
2	192	Brain cortex, capillary cell (FABP5- RBP7-), ♀1♂1&2	Bone marrow, hematopoietic precursor cell, ♀1&2♂2	CSF3->CSF3R; RETN->IGF1R; RETN->CAP1	RETN->IGF1R; RETN->CAP1
2	193	Brain cortex, capillary cell (FABP5- RBP7-), ♀1♂1&2	Bone marrow, megakaryocyte progenitor cell, ♀1&2♂2	RETN->IGF1R; RETN->ROR1; RETN->CAP1	RETN->IGF1R; RETN->CAP1
2	194	Brain cortex, capillary cell (FABP5- RBP7-), ♀1♂1&2	Bone marrow, erythroid progenitor cell, ♀1&2♂2	RETN->IGF1R	RETN->IGF1R; RETN->CAP1
2	197	Brain cortex, capillary cell (FABP5- RBP7-), ♀1♂1&2	Bone marrow, neutrophil, ♀1&2♂2	CSF3->CSF3R; RETN->TLR4; RETN->IGF1R; RETN->CAP1	RETN->IGF1R; RETN->CAP1
2	198	Brain cortex, capillary cell (FABP5- RBP7-), ♀1♂1&2	Bone marrow, neutrophil (PF), ♀1&2♂2	CSF3->CSF3R; RETN->TLR4; RETN->IGF1R; RETN->CAP1	RETN->IGF1R; RETN->CAP1
2	199	Brain cortex, capillary cell (FABP5- RBP7-), ♀1♂1&2	Bone marrow, basophil, ♀1&2♂2	RETN->CAP1	RETN->IGF1R; RETN->CAP1
2	200	Brain cortex, capillary cell (FABP5- RBP7-), ♀1♂1&2	Bone marrow, granulocyte monocyte progenitor cell, ♀1&2♂2	CSF3->CSF3R; CSF3->CSF1R; RETN->TLR4; RETN->IGF1R; RETN->CAP1	RETN->IGF1R; RETN->CAP1
2	201	Brain cortex, capillary cell (FABP5- RBP7-), ♀1♂1&2	Bone marrow, monocyte, ♀1&2♂2	CSF3->CSF3R; CSF3->CSF1R; RETN->TLR4; RETN->CAP1	RETN->IGF1R; RETN->CAP1
2	202	Brain cortex, capillary cell (FABP5- RBP7-), ♀1♂1&2	Bone marrow, monocyte (PF), ♀1&2♂2	CSF3->CSF3R; CSF3->CSF1R; RETN->TLR4; RETN->IGF1R; RETN->CAP1	RETN->IGF1R; RETN->CAP1
2	203	Brain cortex, capillary cell (FABP5- RBP7-), ♀1♂1&2	Bone marrow, conventional dendritic cell, ♀1&2♂2	RETN->IGF1R; RETN->CAP1	RETN->IGF1R; RETN->CAP1
2	204	Brain cortex, capillary cell (FABP5- RBP7-), ♀1♂1&2	Bone marrow, plasmacytoid dendritic cell, ♀1&2♂2	CSF3->CSF1R; RETN->CAP1	RETN->IGF1R; RETN->CAP1
2	205	Brain cortex, capillary cell (FABP5- RBP7-), ♀1♂1&2	Bone marrow, dendritic cell (FLT3+ IGSF6+), ♀1&2	CSF3->CSF3R; CSF3->CSF1R; RETN->TLR4; RETN->CAP1	RETN->IGF1R; RETN->CAP1
2	212	Brain cortex, capillary cell (FABP5- RBP7-), ♀1♂1&2	Blood, megakaryocyte progenitor cell, ♂1	CSF3->CSF3R; RETN->CAP1	RETN->IGF1R; RETN->CAP1
2	213	Brain cortex, capillary cell (FABP5- RBP7-), ♀1♂1&2	Blood, platelet, ♀1♂1	RETN->CAP1	RETN->IGF1R; RETN->CAP1
2	216	Brain cortex, capillary cell (FABP5- RBP7-), ♀1♂1&2	Blood, neutrophil, ♀1&2♂1&2	CSF3->CSF3R; RETN->TLR4; RETN->IGF1R; RETN->CAP1	RETN->IGF1R; RETN->CAP1
2	217	Brain cortex, capillary cell (FABP5- RBP7-), ♀1♂1&2	Blood, neutrophil (PF), ♀1&2♂1	CSF3->CSF3R; RETN->TLR4; RETN->IGF1R; RETN->CAP1	RETN->IGF1R; RETN->CAP1
2	218	Brain cortex, capillary cell (FABP5- RBP7-), ♀1♂1&2	Blood, monocyte, ♀1&2♂1&2	CSF3->CSF3R; CSF3->CSF1R; RETN->TLR4; RETN->IGF1R; RETN->CAP1	RETN->IGF1R; RETN->CAP1
2	219	Brain cortex, capillary cell (FABP5- RBP7-), ♀1♂1&2	Blood, monocyte (PF), ♀1&2♂1	CSF3->CSF3R; CSF3->CSF1R; RETN->CAP1	RETN->IGF1R; RETN->CAP1
2	220	Brain cortex, capillary cell (FABP5- RBP7-), ♀1♂1&2	Blood, macrophage_monocyte, ♀1&2♂1	CSF3->CSF3R; CSF3->CSF1R; RETN->TLR4; RETN->IGF1R; RETN->CAP1	RETN->IGF1R; RETN->CAP1
2	235	Brain cortex, capillary cell (FABP5- RBP7-), ♀1♂1&2	Spleen, neutrophil, ♀1&2♂2	CSF3->CSF3R; RETN->TLR4; RETN->IGF1R; RETN->CAP1	RETN->IGF1R; RETN->CAP1
2	236	Brain cortex, capillary cell (FABP5- RBP7-), ♀1♂1&2	Spleen, neutrophil (PF), ♀1&2♂2	CSF3->CSF3R; RETN->TLR4; RETN->IGF1R; RETN->CAP1	RETN->IGF1R; RETN->CAP1
2	237	Brain cortex, capillary cell (FABP5- RBP7-), ♀1♂1&2	Spleen, monocyte, ♀1&2♂2	CSF3->CSF3R; CSF3->CSF1R; RETN->TLR4; RETN->CAP1	RETN->IGF1R; RETN->CAP1
2	238	Brain cortex, capillary cell (FABP5- RBP7-), ♀1♂1&2	Spleen, macrophage_monocyte, ♀2♂2	CSF3->CSF3R; CSF3->CSF1R; RETN->TLR4; RETN->CAP1	RETN->IGF1R; RETN->CAP1
2	239	Brain cortex, capillary cell (FABP5- RBP7-), ♀1♂1&2	Spleen, macrophage, ♀1&2♂2	CSF3->CSF3R; CSF3->CSF1R; RETN->CAP1	IGF1->IGF1R; RETN->IGF1R; RETN->CAP1
2	249	Brain cortex, capillary cell (FABP5- RBP7-), ♀1♂1&2	Heart, fibroblast, ♀1&2♂2	RETN->DCN	ADM->CALCRL & RAMP2; ADM->CALCRL & RAMP1; IGF1->IGF1R
2	250	Brain cortex, capillary cell (FABP5- RBP7-), ♀1♂1&2	Heart, pericyte, ♀1	EDN1 & ECE1->EDNRA; EDN3 & ECE1->EDNRA; RETN->DCN; RETN->IGF1R	IGF2->IGF1R; IGF2->INSR
2	251	Brain cortex, capillary cell (FABP5- RBP7-), ♀1♂1&2	Aorta, endothelial cell (FABP5+ RBP7+), ♀1	ADM->CALCRL & RAMP2; RETN->IGF1R; RETN->CAP1	ADM->CALCRL & RAMP2; ADM->CALCRL & RAMP1; IGF2->IGF1R; IGF2->INSR; RETN->IGF1R; RETN->CAP1
2	253	Brain cortex, capillary cell (FABP5- RBP7-), ♀1♂1&2	Aorta, adipocyte (UCP1lo), ♀1	RETN->TLR4; RETN->CAP1	ADIPOQ->ADIPOR1; ADIPOQ->ADIPOR2; IGF1->IGF1R
2	257	Brain cortex, capillary cell (FABP5- RBP7-), ♀1♂1&2	Lung, alveolar epithelial cell type 1, ♀1&2♂1&2	CSF3->CSF3R; RETN->DCN; RETN->IGF1R; RETN->CAP1	NPPB->NPR1
2	259	Brain cortex, capillary cell (FABP5- RBP7-), ♀1♂1&2	Lung, uterine metastasis cell, ♀1	CSF3->CSF3R; RETN->TLR4; RETN->IGF1R; RETN->CAP1	ADM->CALCRL & RAMP2; ADM->CALCRL & RAMP1; RETN->IGF1R; RETN->CAP1
2	261	Brain cortex, capillary cell (FABP5- RBP7-), ♀1♂1&2	Lung, vein cell, ♀1&2♂1&2	ADM->CALCRL & RAMP2; ADM->CALCRL & RAMP1; RETN->IGF1R; RETN->CAP1	RETN->IGF1R; RETN->CAP1
2	262	Brain cortex, capillary cell (FABP5- RBP7-), ♀1♂1&2	Lung, capillary cell (FABP5- RBP7-), ♀1&2♂2	ADM->CALCRL & RAMP2; ADM->CALCRL & RAMP1; RETN->DCN; RETN->IGF1R; RETN->CAP1	RETN->IGF1R; RETN->CAP1
2	263	Brain cortex, capillary cell (FABP5- RBP7-), ♀1♂1&2	Lung, capillary cell (CXCL10+), ♀1♂2	ADM->CALCRL & RAMP2; ADM->CALCRL & RAMP1; EDN1 & ECE1->EDNRB; EDN3 & ECE1->EDNRB; CSF3->CSF3R; RETN->DCN; RETN->IGF1R; RETN->CAP1	RETN->IGF1R; RETN->CAP1
2	265	Brain cortex, capillary cell (FABP5- RBP7-), ♀1♂1&2	Lung, lymphatic cell (CCL21+), ♀1&2♂1&2	ADM->CALCRL & RAMP2; ADM->CALCRL & RAMP1; EDN1 & ECE1->EDNRB; EDN3 & ECE1->EDNRB; RETN->DCN; RETN->IGF1R; RETN->CAP1	IGF1->IGF1R
2	266	Brain cortex, capillary cell (FABP5- RBP7-), ♀1♂1&2	Lung, fibroblast, ♀1♂1	ADM->CALCRL & RAMP2; ADM->CALCRL & RAMP1; EDN1 & ECE1->EDNRA; EDN3 & ECE1->EDNRA; RETN->DCN; RETN->IGF1R; RETN->CAP1	ADM->CALCRL & RAMP2; ADM->CALCRL & RAMP1; IGF1->IGF1R; IGF2->IGF1R; IGF2->INSR
2	267	Brain cortex, capillary cell (FABP5- RBP7-), ♀1♂1&2	Lung, adventitial fibroblast, ♀1&2♂2	ADM->CALCRL & RAMP2; ADM->CALCRL & RAMP1; EDN1 & ECE1->EDNRA; EDN3 & ECE1->EDNRA; RETN->DCN; RETN->IGF1R; RETN->CAP1	ADM->CALCRL & RAMP2; ADM->CALCRL & RAMP1; IGF1->IGF1R
2	268	Brain cortex, capillary cell (FABP5- RBP7-), ♀1♂1&2	Lung, alveolar fibroblast, ♀1&2♂1&2	ADM->CALCRL & RAMP2; ADM->CALCRL & RAMP1; EDN1 & ECE1->EDNRA; EDN3 & ECE1->EDNRA; RETN->DCN; RETN->IGF1R; RETN->CAP1	ADM->CALCRL & RAMP2; ADM->CALCRL & RAMP1
2	269	Brain cortex, capillary cell (FABP5- RBP7-), ♀1♂1&2	Lung, fibroblast (NNAT+), ♂2	ADM->CALCRL & RAMP2; ADM->CALCRL & RAMP1; EDN1 & ECE1->EDNRA; EDN3 & ECE1->EDNRA; RETN->DCN; RETN->IGF1R; RETN->CAP1	ADM->CALCRL & RAMP2; ADM->CALCRL & RAMP1
2	270	Brain cortex, capillary cell (FABP5- RBP7-), ♀1♂1&2	Lung, fibromyocyte, ♀2♂1&2	ADM->CALCRL & RAMP2; ADM->CALCRL & RAMP1; EDN1 & ECE1->EDNRA; EDN1 & ECE1->EDNRB; EDN3 & ECE1->EDNRA; EDN3 & ECE1->EDNRB; RETN->DCN; RETN->IGF1R; RETN->CAP1	ADM->CALCRL & RAMP2; ADM->CALCRL & RAMP1
2	271	Brain cortex, capillary cell (FABP5- RBP7-), ♀1♂1&2	Lung, pericyte, ♀1&2♂1&2	ADM->CALCRL & RAMP2; ADM->CALCRL & RAMP1; EDN1 & ECE1->EDNRA; EDN3 & ECE1->EDNRA; RETN->DCN; RETN->IGF1R; RETN->ROR1; RETN->CAP1	IGF2->IGF1R; IGF2->INSR
2	272	Brain cortex, capillary cell (FABP5- RBP7-), ♀1♂1&2	Lung, mesothelial cell, ♀1&2♂1	ADM->CALCRL & RAMP2; EDN1 & ECE1->EDNRA; EDN1 & ECE1->EDNRB; EDN3 & ECE1->EDNRA; EDN3 & ECE1->EDNRB; CSF3->CSF3R; RETN->DCN; RETN->IGF1R; RETN->ROR1; RETN->CAP1	NPPB->NPR1
2	275	Brain cortex, capillary cell (FABP5- RBP7-), ♀1♂1&2	Lung, innate lymphoid cell, ♂2	ADM->CALCRL & RAMP2; ADM->CALCRL & RAMP1; RETN->DCN; RETN->CAP1	RETN->IGF1R; RETN->CAP1
2	276	Brain cortex, capillary cell (FABP5- RBP7-), ♀1♂1&2	Lung, natural killer cell (PF), ♀1&2♂1&2	ADM->CALCRL & RAMP2; ADM->CALCRL & RAMP1; RETN->DCN; RETN->CAP1	RETN->IGF1R; RETN->CAP1
2	278	Brain cortex, capillary cell (FABP5- RBP7-), ♀1♂1&2	Lung, natural killer cell (KLRD1+), ♀2♂1&2	ADM->CALCRL & RAMP2; ADM->CALCRL & RAMP1; RETN->DCN; RETN->CAP1	RETN->IGF1R; RETN->CAP1
2	283	Brain cortex, capillary cell (FABP5- RBP7-), ♀1♂1&2	Lung, T cell (CD4- CD8+ CCL5+), ♀1&2♂1&2	RETN->CAP1	RETN->IGF1R; RETN->CAP1
2	284	Brain cortex, capillary cell (FABP5- RBP7-), ♀1♂1&2	Lung, T cell (CD4+ CD8+ CCL5+), ♂2	ADM->CALCRL & RAMP2; ADM->CALCRL & RAMP1; RETN->DCN; RETN->CAP1	RETN->IGF1R; RETN->CAP1
2	285	Brain cortex, capillary cell (FABP5- RBP7-), ♀1♂1&2	Lung, T cell (PF), ♀1&2♂1&2	ADM->CALCRL & RAMP2; ADM->CALCRL & RAMP1; RETN->DCN; RETN->CAP1	RETN->IGF1R; RETN->CAP1
2	287	Brain cortex, capillary cell (FABP5- RBP7-), ♀1♂1&2	Lung, neutrophil, ♀1&2♂1&2	CSF3->CSF3R; RETN->TLR4; RETN->IGF1R; RETN->CAP1	RETN->IGF1R; RETN->CAP1
2	288	Brain cortex, capillary cell (FABP5- RBP7-), ♀1♂1&2	Lung, neutrophil (PF), ♀1&2♂1&2	CSF3->CSF3R; RETN->TLR4; RETN->IGF1R; RETN->CAP1	RETN->IGF1R; RETN->CAP1
2	289	Brain cortex, capillary cell (FABP5- RBP7-), ♀1♂1&2	Lung, neutrophil (CCL13+), ♀1♂1	CSF3->CSF3R; RETN->TLR4; RETN->IGF1R; RETN->CAP1	RETN->IGF1R; RETN->CAP1
2	290	Brain cortex, capillary cell (FABP5- RBP7-), ♀1♂1&2	Lung, neutrophil (IL18BP+), ♀1♂1	CSF3->CSF3R; RETN->TLR4; RETN->CAP1	ADM->CALCRL & RAMP2; ADM->CALCRL & RAMP1; RETN->IGF1R; RETN->CAP1
2	291	Brain cortex, capillary cell (FABP5- RBP7-), ♀1♂1&2	Lung, granulocyte monocyte progenitor cell, ♂1	CSF3->CSF3R; CSF3->CSF1R; RETN->TLR4; RETN->IGF1R; RETN->CAP1	RETN->IGF1R; RETN->CAP1
2	292	Brain cortex, capillary cell (FABP5- RBP7-), ♀1♂1&2	Lung, monocyte, ♀1&2♂1&2	CSF3->CSF3R; CSF3->CSF1R; RETN->TLR4; RETN->CAP1	RETN->IGF1R; RETN->CAP1
2	293	Brain cortex, capillary cell (FABP5- RBP7-), ♀1♂1&2	Lung, monocyte (PF), ♀1♂1&2	CSF3->CSF3R; CSF3->CSF1R; RETN->TLR4; RETN->IGF1R; RETN->CAP1	RETN->IGF1R; RETN->CAP1
2	294	Brain cortex, capillary cell (FABP5- RBP7-), ♀1♂1&2	Lung, alveolar macrophage, ♀1&2♂1&2	CSF3->CSF3R; CSF3->CSF1R; RETN->TLR4; RETN->CAP1	IGF1->IGF1R; RETN->IGF1R; RETN->CAP1
2	295	Brain cortex, capillary cell (FABP5- RBP7-), ♀1♂1&2	Lung, alveolar macrophage (PF), ♀1&2♂1&2	CSF3->CSF3R; CSF3->CSF1R; RETN->TLR4; RETN->IGF1R; RETN->CAP1	IGF1->IGF1R; RETN->IGF1R; RETN->CAP1
2	296	Brain cortex, capillary cell (FABP5- RBP7-), ♀1♂1&2	Lung, alveolar macrophage (CXCL10+), ♀1♂2	CSF3->CSF3R; CSF3->CSF1R; RETN->TLR4; RETN->CAP1	IGF1->IGF1R; RETN->IGF1R; RETN->CAP1
2	297	Brain cortex, capillary cell (FABP5- RBP7-), ♀1♂1&2	Lung, alveolar macrophage (LPL+), ♀1♂2	CSF3->CSF3R; CSF3->CSF1R; RETN->TLR4; RETN->CAP1	IGF1->IGF1R; RETN->IGF1R; RETN->CAP1
2	298	Brain cortex, capillary cell (FABP5- RBP7-), ♀1♂1&2	Lung, interstitial macrophage, ♀1&2♂1&2	CSF3->CSF3R; CSF3->CSF1R; RETN->TLR4; RETN->IGF1R; RETN->CAP1	RETN->IGF1R; RETN->CAP1
2	299	Brain cortex, capillary cell (FABP5- RBP7-), ♀1♂1&2	Lung, interstitial macrophage (ABCA8+), ♀1&2♂1&2	CSF3->CSF3R; CSF3->CSF1R; RETN->TLR4; RETN->CAP1	RETN->IGF1R; RETN->CAP1
2	300	Brain cortex, capillary cell (FABP5- RBP7-), ♀1♂1&2	Lung, interstitial macrophage (CXCL10+), ♀1♂2	CSF3->CSF3R; CSF3->CSF1R; RETN->TLR4; RETN->CAP1	RETN->IGF1R; RETN->CAP1
2	304	Brain cortex, capillary cell (FABP5- RBP7-), ♀1♂1&2	Lung, dendritic cell (FLT3+ IGSF6+), ♂1&2	CSF3->CSF1R; RETN->DCN; RETN->CAP1	RETN->IGF1R; RETN->CAP1
2	308	Brain cortex, capillary cell (FABP5- RBP7-), ♀1♂1&2	Trachea, fibroblast, ♀1♂2	EDN1 & ECE1->EDNRA; EDN3 & ECE1->EDNRA; RETN->DCN; RETN->IGF1R; RETN->CAP1	ADM->CALCRL & RAMP2; ADM->CALCRL & RAMP1; IGF1->IGF1R
2	309	Brain cortex, capillary cell (FABP5- RBP7-), ♀1♂1&2	Trachea, neutrophil, ♀1&2♂2	CSF3->CSF3R; RETN->TLR4; RETN->DCN; RETN->IGF1R; RETN->CAP1	ADM->CALCRL & RAMP2; ADM->CALCRL & RAMP1; RETN->IGF1R; RETN->CAP1
2	311	Brain cortex, capillary cell (FABP5- RBP7-), ♀1♂1&2	Tongue, basal cell, ♀1♂2	EDN1 & ECE1->EDNRA; EDN3 & ECE1->EDNRA; RETN->DCN; RETN->IGF1R	ADM->CALCRL & RAMP2; ADM->CALCRL & RAMP1
2	313	Brain cortex, capillary cell (FABP5- RBP7-), ♀1♂1&2	Tongue, suprabasal cell, ♀1♂2	EDN1 & ECE1->EDNRA; EDN3 & ECE1->EDNRA; RETN->DCN; RETN->IGF1R; RETN->CAP1	ADM->CALCRL & RAMP2; ADM->CALCRL & RAMP1
2	318	Brain cortex, capillary cell (FABP5- RBP7-), ♀1♂1&2	Tongue, filiform papilla, ♀1♂2	EDN1 & ECE1->EDNRA; EDN3 & ECE1->EDNRA; RETN->IGF1R; RETN->CAP1	ADM->CALCRL & RAMP2; ADM->CALCRL & RAMP1
2	319	Brain cortex, capillary cell (FABP5- RBP7-), ♀1♂1&2	Tongue, vein cell, ♂2	ADM->CALCRL & RAMP2; RETN->DCN; RETN->IGF1R; RETN->CAP1	RETN->IGF1R; RETN->CAP1
2	320	Brain cortex, capillary cell (FABP5- RBP7-), ♀1♂1&2	Tongue, capillary cell (FABP5+ RBP7lo), ♂2	ADM->CALCRL & RAMP2; EDN1 & ECE1->EDNRB; EDN3 & ECE1->EDNRB; RETN->DCN; RETN->IGF1R	IGF2->IGF1R; IGF2->INSR; RETN->IGF1R; RETN->CAP1
2	321	Brain cortex, capillary cell (FABP5- RBP7-), ♀1♂1&2	Tongue, lymphatic cell (CCL21+), ♂2	ADM->CALCRL & RAMP2; EDN1 & ECE1->EDNRB; EDN3 & ECE1->EDNRB; RETN->DCN; RETN->IGF1R	IGF1->IGF1R
2	322	Brain cortex, capillary cell (FABP5- RBP7-), ♀1♂1&2	Tongue, tendon cell, ♂2	EDN1 & ECE1->EDNRA; EDN1 & ECE1->EDNRB; EDN3 & ECE1->EDNRA; EDN3 & ECE1->EDNRB; RETN->DCN; RETN->IGF1R	ADM->CALCRL & RAMP2; ADM->CALCRL & RAMP1; IGF1->IGF1R
2	323	Brain cortex, capillary cell (FABP5- RBP7-), ♀1♂1&2	Tongue, skeletal muscle satellite stem cell, ♂2	RETN->DCN; RETN->IGF1R	IGF2->IGF1R; IGF2->INSR
2	325	Brain cortex, capillary cell (FABP5- RBP7-), ♀1♂1&2	Tongue, fibroblast, ♂2	ADM->CALCRL & RAMP2; ADM->CALCRL & RAMP1; RETN->DCN; RETN->IGF1R; RETN->CAP1	ADM->CALCRL & RAMP2; ADM->CALCRL & RAMP1; IGF1->IGF1R
2	326	Brain cortex, capillary cell (FABP5- RBP7-), ♀1♂1&2	Tongue, fibroblast (WIF1+), ♀1♂2	ADM->CALCRL & RAMP2; ADM->CALCRL & RAMP1; EDN1 & ECE1->EDNRA; EDN3 & ECE1->EDNRA; RETN->DCN; RETN->IGF1R; RETN->CAP1	ADM->CALCRL & RAMP2; ADM->CALCRL & RAMP1; IGF1->IGF1R; IGF2->IGF1R; IGF2->INSR
2	327	Brain cortex, capillary cell (FABP5- RBP7-), ♀1♂1&2	Tongue, pericyte, ♂2	EDN1 & ECE1->EDNRA; EDN1 & ECE1->EDNRB; EDN3 & ECE1->EDNRA; EDN3 & ECE1->EDNRB; RETN->DCN; RETN->IGF1R	IGF2->IGF1R; IGF2->INSR; RETN->IGF1R; RETN->CAP1
2	328	Brain cortex, capillary cell (FABP5- RBP7-), ♀1♂1&2	Tongue, unknown_Tongue_stromal_G2 (NGFR+ TNNT2+), ♂2	EDN1 & ECE1->EDNRA; EDN1 & ECE1->EDNRB; EDN3 & ECE1->EDNRA; EDN3 & ECE1->EDNRB; RETN->DCN; RETN->IGF1R; RETN->ROR1; RETN->CAP1	FNDC5->ITGAV & ITGB1
2	329	Brain cortex, capillary cell (FABP5- RBP7-), ♀1♂1&2	Tongue, unknown_Tongue_stromal_G1 (COL15A1+ PTGDS+), ♂2	RETN->DCN; RETN->IGF1R; RETN->ROR1	ADM->CALCRL & RAMP2; ADM->CALCRL & RAMP1; IGF1->IGF1R; IGF2->IGF1R; IGF2->INSR
2	331	Brain cortex, capillary cell (FABP5- RBP7-), ♀1♂1&2	Tongue, macrophage, ♀1♂2	CSF3->CSF1R; RETN->DCN; RETN->CAP1	IGF1->IGF1R
2	332	Brain cortex, capillary cell (FABP5- RBP7-), ♀1♂1&2	Tongue, macrophage (CTSD+), ♂2	ADM->CALCRL & RAMP1; CSF3->CSF1R; RETN->TLR4; RETN->IGF1R; RETN->CAP1	IGF1->IGF1R
2	335	Brain cortex, capillary cell (FABP5- RBP7-), ♀1♂1&2	Tongue, non-myelinating Schwann cell, ♂2	EDN1 & ECE1->EDNRB; EDN3 & ECE1->EDNRB; RETN->CAP1	FNDC5->ITGAV & ITGB1
2	339	Brain cortex, capillary cell (FABP5- RBP7-), ♀1♂1&2	Small intestine, goblet cell, ♀1♂2	RETN->CAP1	ADM->CALCRL & RAMP2; ADM->CALCRL & RAMP1
2	341	Brain cortex, capillary cell (FABP5- RBP7-), ♀1♂1&2	Small intestine, enterocyte_goblet cell, ♀1♂2	RETN->CAP1	ADM->CALCRL & RAMP2; ADM->CALCRL & RAMP1
2	342	Brain cortex, capillary cell (FABP5- RBP7-), ♀1♂1&2	Small intestine, enteroendocrine cell, ♀1♂2	RETN->CAP1	ADM2->CALCRL & RAMP2; ADM2->CALCRL & RAMP1
2	343	Brain cortex, capillary cell (FABP5- RBP7-), ♀1♂1&2	Small intestine, M cell of gut, ♀1♂2	RETN->IGF1R; RETN->CAP1	HAMP & FURIN->SLC40A1
2	344	Brain cortex, capillary cell (FABP5- RBP7-), ♀1♂1&2	Small intestine, tuft cell, ♀1♂2	RETN->IGF1R; RETN->CAP1	ADM->CALCRL & RAMP2; ADM->CALCRL & RAMP1; ADM2->CALCRL & RAMP2; ADM2->CALCRL & RAMP1
2	345	Brain cortex, capillary cell (FABP5- RBP7-), ♀1♂1&2	Small intestine, capillary cell (FABP5+ RBP7-), ♀1♂2	ADM->CALCRL & RAMP2; EDN1 & ECE1->EDNRB; EDN3 & ECE1->EDNRB; RETN->IGF1R; RETN->CAP1	ADM->CALCRL & RAMP2; ADM->CALCRL & RAMP1; IGF2->IGF1R; IGF2->INSR; RETN->IGF1R; RETN->CAP1
2	346	Brain cortex, capillary cell (FABP5- RBP7-), ♀1♂1&2	Small intestine, lymphatic cell (CCL21+), ♀1♂2	ADM->CALCRL & RAMP2; EDN1 & ECE1->EDNRB; EDN3 & ECE1->EDNRB; RETN->DCN; RETN->IGF1R; RETN->CAP1	ADM->CALCRL & RAMP2; ADM->CALCRL & RAMP1; IGF1->IGF1R
2	347	Brain cortex, capillary cell (FABP5- RBP7-), ♀1♂1&2	Small intestine, smooth muscle cell, ♀1♂2	EDN1 & ECE1->EDNRA; EDN3 & ECE1->EDNRA; RETN->DCN; RETN->IGF1R; RETN->ROR1; RETN->CAP1	ADM->CALCRL & RAMP2; ADM->CALCRL & RAMP1
2	348	Brain cortex, capillary cell (FABP5- RBP7-), ♀1♂1&2	Small intestine, fibroblast, ♀1♂2	ADM->CALCRL & RAMP2; ADM->CALCRL & RAMP1; EDN1 & ECE1->EDNRA; EDN3 & ECE1->EDNRA; RETN->DCN; RETN->IGF1R; RETN->CAP1	ADM->CALCRL & RAMP2; ADM->CALCRL & RAMP1; IGF1->IGF1R
2	350	Brain cortex, capillary cell (FABP5- RBP7-), ♀1♂1&2	Small intestine, fibroblast (GGT5+), ♀1♂2	ADM->CALCRL & RAMP2; ADM->CALCRL & RAMP1; EDN1 & ECE1->EDNRA; EDN3 & ECE1->EDNRA; RETN->DCN; RETN->IGF1R; RETN->CAP1	ADM->CALCRL & RAMP2; ADM->CALCRL & RAMP1
2	351	Brain cortex, capillary cell (FABP5- RBP7-), ♀1♂1&2	Small intestine, fibroblast (KCNN3+), ♀1♂2	RETN->DCN; RETN->IGF1R; RETN->ROR1; RETN->CAP1	ADM->CALCRL & RAMP2; ADM->CALCRL & RAMP1; IGF1->IGF1R; IGF2->IGF1R; IGF2->INSR
2	352	Brain cortex, capillary cell (FABP5- RBP7-), ♀1♂1&2	Small intestine, mesothelial cell, ♀1♂2	RETN->DCN; RETN->IGF1R; RETN->ROR1; RETN->CAP1	ADM->CALCRL & RAMP2; ADM->CALCRL & RAMP1; IGF2->IGF1R; IGF2->INSR
2	355	Brain cortex, capillary cell (FABP5- RBP7-), ♀1♂1&2	Colon, enterocyte progenitor cell, ♀1♂2	RETN->CAP1	ADM->CALCRL & RAMP2; ADM->CALCRL & RAMP1
2	356	Brain cortex, capillary cell (FABP5- RBP7-), ♀1♂1&2	Colon, enterocyte, ♀1♂2	RETN->CAP1	ADM->CALCRL & RAMP2; ADM->CALCRL & RAMP1
2	357	Brain cortex, capillary cell (FABP5- RBP7-), ♀1♂1&2	Colon, goblet cell, ♀1	RETN->IGF1R; RETN->CAP1	ADM->CALCRL & RAMP2; ADM->CALCRL & RAMP1
2	358	Brain cortex, capillary cell (FABP5- RBP7-), ♀1♂1&2	Colon, enterocyte_goblet cell, ♀1♂2	RETN->IGF1R; RETN->CAP1	ADM->CALCRL & RAMP2; ADM->CALCRL & RAMP1
2	360	Brain cortex, capillary cell (FABP5- RBP7-), ♀1♂1&2	Colon, mesothelial cell, ♀1♂2	RETN->DCN; RETN->IGF1R; RETN->ROR1; RETN->CAP1	IGF2->IGF1R; IGF2->INSR
2	364	Brain cortex, capillary cell (FABP5- RBP7-), ♀1♂1&2	Liver, cholangiocyte, ♀1&2♂2	RETN->IGF1R; RETN->CAP1	HAMP & FURIN->SLC40A1
2	365	Brain cortex, capillary cell (FABP5- RBP7-), ♀1♂1&2	Liver, hepatic sinusoid cell, ♀1&2♂2	ADM->CALCRL & RAMP2; ADM->CALCRL & RAMP1; RETN->DCN; RETN->IGF1R; RETN->CAP1	ADM->CALCRL & RAMP2; ADM->CALCRL & RAMP1; IGF2->IGF1R; IGF2->INSR
2	366	Brain cortex, capillary cell (FABP5- RBP7-), ♀1♂1&2	Liver, mesothelial cell, ♀1&2♂2	ADM->CALCRL & RAMP2; ADM->CALCRL & RAMP1; RETN->DCN; RETN->IGF1R; RETN->ROR1; RETN->CAP1	ADM->CALCRL & RAMP2; ADM->CALCRL & RAMP1; IGF2->IGF1R; IGF2->INSR
2	375	Brain cortex, capillary cell (FABP5- RBP7-), ♀1♂1&2	Liver, neutrophil, ♀1&2♂2	CSF3->CSF3R; RETN->TLR4; RETN->IGF1R; RETN->CAP1	RETN->IGF1R; RETN->CAP1
2	376	Brain cortex, capillary cell (FABP5- RBP7-), ♀1♂1&2	Liver, monocyte, ♀1&2♂2	CSF3->CSF3R; CSF3->CSF1R; RETN->TLR4; RETN->CAP1	RETN->IGF1R; RETN->CAP1
2	377	Brain cortex, capillary cell (FABP5- RBP7-), ♀1♂1&2	Liver, macrophage (Kupffer cell), ♀1&2♂2	CSF3->CSF1R; RETN->TLR4; RETN->CAP1	RETN->IGF1R; RETN->CAP1
2	378	Brain cortex, capillary cell (FABP5- RBP7-), ♀1♂1&2	Liver, macrophage (Kupffer cell PF), ♀1&2♂2	CSF3->CSF3R; CSF3->CSF1R; RETN->TLR4; RETN->CAP1	RETN->IGF1R; RETN->CAP1
2	379	Brain cortex, capillary cell (FABP5- RBP7-), ♀1♂1&2	Liver, macrophage (Kupffer cell CD5L+ MARCO+), ♀1&2♂2	CSF3->CSF3R; CSF3->CSF1R; RETN->TLR4; RETN->CAP1	RETN->IGF1R; RETN->CAP1
2	380	Brain cortex, capillary cell (FABP5- RBP7-), ♀1♂1&2	Liver, macrophage (Kupffer cell CD5L- MARCO+), ♀1&2♂2	CSF3->CSF3R; CSF3->CSF1R; RETN->TLR4; RETN->IGF1R; RETN->CAP1	RETN->IGF1R; RETN->CAP1
2	385	Brain cortex, capillary cell (FABP5- RBP7-), ♀1♂1&2	Liver, dendritic cell (FLT3+ IGSF6+), ♀1&2♂2	CSF3->CSF1R; RETN->CAP1	RETN->IGF1R; RETN->CAP1
2	393	Brain cortex, capillary cell (FABP5- RBP7-), ♀1♂1&2	Pancreas, alpha cell, ♀1♂2	RETN->DCN; RETN->IGF1R; RETN->CAP1	IGF2->IGF1R; IGF2->INSR
2	394	Brain cortex, capillary cell (FABP5- RBP7-), ♀1♂1&2	Pancreas, beta cell, ♀1♂2	RETN->DCN; RETN->IGF1R; RETN->ROR1	INS & CPE & PCSK1 & PCSK2->INSR; IGF2->IGF1R; IGF2->INSR
2	395	Brain cortex, capillary cell (FABP5- RBP7-), ♀1♂1&2	Pancreas, alpha cell_beta cell, ♀1♂2	RETN->DCN; RETN->IGF1R; RETN->CAP1	INS & CPE & PCSK1 & PCSK2->INSR; IGF2->IGF1R; IGF2->INSR
2	396	Brain cortex, capillary cell (FABP5- RBP7-), ♀1♂1&2	Pancreas, delta cell, ♀1♂2	RETN->DCN; RETN->IGF1R; RETN->CAP1	CALCA->CALCRL & RAMP1; CALCA->CALCRL & RAMP2; CALCB->CALCRL & RAMP1; CALCB->CALCRL & RAMP2; INS & CPE & PCSK1 & PCSK2->INSR; IGF2->IGF1R; IGF2->INSR
2	397	Brain cortex, capillary cell (FABP5- RBP7-), ♀1♂1&2	Pancreas, artery cell, ♀1	RETN->DCN; RETN->IGF1R; RETN->CAP1	IGF2->IGF1R; IGF2->INSR; RETN->IGF1R; RETN->CAP1
2	398	Brain cortex, capillary cell (FABP5- RBP7-), ♀1♂1&2	Pancreas, vein cell, ♀1♂2	ADM->CALCRL & RAMP2; RETN->DCN; RETN->IGF1R; RETN->CAP1	RETN->IGF1R; RETN->CAP1
2	399	Brain cortex, capillary cell (FABP5- RBP7-), ♀1♂1&2	Pancreas, capillary cell (FABP5+ RBP7-), ♀1♂2	ADM->CALCRL & RAMP2; EDN1 & ECE1->EDNRB; EDN3 & ECE1->EDNRB; RETN->DCN; RETN->IGF1R; RETN->CAP1	RETN->IGF1R; RETN->CAP1
2	400	Brain cortex, capillary cell (FABP5- RBP7-), ♀1♂1&2	Pancreas, capillary cell (FABP5+ RBP7+), ♀1♂2	ADM->CALCRL & RAMP2; EDN1 & ECE1->EDNRB; EDN3 & ECE1->EDNRB; RETN->DCN; RETN->IGF1R; RETN->CAP1	RETN->IGF1R; RETN->CAP1
2	401	Brain cortex, capillary cell (FABP5- RBP7-), ♀1♂1&2	Pancreas, lymphatic cell (CCL21+), ♀1♂2	ADM->CALCRL & RAMP2; EDN1 & ECE1->EDNRB; EDN3 & ECE1->EDNRB; RETN->DCN; RETN->IGF1R; RETN->CAP1	ADM->CALCRL & RAMP2; ADM->CALCRL & RAMP1; IGF1->IGF1R
2	402	Brain cortex, capillary cell (FABP5- RBP7-), ♀1♂1&2	Pancreas, lymphatic cell (ACKR4+ CCDC80+), ♂2	ADM->CALCRL & RAMP2; EDN1 & ECE1->EDNRB; EDN3 & ECE1->EDNRB; RETN->TLR4; RETN->IGF1R; RETN->CAP1	IGF1->IGF1R
2	403	Brain cortex, capillary cell (FABP5- RBP7-), ♀1♂1&2	Pancreas, vascular associated smooth muscle cell, ♀1♂2	EDN1 & ECE1->EDNRA; EDN1 & ECE1->EDNRB; EDN3 & ECE1->EDNRA; EDN3 & ECE1->EDNRB; RETN->DCN; RETN->IGF1R; RETN->ROR1; RETN->CAP1	ADM->CALCRL & RAMP2; ADM->CALCRL & RAMP1
2	404	Brain cortex, capillary cell (FABP5- RBP7-), ♀1♂1&2	Pancreas, fibroblast (PI16+), ♀1♂2	EDN1 & ECE1->EDNRA; EDN3 & ECE1->EDNRA; RETN->DCN; RETN->IGF1R; RETN->CAP1	ADM->CALCRL & RAMP2; ADM->CALCRL & RAMP1; IGF1->IGF1R
2	405	Brain cortex, capillary cell (FABP5- RBP7-), ♀1♂1&2	Pancreas, fibroblast (PTN+), ♀1♂2	ADM->CALCRL & RAMP2; ADM->CALCRL & RAMP1; EDN1 & ECE1->EDNRA; EDN3 & ECE1->EDNRA; RETN->DCN; RETN->IGF1R; RETN->CAP1	ADM->CALCRL & RAMP2; ADM->CALCRL & RAMP1; IGF1->IGF1R
2	406	Brain cortex, capillary cell (FABP5- RBP7-), ♀1♂1&2	Pancreas, pericyte, ♀1♂2	EDN1 & ECE1->EDNRA; EDN1 & ECE1->EDNRB; EDN3 & ECE1->EDNRA; EDN3 & ECE1->EDNRB; RETN->DCN; RETN->IGF1R; RETN->ROR1; RETN->CAP1	ADM->CALCRL & RAMP2; ADM->CALCRL & RAMP1; IGF2->IGF1R; IGF2->INSR
2	407	Brain cortex, capillary cell (FABP5- RBP7-), ♀1♂1&2	Pancreas, adipocyte (UCP1hi), ♀1	ADM->CALCRL & RAMP2; RETN->TLR4; RETN->DCN	ADIPOQ->ADIPOR1; ADIPOQ->ADIPOR2; IGF1->IGF1R
2	408	Brain cortex, capillary cell (FABP5- RBP7-), ♀1♂1&2	Pancreas, adipocyte (UCP1lo), ♀1♂2	ADM->CALCRL & RAMP2; RETN->DCN; RETN->IGF1R; RETN->CAP1	ADIPOQ->ADIPOR1; ADIPOQ->ADIPOR2; IGF1->IGF1R
2	410	Brain cortex, capillary cell (FABP5- RBP7-), ♀1♂1&2	Pancreas, mesothelial cell (CXCL10- PRG4+), ♀1♂2	RETN->DCN; RETN->IGF1R; RETN->ROR1; RETN->CAP1	IGF2->IGF1R; IGF2->INSR
2	411	Brain cortex, capillary cell (FABP5- RBP7-), ♀1♂1&2	Pancreas, mesothelial cell (SBSN+), ♀1	ADM->CALCRL & RAMP2; RETN->DCN; RETN->IGF1R; RETN->CAP1	ADM->CALCRL & RAMP2; ADM->CALCRL & RAMP1; IGF2->IGF1R; IGF2->INSR
2	412	Brain cortex, capillary cell (FABP5- RBP7-), ♀1♂1&2	Pancreas, reticular cell, ♂2	RETN->TLR4; RETN->DCN; RETN->IGF1R; RETN->CAP1	ADM2->CALCRL & RAMP2; ADM2->CALCRL & RAMP1; IGF1->IGF1R
2	423	Brain cortex, capillary cell (FABP5- RBP7-), ♀1♂1&2	Pancreas, neutrophil, ♀1♂2	CSF3->CSF3R; RETN->TLR4; RETN->DCN; RETN->IGF1R; RETN->CAP1	RETN->IGF1R; RETN->CAP1
2	424	Brain cortex, capillary cell (FABP5- RBP7-), ♀1♂1&2	Pancreas, macrophage, ♀1♂2	CSF3->CSF3R; CSF3->CSF1R; RETN->TLR4; RETN->DCN; RETN->IGF1R; RETN->CAP1	RETN->IGF1R; RETN->CAP1
2	425	Brain cortex, capillary cell (FABP5- RBP7-), ♀1♂1&2	Pancreas, macrophage (MRC1+), ♀1♂2	CSF3->CSF1R; RETN->TLR4; RETN->DCN; RETN->IGF1R; RETN->CAP1	IGF1->IGF1R
2	426	Brain cortex, capillary cell (FABP5- RBP7-), ♀1♂1&2	Pancreas, macrophage (ENPP2+), ♂2	CSF3->CSF3R; CSF3->CSF1R; RETN->TLR4; RETN->DCN; RETN->CAP1	RETN->IGF1R; RETN->CAP1
2	432	Brain cortex, capillary cell (FABP5- RBP7-), ♀1♂1&2	Kidney, podocyte, ♀1&2♂2	RETN->DCN; RETN->IGF1R; RETN->CAP1	ADM->CALCRL & RAMP2; ADM->CALCRL & RAMP1; IGF2->IGF1R; IGF2->INSR
2	433	Brain cortex, capillary cell (FABP5- RBP7-), ♀1♂1&2	Kidney, proximal convoluted tubule epithelial cell, ♀1&2♂2	RETN->IGF1R; RETN->CAP1	ADM2->CALCRL & RAMP2; ADM2->CALCRL & RAMP1
2	434	Brain cortex, capillary cell (FABP5- RBP7-), ♀1♂1&2	Kidney, proximal straight tubule epithelial cell, ♀2♂2	RETN->IGF1R; RETN->CAP1	ADM->CALCRL & RAMP2; ADM->CALCRL & RAMP1; ADM2->CALCRL & RAMP2; ADM2->CALCRL & RAMP1
2	435	Brain cortex, capillary cell (FABP5- RBP7-), ♀1♂1&2	Kidney, loop of Henle thin descending limb epithelial cell, ♀1&2♂2	RETN->IGF1R; RETN->CAP1	ADM->CALCRL & RAMP2; ADM->CALCRL & RAMP1; ADM2->CALCRL & RAMP2; ADM2->CALCRL & RAMP1
2	444	Brain cortex, capillary cell (FABP5- RBP7-), ♀1♂1&2	Kidney, alpha-intercalated cell, ♀1&2♂2	RETN->IGF1R	ADM->CALCRL & RAMP2; ADM->CALCRL & RAMP1
2	445	Brain cortex, capillary cell (FABP5- RBP7-), ♀1♂1&2	Kidney, beta-intercalated cell, ♀1&2♂2	RETN->DCN; RETN->IGF1R; RETN->CAP1	ADM->CALCRL & RAMP2; ADM->CALCRL & RAMP1
2	446	Brain cortex, capillary cell (FABP5- RBP7-), ♀1♂1&2	Kidney, intercalated cell_principal cell, ♀1&2♂2	RETN->IGF1R; RETN->CAP1	ADM->CALCRL & RAMP2; ADM->CALCRL & RAMP1
2	448	Brain cortex, capillary cell (FABP5- RBP7-), ♀1♂1&2	Kidney, vasa recta descending limb cell (SLC14A1+), ♀2♂2	ADM->CALCRL & RAMP2; ADM->CALCRL & RAMP1; EDN1 & ECE1->EDNRB; EDN3 & ECE1->EDNRB; RETN->IGF1R; RETN->CAP1	IGF2->IGF1R; IGF2->INSR; RETN->IGF1R; RETN->CAP1
2	449	Brain cortex, capillary cell (FABP5- RBP7-), ♀1♂1&2	Kidney, vasa recta descending limb cell (MGP+), ♀1&2♂2	ADM->CALCRL & RAMP2; ADM->CALCRL & RAMP1; RETN->IGF1R; RETN->CAP1	IGF2->IGF1R; IGF2->INSR; RETN->IGF1R; RETN->CAP1
2	450	Brain cortex, capillary cell (FABP5- RBP7-), ♀1♂1&2	Kidney, vasa recta ascending limb cell (IGFBP5+), ♀1&2♂2	ADM->CALCRL & RAMP2; ADM->CALCRL & RAMP1; RETN->IGF1R; RETN->CAP1	ADM->CALCRL & RAMP2; ADM->CALCRL & RAMP1; IGF2->IGF1R; IGF2->INSR
2	451	Brain cortex, capillary cell (FABP5- RBP7-), ♀1♂1&2	Kidney, vasa recta ascending limb cell (IGF1+), ♀1&2♂2	ADM->CALCRL & RAMP2; RETN->IGF1R; RETN->CAP1	IGF1->IGF1R; IGF2->IGF1R; IGF2->INSR
2	453	Brain cortex, capillary cell (FABP5- RBP7-), ♀1♂1&2	Kidney, capillary cell (FABP5+ RBP7+), ♀1&2♂2	ADM->CALCRL & RAMP2; EDN1 & ECE1->EDNRB; EDN3 & ECE1->EDNRB; RETN->DCN; RETN->IGF1R; RETN->CAP1	ADM->CALCRL & RAMP2; ADM->CALCRL & RAMP1; RETN->IGF1R; RETN->CAP1
2	454	Brain cortex, capillary cell (FABP5- RBP7-), ♀1♂1&2	Kidney, glomerular endothelial cell, ♀1&2♂2	ADM->CALCRL & RAMP2; EDN1 & ECE1->EDNRB; EDN3 & ECE1->EDNRB; RETN->IGF1R; RETN->CAP1	IGF2->IGF1R; IGF2->INSR
2	455	Brain cortex, capillary cell (FABP5- RBP7-), ♀1♂1&2	Kidney, lymphatic cell (CCL21+), ♀1&2♂2	ADM->CALCRL & RAMP2; EDN1 & ECE1->EDNRB; EDN3 & ECE1->EDNRB; RETN->IGF1R; RETN->CAP1	ADM->CALCRL & RAMP2; ADM->CALCRL & RAMP1; IGF1->IGF1R; IGF2->IGF1R; IGF2->INSR
2	456	Brain cortex, capillary cell (FABP5- RBP7-), ♀1♂1&2	Kidney, lymphatic cell (ACKR4- CCDC80+), ♀1&2	ADM->CALCRL & RAMP2; EDN1 & ECE1->EDNRB; EDN3 & ECE1->EDNRB; RETN->IGF1R	IGF1->IGF1R
2	458	Brain cortex, capillary cell (FABP5- RBP7-), ♀1♂1&2	Kidney, fibroblast, ♀1&2♂2	EDN1 & ECE1->EDNRA; EDN3 & ECE1->EDNRA; RETN->DCN; RETN->IGF1R; RETN->CAP1	ADM->CALCRL & RAMP2; ADM->CALCRL & RAMP1; IGF1->IGF1R
2	459	Brain cortex, capillary cell (FABP5- RBP7-), ♀1♂1&2	Kidney, fibroblast (ASPN+), ♂2	ADM->CALCRL & RAMP2; ADM->CALCRL & RAMP1; EDN1 & ECE1->EDNRA; EDN3 & ECE1->EDNRA; RETN->DCN; RETN->IGF1R; RETN->CAP1	ADM->CALCRL & RAMP2; ADM->CALCRL & RAMP1; FNDC5->ITGAV & ITGB1
2	460	Brain cortex, capillary cell (FABP5- RBP7-), ♀1♂1&2	Kidney, fibroblast (TNC+), ♀2	ADM->CALCRL & RAMP2; ADM->CALCRL & RAMP1; EDN1 & ECE1->EDNRB; EDN3 & ECE1->EDNRB; RETN->DCN; RETN->IGF1R; RETN->CAP1	ADM->CALCRL & RAMP2; ADM->CALCRL & RAMP1
2	461	Brain cortex, capillary cell (FABP5- RBP7-), ♀1♂1&2	Kidney, myofibroblast, ♀1&2♂2	ADM->CALCRL & RAMP2; ADM->CALCRL & RAMP1; EDN1 & ECE1->EDNRA; EDN3 & ECE1->EDNRA; RETN->DCN; RETN->IGF1R; RETN->ROR1; RETN->CAP1	ADM->CALCRL & RAMP2; ADM->CALCRL & RAMP1; IGF1->IGF1R
2	462	Brain cortex, capillary cell (FABP5- RBP7-), ♀1♂1&2	Kidney, pericyte, ♀1	EDN1 & ECE1->EDNRA; EDN1 & ECE1->EDNRB; EDN3 & ECE1->EDNRA; EDN3 & ECE1->EDNRB; RETN->DCN; RETN->IGF1R; RETN->CAP1	ADM->CALCRL & RAMP2; ADM->CALCRL & RAMP1; IGF2->IGF1R; IGF2->INSR
2	463	Brain cortex, capillary cell (FABP5- RBP7-), ♀1♂1&2	Kidney, adipocyte (UCP1hi), ♀1	RETN->DCN	ADIPOQ->ADIPOR1; ADIPOQ->ADIPOR2; IGF1->IGF1R
2	464	Brain cortex, capillary cell (FABP5- RBP7-), ♀1♂1&2	Kidney, adipocyte (UCP1lo), ♀1	ADM->CALCRL & RAMP2	ADIPOQ->ADIPOR1; ADIPOQ->ADIPOR2; IGF1->IGF1R
2	465	Brain cortex, capillary cell (FABP5- RBP7-), ♀1♂1&2	Kidney, mesothelial cell, ♀2	RETN->DCN; RETN->IGF1R; RETN->CAP1	IGF2->IGF1R; IGF2->INSR
2	466	Brain cortex, capillary cell (FABP5- RBP7-), ♀1♂1&2	Kidney, reticular cell, ♀1	RETN->DCN; RETN->IGF1R; RETN->ROR1; RETN->CAP1	ADM->CALCRL & RAMP2; ADM->CALCRL & RAMP1; ADM2->CALCRL & RAMP2; ADM2->CALCRL & RAMP1
2	467	Brain cortex, capillary cell (FABP5- RBP7-), ♀1♂1&2	Kidney, unknown_Kidney_stromal_G1 (ST6GAL2+), ♀1&2♂2	EDN1 & ECE1->EDNRA; EDN3 & ECE1->EDNRA; RETN->IGF1R; RETN->CAP1	ADM->CALCRL & RAMP2; ADM->CALCRL & RAMP1; IGF2->IGF1R; IGF2->INSR
2	478	Brain cortex, capillary cell (FABP5- RBP7-), ♀1♂1&2	Kidney, neutrophil, ♀1&2♂2	CSF3->CSF3R; RETN->TLR4; RETN->IGF1R; RETN->CAP1	RETN->IGF1R; RETN->CAP1
2	479	Brain cortex, capillary cell (FABP5- RBP7-), ♀1♂1&2	Kidney, monocyte, ♀1&2♂2	CSF3->CSF3R; CSF3->CSF1R; RETN->TLR4; RETN->CAP1	RETN->IGF1R; RETN->CAP1
2	480	Brain cortex, capillary cell (FABP5- RBP7-), ♀1♂1&2	Kidney, macrophage, ♀1&2♂2	CSF3->CSF3R; CSF3->CSF1R; RETN->TLR4; RETN->CAP1	RETN->IGF1R; RETN->CAP1
2	481	Brain cortex, capillary cell (FABP5- RBP7-), ♀1♂1&2	Kidney, macrophage (MRC1+), ♀1&2♂2	CSF3->CSF1R; RETN->TLR4; RETN->IGF1R; RETN->CAP1	IGF1->IGF1R; RETN->IGF1R; RETN->CAP1
2	482	Brain cortex, capillary cell (FABP5- RBP7-), ♀1♂1&2	Kidney, macrophage (MARCO+), ♀1	CSF3->CSF3R; CSF3->CSF1R; RETN->TLR4; RETN->CAP1	RETN->IGF1R; RETN->CAP1
2	483	Brain cortex, capillary cell (FABP5- RBP7-), ♀1♂1&2	Kidney, macrophage (EPCAM+), ♀1&2♂2	CSF3->CSF1R; RETN->CAP1	RETN->IGF1R; RETN->CAP1
2	484	Brain cortex, capillary cell (FABP5- RBP7-), ♀1♂1&2	Kidney, macrophage (ABCG1+), ♂2	CSF3->CSF3R; CSF3->CSF1R; RETN->TLR4; RETN->CAP1	IGF1->IGF1R; RETN->IGF1R; RETN->CAP1
2	486	Brain cortex, capillary cell (FABP5- RBP7-), ♀1♂1&2	Kidney, plasmacytoid dendritic cell, ♀1&2♂2	CSF3->CSF1R; RETN->CAP1	ADM2->CALCRL & RAMP2; ADM2->CALCRL & RAMP1
2	487	Brain cortex, capillary cell (FABP5- RBP7-), ♀1♂1&2	Kidney, dendritic cell (FLT3+ IGSF6+), ♀1&2♂2	CSF3->CSF3R; CSF3->CSF1R; RETN->CAP1	RETN->IGF1R; RETN->CAP1
2	492	Brain cortex, capillary cell (FABP5- RBP7-), ♀1♂1&2	Bladder, artery cell, ♀1♂2	ADM->CALCRL & RAMP2; RETN->DCN; RETN->IGF1R; RETN->CAP1	ADM->CALCRL & RAMP2; ADM->CALCRL & RAMP1; IGF2->IGF1R; IGF2->INSR; RETN->IGF1R; RETN->CAP1
2	493	Brain cortex, capillary cell (FABP5- RBP7-), ♀1♂1&2	Bladder, vein cell, ♀1♂2	ADM->CALCRL & RAMP2; RETN->DCN; RETN->IGF1R; RETN->CAP1	RETN->IGF1R; RETN->CAP1
2	494	Brain cortex, capillary cell (FABP5- RBP7-), ♀1♂1&2	Bladder, capillary cell (FABP5+ RBP7-), ♀1♂2	ADM->CALCRL & RAMP2; EDN1 & ECE1->EDNRB; EDN3 & ECE1->EDNRB; RETN->DCN; RETN->IGF1R; RETN->CAP1	ADM->CALCRL & RAMP2; ADM->CALCRL & RAMP1; IGF2->IGF1R; IGF2->INSR; RETN->IGF1R; RETN->CAP1
2	495	Brain cortex, capillary cell (FABP5- RBP7-), ♀1♂1&2	Bladder, capillary cell (FABP5+ RBP7lo), ♂2	ADM->CALCRL & RAMP2; RETN->DCN; RETN->IGF1R; RETN->CAP1	IGF2->IGF1R; IGF2->INSR; RETN->IGF1R; RETN->CAP1
2	496	Brain cortex, capillary cell (FABP5- RBP7-), ♀1♂1&2	Bladder, capillary cell (FABP5+ RBP7+), ♀1	ADM->CALCRL & RAMP2; EDN1 & ECE1->EDNRB; EDN3 & ECE1->EDNRB; RETN->DCN; RETN->IGF1R; RETN->CAP1	IGF2->IGF1R; IGF2->INSR; RETN->IGF1R; RETN->CAP1
2	497	Brain cortex, capillary cell (FABP5- RBP7-), ♀1♂1&2	Bladder, lymphatic cell (CCL21+), ♀1♂2	ADM->CALCRL & RAMP2; RETN->DCN; RETN->IGF1R	ADM->CALCRL & RAMP2; ADM->CALCRL & RAMP1; IGF1->IGF1R
2	498	Brain cortex, capillary cell (FABP5- RBP7-), ♀1♂1&2	Bladder, smooth muscle cell, ♂2	EDN1 & ECE1->EDNRA; EDN1 & ECE1->EDNRB; EDN3 & ECE1->EDNRA; EDN3 & ECE1->EDNRB; RETN->DCN; RETN->IGF1R; RETN->ROR1; RETN->CAP1	IGF1->IGF1R
2	500	Brain cortex, capillary cell (FABP5- RBP7-), ♀1♂1&2	Bladder, fibroblast, ♀1♂2	ADM->CALCRL & RAMP2; ADM->CALCRL & RAMP1; EDN1 & ECE1->EDNRA; EDN3 & ECE1->EDNRA; RETN->DCN; RETN->IGF1R; RETN->ROR1; RETN->CAP1	ADM->CALCRL & RAMP2; ADM->CALCRL & RAMP1; IGF1->IGF1R
2	501	Brain cortex, capillary cell (FABP5- RBP7-), ♀1♂1&2	Bladder, fibroblast (PTN+), ♂2	EDN1 & ECE1->EDNRA; EDN3 & ECE1->EDNRA; RETN->DCN; RETN->IGF1R; RETN->CAP1	ADM->CALCRL & RAMP2; ADM->CALCRL & RAMP1; IGF1->IGF1R
2	503	Brain cortex, capillary cell (FABP5- RBP7-), ♀1♂1&2	Bladder, fibroblast (LY6H+), ♂2	ADM->CALCRL & RAMP2; ADM->CALCRL & RAMP1; EDN1 & ECE1->EDNRA; EDN3 & ECE1->EDNRA; RETN->DCN; RETN->IGF1R; RETN->CAP1	ADM->CALCRL & RAMP2; ADM->CALCRL & RAMP1; IGF1->IGF1R
2	504	Brain cortex, capillary cell (FABP5- RBP7-), ♀1♂1&2	Bladder, myofibroblast, ♂2	EDN1 & ECE1->EDNRA; EDN3 & ECE1->EDNRA; RETN->DCN; RETN->IGF1R; RETN->ROR1; RETN->CAP1	ADM->CALCRL & RAMP2; ADM->CALCRL & RAMP1
2	505	Brain cortex, capillary cell (FABP5- RBP7-), ♀1♂1&2	Bladder, pericyte, ♀1♂2	EDN1 & ECE1->EDNRA; EDN1 & ECE1->EDNRB; EDN3 & ECE1->EDNRA; EDN3 & ECE1->EDNRB; RETN->DCN; RETN->IGF1R; RETN->CAP1	IGF2->IGF1R; IGF2->INSR
2	506	Brain cortex, capillary cell (FABP5- RBP7-), ♀1♂1&2	Bladder, adipocyte (UCP1lo), ♀1	ADM->CALCRL & RAMP2; CSF3->CSF1R; RETN->IGF1R	ADIPOQ->ADIPOR1; ADIPOQ->ADIPOR2; IGF1->IGF1R
2	507	Brain cortex, capillary cell (FABP5- RBP7-), ♀1♂1&2	Bladder, mesothelial cell, ♀1♂2	RETN->DCN; RETN->IGF1R; RETN->ROR1; RETN->CAP1	IGF2->IGF1R; IGF2->INSR
2	510	Brain cortex, capillary cell (FABP5- RBP7-), ♀1♂1&2	Bladder, neutrophil, ♀1♂2	CSF3->CSF3R; RETN->TLR4; RETN->DCN; RETN->CAP1	ADM->CALCRL & RAMP2; ADM->CALCRL & RAMP1; RETN->IGF1R; RETN->CAP1
2	511	Brain cortex, capillary cell (FABP5- RBP7-), ♀1♂1&2	Bladder, neutrophil (IL18BP+), ♀1	CSF3->CSF3R; RETN->TLR4; RETN->DCN; RETN->CAP1	ADM->CALCRL & RAMP2; ADM->CALCRL & RAMP1; RETN->IGF1R; RETN->CAP1
2	513	Brain cortex, capillary cell (FABP5- RBP7-), ♀1♂1&2	Bladder, monocyte, ♀1	CSF3->CSF3R; CSF3->CSF1R; RETN->TLR4; RETN->DCN; RETN->IGF1R; RETN->CAP1	ADM->CALCRL & RAMP2; ADM->CALCRL & RAMP1; RETN->IGF1R; RETN->CAP1
2	514	Brain cortex, capillary cell (FABP5- RBP7-), ♀1♂1&2	Bladder, macrophage, ♀1♂2	CSF3->CSF1R; RETN->TLR4; RETN->DCN; RETN->CAP1	IGF1->IGF1R; RETN->IGF1R; RETN->CAP1
2	518	Brain cortex, capillary cell (FABP5- RBP7-), ♀1♂1&2	Bladder, non-myelinating Schwann cell, ♂2	RETN->DCN; RETN->IGF1R; RETN->CAP1	ADM->CALCRL & RAMP2; ADM->CALCRL & RAMP1; IGF1->IGF1R
2	519	Brain cortex, capillary cell (FABP5- RBP7-), ♀1♂1&2	Uterus, non-ciliated epithelial cell of uterus (FXYD4+ MUC16+), ♀2	RETN->DCN; RETN->IGF1R; RETN->CAP1	ADM->CALCRL & RAMP2; ADM->CALCRL & RAMP1
2	520	Brain cortex, capillary cell (FABP5- RBP7-), ♀1♂1&2	Uterus, non-ciliated epithelial cell of uterus (FXYD4+ MUC16-), ♀2	RETN->CAP1	ADM->CALCRL & RAMP2; ADM->CALCRL & RAMP1
2	521	Brain cortex, capillary cell (FABP5- RBP7-), ♀1♂1&2	Uterus, non-ciliated epithelial cell of uterus (IGFBP1+), ♀2	CSF3->CSF3R; CSF3->CSF1R; RETN->DCN; RETN->IGF1R; RETN->CAP1	ADM->CALCRL & RAMP2; ADM->CALCRL & RAMP1
2	523	Brain cortex, capillary cell (FABP5- RBP7-), ♀1♂1&2	Uterus, artery cell, ♀2	ADM->CALCRL & RAMP2; ADM->CALCRL & RAMP1; CSF3->CSF3R; RETN->DCN; RETN->IGF1R; RETN->CAP1	ADM->CALCRL & RAMP2; ADM->CALCRL & RAMP1
2	524	Brain cortex, capillary cell (FABP5- RBP7-), ♀1♂1&2	Uterus, smooth muscle cell, ♀2	EDN1 & ECE1->EDNRA; EDN3 & ECE1->EDNRA; CSF3->CSF3R; RETN->DCN; RETN->IGF1R; RETN->CAP1	ADM->CALCRL & RAMP2; ADM->CALCRL & RAMP1
2	526	Brain cortex, capillary cell (FABP5- RBP7-), ♀1♂1&2	Uterus, fibroblast, ♀2	RETN->DCN; RETN->ROR1; RETN->CAP1	ADM->CALCRL & RAMP2; ADM->CALCRL & RAMP1; IGF1->IGF1R; IGF2->IGF1R; IGF2->INSR
2	527	Brain cortex, capillary cell (FABP5- RBP7-), ♀1♂1&2	Uterus, myofibroblast, ♀2	EDN1 & ECE1->EDNRA; EDN3 & ECE1->EDNRA; RETN->DCN; RETN->IGF1R; RETN->CAP1	ADM->CALCRL & RAMP2; ADM->CALCRL & RAMP1; IGF1->IGF1R; IGF2->IGF1R; IGF2->INSR
2	528	Brain cortex, capillary cell (FABP5- RBP7-), ♀1♂1&2	Uterus, pericyte, ♀2	RETN->DCN; RETN->IGF1R; RETN->CAP1	ADM->CALCRL & RAMP2; ADM->CALCRL & RAMP1; IGF2->IGF1R; IGF2->INSR
2	530	Brain cortex, capillary cell (FABP5- RBP7-), ♀1♂1&2	Uterus, neutrophil, ♀2	CSF3->CSF3R; CSF3->CSF1R; RETN->TLR4; RETN->DCN; RETN->CAP1	ADM->CALCRL & RAMP2; ADM->CALCRL & RAMP1; RETN->IGF1R; RETN->CAP1
2	531	Brain cortex, capillary cell (FABP5- RBP7-), ♀1♂1&2	Uterus, neutrophil (IL18BP+), ♀2	CSF3->CSF3R; RETN->DCN; RETN->IGF1R; RETN->CAP1	ADM->CALCRL & RAMP2; ADM->CALCRL & RAMP1; RETN->IGF1R; RETN->CAP1
2	532	Brain cortex, capillary cell (FABP5- RBP7-), ♀1♂1&2	Uterus, macrophage (LTC4S+), ♀2	CSF3->CSF1R; RETN->TLR4; RETN->DCN; RETN->IGF1R; RETN->CAP1	RETN->IGF1R; RETN->CAP1
2	533	Brain cortex, capillary cell (FABP5- RBP7-), ♀1♂1&2	Uterus, macrophage (MGST1+), ♀2	CSF3->CSF3R; CSF3->CSF1R; RETN->TLR4; RETN->IGF1R; RETN->CAP1	RETN->IGF1R; RETN->CAP1
4	5	Brain cortex, pericyte, ♀1♂1&2	Brain cortex, leptomeningeal cell, ♀1♂1&2	ADM->CALCRL & RAMP2; ADM->CALCRL & RAMP1; IGF2->IGF1R; IGF2->IGF2R; IGF2->INSR	EDN3 & ECE1->EDNRA; IGF1->IGF1R; IGF2->IGF1R; IGF2->IGF2R
4	6	Brain cortex, pericyte, ♀1♂1&2	Brain cortex, neutrophil, ♀1♂1	IGF2->IGF1R	RETN->DCN; RETN->IGF1R; RETN->CAP1
4	8	Brain cortex, pericyte, ♀1♂1&2	Brain cortex, GABAergic neuron (GRIK1+ MEIS2+ NECAB1-), ♀1♂1	IGF2->IGF1R; IGF2->INSR	IGF2->IGF1R; IGF2->IGF2R; FNDC5->ITGAV & ITGB1
4	9	Brain cortex, pericyte, ♀1♂1&2	Brain cortex, GABAergic neuron (GIRK1- MEIS2+ NECAB1+), ♀1♂1	IGF2->IGF1R; IGF2->INSR	FNDC5->ITGAV & ITGB1
4	10	Brain cortex, pericyte, ♀1♂1&2	Brain cortex, GABAergic neuron (GIRK1- MEIS2+ NECAB1-), ♀1♂1	IGF2->IGF1R	FNDC5->ITGAV & ITGB1
4	11	Brain cortex, pericyte, ♀1♂1&2	Brain cortex, GABAergic neuron (PPP1R1B+), ♀1♂1	ADM->CALCRL & RAMP2; ADM->CALCRL & RAMP1; IGF2->IGF1R; IGF2->IGF2R; IGF2->INSR	FNDC5->ITGAV & ITGB1
4	12	Brain cortex, pericyte, ♀1♂1&2	Brain cortex, neuron, ♀1♂1	IGF2->IGF1R	IGF1->IGF1R; FNDC5->ITGAV & ITGB1; NPY & CPE & PCSK2->NPY1R; PTHLH & FURIN->PTH1R
4	13	Brain cortex, pericyte, ♀1♂1&2	Brain cortex, glutamatergic neuron (NPTX1+), ♀1♂1&2	IGF2->IGF1R; IGF2->IGF2R	FNDC5->ITGAV & ITGB1
4	14	Brain cortex, pericyte, ♀1♂1&2	Brain cortex, astrocyte (LHX2+ SLC7A10-), ♀1♂1&2	IGF2->IGF1R; IGF2->INSR	AGT->AGTR1
4	17	Brain cortex, pericyte, ♀1♂1&2	Brain cortex, ependymal cell, ♀1♂1&2	IGF2->IGF1R; IGF2->IGF2R; IGF2->INSR	AGT->AGTR1
4	18	Brain cortex, pericyte, ♀1♂1&2	Brain cortex, non-myelinating Schwann cell, ♀1♂1	IGF2->IGF1R; IGF2->IGF2R	IGF1->IGF1R
4	19	Brain cortex, pericyte, ♀1♂1&2	Brainstem, vein cell, ♀1	ADM->CALCRL & RAMP2; ADM->CALCRL & RAMP1; IGF2->IGF1R; IGF2->IGF2R	EDN1 & ECE1->EDNRA; EDN3 & ECE1->EDNRA
4	20	Brain cortex, pericyte, ♀1♂1&2	Brainstem, capillary cell (FABP5- RBP7-), ♀1♂2	ADM->CALCRL & RAMP2; ADM->CALCRL & RAMP1; IGF2->IGF1R; IGF2->INSR	EDN1 & ECE1->EDNRA; EDN3 & ECE1->EDNRA; RETN->DCN; RETN->IGF1R; RETN->CAP1
4	21	Brain cortex, pericyte, ♀1♂1&2	Brainstem, vascular associated smooth muscle cell, ♀1♂2	ADM->CALCRL & RAMP2; ADM->CALCRL & RAMP1; IGF2->IGF1R; IGF2->IGF2R	PTGDS & PTGS1 & PTGS2->PTGER4; PTGES & PTGS1 & PTGS2->PTGER4; PTGES3 & PTGS1 & PTGS2->PTGER4
4	22	Brain cortex, pericyte, ♀1♂1&2	Brainstem, pericyte, ♀1♂2	ADM->CALCRL & RAMP2; IGF2->IGF1R; IGF2->IGF2R	IGF2->IGF1R; IGF2->IGF2R
4	23	Brain cortex, pericyte, ♀1♂1&2	Brainstem, leptomeningeal cell, ♀1♂2	ADM->CALCRL & RAMP2; ADM->CALCRL & RAMP1; IGF2->IGF1R; IGF2->IGF2R	AGT->AGTR1; EDN3 & ECE1->EDNRA; IGF2->IGF1R; IGF2->IGF2R
4	25	Brain cortex, pericyte, ♀1♂1&2	Brainstem, GABAergic neuron (OTX2+), ♀1♂2	ADM->CALCRL & RAMP3; ADM->CALCRL & RAMP1; IGF2->IGF1R	IGF1->IGF1R; FNDC5->ITGAV & ITGB1
4	26	Brain cortex, pericyte, ♀1♂1&2	Brainstem, neuron, ♀1	ADM->CALCRL & RAMP2; ADM->CALCRL & RAMP3; ADM->CALCRL & RAMP1; IGF2->IGF1R; IGF2->IGF2R	FNDC5->ITGAV & ITGB1; NPY & CPE & PCSK2->NPY1R
4	27	Brain cortex, pericyte, ♀1♂1&2	Brainstem, glutamatergic neuron (CBLN1+), ♀1♂2	IGF2->IGF1R	FNDC5->ITGAV & ITGB1
4	28	Brain cortex, pericyte, ♀1♂1&2	Brainstem, glutamatergic neuron (NEFH+), ♀1	IGF2->IGF1R; IGF2->IGF2R	IGF1->IGF1R; FNDC5->ITGAV & ITGB1
4	29	Brain cortex, pericyte, ♀1♂1&2	Brainstem, glutamatergic neuron (ROM1+), ♀1	IGF2->IGF1R	FNDC5->ITGAV & ITGB1; PTHLH & FURIN->PTH1R
4	30	Brain cortex, pericyte, ♀1♂1&2	Brainstem, astrocyte (LHX2- SLC7A10+), ♀1♂2	ADM->CALCRL & RAMP2; ADM->CALCRL & RAMP1; IGF2->IGF1R	AGT->AGTR1; FNDC5->ITGAV & ITGB1
4	31	Brain cortex, pericyte, ♀1♂1&2	Brainstem, astrocyte (S100B+), ♂2	ADM->CALCRL & RAMP2; ADM->CALCRL & RAMP1; IGF2->IGF1R	AGT->AGTR1
4	32	Brain cortex, pericyte, ♀1♂1&2	Brainstem, oligodendrocyte precursor cell, ♀1♂2	ADM->CALCRL & RAMP2; ADM->CALCRL & RAMP1; IGF2->IGF1R	FNDC5->ITGAV & ITGB1
4	34	Brain cortex, pericyte, ♀1♂1&2	Brainstem, ependymal cell, ♀1♂2	IGF2->IGF1R	AGT->AGTR1
4	35	Brain cortex, pericyte, ♀1♂1&2	Brainstem, choroid plexus epithelial cell, ♀1♂2	IGF2->IGF1R; IGF2->IGF2R	IGF2->IGF1R; IGF2->IGF2R; FNDC5->ITGAV & ITGB1; PTHLH & FURIN->PTH1R
4	36	Brain cortex, pericyte, ♀1♂1&2	Hypothalamus Pituitary, capillary cell (FABP5- RBP7-), ♂2	ADM->CALCRL & RAMP2; IGF2->IGF1R; IGF2->INSR	EDN1 & ECE1->EDNRA; EDN3 & ECE1->EDNRA; RETN->DCN; RETN->IGF1R; RETN->CAP1
4	37	Brain cortex, pericyte, ♀1♂1&2	Hypothalamus Pituitary, pericyte, ♂2	IGF2->IGF2R	GH1->GHR; IGF2->IGF1R; IGF2->IGF2R
4	43	Brain cortex, pericyte, ♀1♂1&2	Hypothalamus Pituitary, neutrophil, ♂2	IGF2->IGF1R	RETN->DCN; RETN->IGF1R; RETN->CAP1
4	44	Brain cortex, pericyte, ♀1♂1&2	Hypothalamus Pituitary, neutrophil (PF), ♂2	IGF2->IGF1R	PTGES3 & PTGS1 & PTGS2->PTGER4; RETN->DCN; RETN->IGF1R; RETN->CAP1
4	51	Brain cortex, pericyte, ♀1♂1&2	Hypothalamus Pituitary, somatotroph, ♂2	IGF2->IGF1R; IGF2->IGF2R	GH1->GHR
4	54	Brain cortex, pericyte, ♀1♂1&2	Hypothalamus Pituitary, astrocyte (LHX2+ SLC7A10+), ♂2	IGF2->IGF1R	AGT->AGTR1
4	55	Brain cortex, pericyte, ♀1♂1&2	Hypothalamus Pituitary, oligodendrocyte precursor cell, ♂2	ADM->CALCRL & RAMP2; ADM->CALCRL & RAMP1; IGF2->IGF1R	RETN->DCN; RETN->IGF1R; RETN->CAP1
4	59	Brain cortex, pericyte, ♀1♂1&2	Eye retina, ON-bipolar cell, ♂2	IGF2->IGF1R; IGF2->INSR	IGF1->IGF1R
4	60	Brain cortex, pericyte, ♀1♂1&2	Skin, interfollicular basal cell, ♀1♂2	IGF2->IGF1R	EDN2 & ECE1->EDNRA; PTGES & PTGS1 & PTGS2->PTGER4; PTGES3 & PTGS1 & PTGS2->PTGER4
4	61	Brain cortex, pericyte, ♀1♂1&2	Skin, interfollicular basal cell (APOE+), ♀1♂2	IGF2->IGF1R	PTHLH & FURIN->PTH1R
4	65	Brain cortex, pericyte, ♀1♂1&2	Skin, interfollicular cell (PF), ♀1♂2	IGF2->IGF1R	EDN2 & ECE1->EDNRA
4	67	Brain cortex, pericyte, ♀1♂1&2	Skin, inner bulge cell, ♀1♂2	IGF2->IGF1R; IGF2->IGF2R	EDN1 & ECE1->EDNRA
4	72	Brain cortex, pericyte, ♀1♂1&2	Skin, sweat gland cell, ♀1♂2	IGF2->IGF1R; IGF2->IGF2R	EDN1 & ECE1->EDNRA; IGF2->IGF1R; IGF2->IGF2R
4	74	Brain cortex, pericyte, ♀1♂1&2	Fat, granulosa cell, ♀1	IGF2->IGF1R; IGF2->IGF2R	IGF2->IGF1R; IGF2->IGF2R
4	76	Brain cortex, pericyte, ♀1♂1&2	Fat, artery cell, ♀1♂2	ADM->CALCRL & RAMP2; IGF2->IGF1R; IGF2->IGF2R	EDN1 & ECE1->EDNRA; IGF2->IGF1R; IGF2->IGF2R; RETN->DCN; RETN->IGF1R; RETN->CAP1
4	77	Brain cortex, pericyte, ♀1♂1&2	Fat, vein cell, ♀1♂2	ADM->CALCRL & RAMP2; IGF2->IGF1R; IGF2->IGF2R; IGF2->INSR	EDN1 & ECE1->EDNRA; RETN->DCN; RETN->IGF1R; RETN->CAP1
4	78	Brain cortex, pericyte, ♀1♂1&2	Fat, capillary cell (FABP5+ RBP7+), ♀1♂2	ADM->CALCRL & RAMP2; IGF2->IGF1R; IGF2->IGF2R	IGF2->IGF1R; IGF2->IGF2R; RETN->DCN; RETN->IGF1R; RETN->CAP1
4	79	Brain cortex, pericyte, ♀1♂1&2	Fat, capillary cell (CXCL10+), ♀1	ADM->CALCRL & RAMP2; IGF2->IGF1R; IGF2->IGF2R	RETN->DCN; RETN->IGF1R; RETN->CAP1
4	80	Brain cortex, pericyte, ♀1♂1&2	Fat, lymphatic cell (CCL21+), ♀1♂2	ADM->CALCRL & RAMP2; IGF2->IGF1R; IGF2->IGF2R; IGF2->INSR	IGF1->IGF1R
4	81	Brain cortex, pericyte, ♀1♂1&2	Fat, lymphatic cell (ACKR4- CCDC80+), ♀1♂2	ADM->CALCRL & RAMP2; IGF2->IGF1R; IGF2->IGF2R	IGF1->IGF1R
4	82	Brain cortex, pericyte, ♀1♂1&2	Fat, tendon cell, ♀1	IGF2->IGF1R	IGF1->IGF1R
4	83	Brain cortex, pericyte, ♀1♂1&2	Fat, smooth muscle cell, ♀1	IGF2->IGF1R	IGF2->IGF1R; IGF2->IGF2R
4	85	Brain cortex, pericyte, ♀1♂1&2	Fat, fibroblast, ♀1♂2	IGF2->IGF1R; IGF2->IGF2R	AGT->AGTR1; IGF1->IGF1R
4	86	Brain cortex, pericyte, ♀1♂1&2	Fat, fibroblast (ACKR2+), ♀1♂2	ADM->CALCRL & RAMP2; IGF2->IGF1R; IGF2->IGF2R	AGT->AGTR1; IGF1->IGF1R; PTGES & PTGS1 & PTGS2->PTGER4; PTGES3 & PTGS1 & PTGS2->PTGER4; PTGIS & PTGS1 & PTGS2->PTGER4
4	87	Brain cortex, pericyte, ♀1♂1&2	Fat, fibroblast (ITIH5+), ♂2	ADM->CALCRL & RAMP2; IGF2->IGF1R; IGF2->IGF2R; IGF2->INSR	IGF1->IGF1R
4	88	Brain cortex, pericyte, ♀1♂1&2	Fat, fibroblast (LCN2+), ♀1	IGF2->IGF1R	PTGES & PTGS1 & PTGS2->PTGER4; PTGES2 & PTGS1 & PTGS2->PTGER4; PTGES3 & PTGS1 & PTGS2->PTGER4; PTGIS & PTGS1 & PTGS2->PTGER4
4	89	Brain cortex, pericyte, ♀1♂1&2	Fat, myofibroblast, ♀1	IGF2->IGF1R	IGF1->IGF1R; IGF2->IGF1R; IGF2->IGF2R
4	90	Brain cortex, pericyte, ♀1♂1&2	Fat, pericyte, ♀1♂2	IGF2->IGF1R; IGF2->IGF2R	IGF2->IGF1R; IGF2->IGF2R
4	91	Brain cortex, pericyte, ♀1♂1&2	Fat, adipocyte (UCP1hi), ♀1♂2	ADM->CALCRL & RAMP2; IGF2->IGF2R	ADIPOQ->ADIPOR1; AGT->AGTR1; IGF1->IGF1R
4	92	Brain cortex, pericyte, ♀1♂1&2	Fat, adipocyte (UCP1lo), ♀1♂2	ADM->CALCRL & RAMP2; IGF2->IGF2R; IGF2->INSR	ADIPOQ->ADIPOR1; AGT->AGTR1; IGF1->IGF1R
4	93	Brain cortex, pericyte, ♀1♂1&2	Fat, mesothelial cell (CXCL10+ PRG4+), ♀1	ADM->CALCRL & RAMP2; IGF2->IGF1R; IGF2->IGF2R	IGF2->IGF1R; IGF2->IGF2R; PTGES & PTGS1 & PTGS2->PTGER4; PTGES2 & PTGS1 & PTGS2->PTGER4; PTGES3 & PTGS1 & PTGS2->PTGER4; PTGIS & PTGS1 & PTGS2->PTGER4
4	94	Brain cortex, pericyte, ♀1♂1&2	Fat, mesothelial cell (CXCL10- PRG4+), ♀1♂2	IGF2->IGF1R; IGF2->IGF2R	IGF2->IGF1R; IGF2->IGF2R; PTGDS & PTGS1 & PTGS2->PTGER4; PTGES3 & PTGS1 & PTGS2->PTGER4; PTGIS & PTGS1 & PTGS2->PTGER4
4	95	Brain cortex, pericyte, ♀1♂1&2	Fat, mesothelial cell (SBSN+), ♀1♂2	ADM->CALCRL & RAMP2; ADM->CALCRL & RAMP1; IGF2->IGF1R; IGF2->IGF2R	IGF1->IGF1R; IGF2->IGF1R; IGF2->IGF2R
4	96	Brain cortex, pericyte, ♀1♂1&2	Fat, reticular cell, ♀1	IGF2->IGF2R	IGF2->IGF1R; IGF2->IGF2R; PTHLH & FURIN->PTH1R
4	109	Brain cortex, pericyte, ♀1♂1&2	Fat, neutrophil, ♀1♂2	IGF2->IGF1R; IGF2->IGF2R	RETN->DCN; RETN->IGF1R; RETN->CAP1
4	110	Brain cortex, pericyte, ♀1♂1&2	Fat, neutrophil (IL18BP+), ♀1	IGF2->IGF1R; IGF2->IGF2R	RETN->DCN; RETN->IGF1R; RETN->CAP1
4	112	Brain cortex, pericyte, ♀1♂1&2	Fat, monocyte, ♀1	IGF2->IGF1R; IGF2->IGF2R	RETN->DCN; RETN->IGF1R; RETN->CAP1
4	113	Brain cortex, pericyte, ♀1♂1&2	Fat, macrophage, ♀1♂2	IGF2->IGF2R	PTGES2 & PTGS1 & PTGS2->PTGER4; PTGES3 & PTGS1 & PTGS2->PTGER4; RETN->DCN; RETN->IGF1R; RETN->CAP1
4	114	Brain cortex, pericyte, ♀1♂1&2	Fat, macrophage (PF), ♀1♂2	IGF2->IGF1R; IGF2->IGF2R	RETN->DCN; RETN->IGF1R; RETN->CAP1
4	115	Brain cortex, pericyte, ♀1♂1&2	Fat, macrophage (MRC1+), ♀1♂2	IGF2->IGF1R	IGF1->IGF1R; PTGES3 & PTGS1 & PTGS2->PTGER4
4	119	Brain cortex, pericyte, ♀1♂1&2	Mammary gland, vein cell, ♀2	ADM->CALCRL & RAMP2; IGF2->IGF1R; IGF2->IGF2R	RETN->DCN; RETN->IGF1R; RETN->CAP1
4	120	Brain cortex, pericyte, ♀1♂1&2	Mammary gland, capillary cell (FABP5+ RBP7lo), ♀2	ADM->CALCRL & RAMP2; IGF2->IGF1R	IGF2->IGF1R; IGF2->IGF2R; RETN->DCN; RETN->IGF1R; RETN->CAP1
4	121	Brain cortex, pericyte, ♀1♂1&2	Mammary gland, lymphatic cell (ACKR4- CCDC80+), ♀2	ADM->CALCRL & RAMP2; IGF2->IGF1R	IGF1->IGF1R
4	122	Brain cortex, pericyte, ♀1♂1&2	Mammary gland, fibroblast, ♀2	ADM->CALCRL & RAMP2; ADM->CALCRL & RAMP1; IGF2->IGF1R	AGT->AGTR1; IGF1->IGF1R
4	128	Brain cortex, pericyte, ♀1♂1&2	Mammary gland, macrophage (ENPP2+), ♀2	IGF2->IGF2R	PTGES2 & PTGS1 & PTGS2->PTGER4; PTGES3 & PTGS1 & PTGS2->PTGER4; RETN->DCN; RETN->IGF1R; RETN->CAP1
4	130	Brain cortex, pericyte, ♀1♂1&2	Limb muscle, vein cell, ♀1	ADM->CALCRL & RAMP2; IGF2->IGF1R; IGF2->IGF2R	EDN1 & ECE1->EDNRA; RETN->DCN; RETN->IGF1R; RETN->CAP1
4	131	Brain cortex, pericyte, ♀1♂1&2	Limb muscle, capillary cell (FABP5+ RBP7lo), ♀1	ADM->CALCRL & RAMP2; IGF2->IGF1R	EDN1 & ECE1->EDNRA; IGF2->IGF1R; IGF2->IGF2R; RETN->DCN; RETN->IGF1R; RETN->CAP1
4	132	Brain cortex, pericyte, ♀1♂1&2	Limb muscle, capillary cell (FABP5+ RBP7+), ♀1	ADM->CALCRL & RAMP2; IGF2->IGF1R	EDN1 & ECE1->EDNRA; RETN->DCN; RETN->IGF1R; RETN->CAP1
4	133	Brain cortex, pericyte, ♀1♂1&2	Limb muscle, lymphatic cell (CCL21+), ♀1	ADM->CALCRL & RAMP2; IGF2->IGF1R; IGF2->IGF2R; IGF2->INSR	IGF1->IGF1R
4	134	Brain cortex, pericyte, ♀1♂1&2	Limb muscle, lymphatic cell (ACKR4- CCDC80+), ♀1	ADM->CALCRL & RAMP2; ADM->CALCRL & RAMP1; IGF2->IGF1R; IGF2->IGF2R	IGF1->IGF1R; IGF2->IGF1R; IGF2->IGF2R
4	135	Brain cortex, pericyte, ♀1♂1&2	Limb muscle, tendon cell, ♀1	IGF2->IGF1R	AGT->AGTR1; IGF2->IGF1R; IGF2->IGF2R
4	136	Brain cortex, pericyte, ♀1♂1&2	Limb muscle, skeletal muscle satellite stem cell, ♀1	IGF2->IGF1R	EDN3 & ECE1->EDNRA
4	140	Brain cortex, pericyte, ♀1♂1&2	Limb muscle, fibroadipogenic progenitor cell, ♀1	IGF2->IGF1R	AGT->AGTR1; IGF1->IGF1R; PTGES & PTGS1 & PTGS2->PTGER4; PTGES3 & PTGS1 & PTGS2->PTGER4
4	141	Brain cortex, pericyte, ♀1♂1&2	Limb muscle, pericyte, ♀1	IGF2->IGF1R; IGF2->IGF2R	IGF2->IGF1R; IGF2->IGF2R
4	142	Brain cortex, pericyte, ♀1♂1&2	Limb muscle, adipocyte (UCP1lo), ♀1	ADM->CALCRL & RAMP2	ADIPOQ->ADIPOR1; AGT->AGTR1; IGF1->IGF1R
4	143	Brain cortex, pericyte, ♀1♂1&2	Limb muscle, reticular cell, ♀1	IGF2->IGF1R; IGF2->IGF2R	IGF2->IGF1R; IGF2->IGF2R; PTHLH & FURIN->PTH1R
4	148	Brain cortex, pericyte, ♀1♂1&2	Limb muscle, neutrophil, ♀1	IGF2->IGF1R	PTGES3 & PTGS1 & PTGS2->PTGER4; RETN->DCN; RETN->IGF1R; RETN->CAP1
4	150	Brain cortex, pericyte, ♀1♂1&2	Limb muscle, macrophage, ♀1	IGF2->IGF1R; IGF2->IGF2R	PTGES3 & PTGS1 & PTGS2->PTGER4; RETN->DCN; RETN->IGF1R; RETN->CAP1
4	151	Brain cortex, pericyte, ♀1♂1&2	Diaphragm, capillary cell (FABP5+ RBP7lo), ♀1	ADM->CALCRL & RAMP2; IGF2->IGF1R; IGF2->IGF2R	EDN1 & ECE1->EDNRA; RETN->DCN; RETN->IGF1R; RETN->CAP1
4	152	Brain cortex, pericyte, ♀1♂1&2	Bone, sinusoid cell (MAFB+), ♀1♂2	ADM->CALCRL & RAMP2; IGF2->IGF1R; IGF2->IGF2R; IGF2->INSR	IGF1->IGF1R; IGF2->IGF1R; IGF2->IGF2R; RETN->DCN; RETN->IGF1R; RETN->CAP1
4	153	Brain cortex, pericyte, ♀1♂1&2	Bone, osteo-CAR cell, ♂2	ADM->CALCRL & RAMP2; IGF2->IGF1R; IGF2->IGF2R; IGF2->INSR	AGT->AGTR1; IGF1->IGF1R; IGF2->IGF1R; IGF2->IGF2R; RETN->DCN; RETN->IGF1R; RETN->CAP1
4	154	Brain cortex, pericyte, ♀1♂1&2	Bone, osteoblast, ♀1♂2	IGF2->IGF1R; IGF2->IGF2R	IGF1->IGF1R; IGF2->IGF1R; IGF2->IGF2R
4	155	Brain cortex, pericyte, ♀1♂1&2	Bone, chondrocyte, ♂2	IGF2->IGF1R; IGF2->IGF2R	PTGES & PTGS1 & PTGS2->PTGER4; PTGES2 & PTGS1 & PTGS2->PTGER4; PTGES3 & PTGS1 & PTGS2->PTGER4; PTGIS & PTGS1 & PTGS2->PTGER4
4	157	Brain cortex, pericyte, ♀1♂1&2	Bone, fibroblast, ♀1♂2	ADM->CALCRL & RAMP2; IGF2->IGF1R; IGF2->IGF2R	AGT->AGTR1; IGF1->IGF1R; PTHLH & FURIN->PTH1R; PTGES & PTGS1 & PTGS2->PTGER4; PTGES3 & PTGS1 & PTGS2->PTGER4
4	158	Brain cortex, pericyte, ♀1♂1&2	Bone, adipo-CAR cell, ♀1	IGF2->IGF1R; IGF2->INSR	ADIPOQ->ADIPOR1; IGF1->IGF1R; IGF2->IGF1R; IGF2->IGF2R; RETN->DCN; RETN->IGF1R; RETN->CAP1
4	160	Brain cortex, pericyte, ♀1♂1&2	Bone, unknown_Bone_stromal_G1 (NGFR+ TNNT2+), ♂2	IGF2->IGF1R; IGF2->IGF2R; IGF2->INSR	FNDC5->ITGAV & ITGB1
4	163	Brain cortex, pericyte, ♀1♂1&2	Bone, natural killer cell_T cell (PF), ♀1♂2	IGF2->IGF2R	RETN->DCN; RETN->IGF1R; RETN->CAP1
4	167	Brain cortex, pericyte, ♀1♂1&2	Bone, megakaryocyte progenitor cell, ♀1♂2	IGF2->IGF1R	PTGES3 & PTGS1 & PTGS2->PTGER4; RETN->DCN; RETN->IGF1R; RETN->CAP1
4	171	Brain cortex, pericyte, ♀1♂1&2	Bone, neutrophil, ♀1♂2	IGF2->IGF1R	PTGES3 & PTGS1 & PTGS2->PTGER4; RETN->DCN; RETN->IGF1R; RETN->CAP1
4	172	Brain cortex, pericyte, ♀1♂1&2	Bone, neutrophil (PF), ♀1♂2	IGF2->IGF1R	PTGES2 & PTGS1 & PTGS2->PTGER4; PTGES3 & PTGS1 & PTGS2->PTGER4; RETN->DCN; RETN->IGF1R; RETN->CAP1
4	173	Brain cortex, pericyte, ♀1♂1&2	Bone, granulocyte monocyte progenitor cell, ♀1♂2	IGF2->IGF1R	PTGES2 & PTGS1 & PTGS2->PTGER4; PTGES3 & PTGS1 & PTGS2->PTGER4; RETN->DCN; RETN->IGF1R; RETN->CAP1
4	174	Brain cortex, pericyte, ♀1♂1&2	Bone, monocyte, ♀1♂2	IGF2->IGF2R	RETN->DCN; RETN->IGF1R; RETN->CAP1
4	175	Brain cortex, pericyte, ♀1♂1&2	Bone, monocyte (PF), ♀1♂2	IGF2->IGF1R; IGF2->IGF2R	PTGES2 & PTGS1 & PTGS2->PTGER4; PTGES3 & PTGS1 & PTGS2->PTGER4; RETN->DCN; RETN->IGF1R; RETN->CAP1
4	176	Brain cortex, pericyte, ♀1♂1&2	Bone, macrophage_monocyte (PF), ♀1♂2	IGF2->IGF1R	RETN->DCN; RETN->IGF1R; RETN->CAP1
4	177	Brain cortex, pericyte, ♀1♂1&2	Bone, macrophage (osteoclast), ♀1♂2	IGF2->IGF1R; IGF2->IGF2R	RETN->DCN; RETN->IGF1R; RETN->CAP1
4	181	Brain cortex, pericyte, ♀1♂1&2	Bone, non-myelinating Schwann cell, ♂2	IGF2->IGF1R	IGF2->IGF1R; IGF2->IGF2R
4	182	Brain cortex, pericyte, ♀1♂1&2	Bone marrow, sinusoid cell (MAFB+), ♀1&2♂2	ADM->CALCRL & RAMP2; IGF2->IGF1R; IGF2->IGF2R	IGF1->IGF1R; IGF2->IGF1R; IGF2->IGF2R; RETN->DCN; RETN->IGF1R; RETN->CAP1
4	183	Brain cortex, pericyte, ♀1♂1&2	Bone marrow, osteo-CAR cell, ♀2♂2	IGF2->IGF1R; IGF2->IGF2R; IGF2->INSR	IGF1->IGF1R; IGF2->IGF1R; IGF2->IGF2R; RETN->DCN; RETN->IGF1R; RETN->CAP1
4	188	Brain cortex, pericyte, ♀1♂1&2	Bone marrow, natural killer T cell, ♀1&2♂2	IGF2->IGF2R	RETN->DCN; RETN->IGF1R; RETN->CAP1
4	192	Brain cortex, pericyte, ♀1♂1&2	Bone marrow, hematopoietic precursor cell, ♀1&2♂2	IGF2->IGF1R	RETN->DCN; RETN->IGF1R; RETN->CAP1
4	193	Brain cortex, pericyte, ♀1♂1&2	Bone marrow, megakaryocyte progenitor cell, ♀1&2♂2	IGF2->IGF1R	RETN->DCN; RETN->IGF1R; RETN->CAP1
4	194	Brain cortex, pericyte, ♀1♂1&2	Bone marrow, erythroid progenitor cell, ♀1&2♂2	IGF2->IGF1R; IGF2->IGF2R	RETN->DCN; RETN->IGF1R; RETN->CAP1
4	197	Brain cortex, pericyte, ♀1♂1&2	Bone marrow, neutrophil, ♀1&2♂2	IGF2->IGF1R	RETN->DCN; RETN->IGF1R; RETN->CAP1
4	198	Brain cortex, pericyte, ♀1♂1&2	Bone marrow, neutrophil (PF), ♀1&2♂2	IGF2->IGF1R	RETN->DCN; RETN->IGF1R; RETN->CAP1
4	200	Brain cortex, pericyte, ♀1♂1&2	Bone marrow, granulocyte monocyte progenitor cell, ♀1&2♂2	IGF2->IGF1R	RETN->DCN; RETN->IGF1R; RETN->CAP1
4	201	Brain cortex, pericyte, ♀1♂1&2	Bone marrow, monocyte, ♀1&2♂2	IGF2->IGF2R	RETN->DCN; RETN->IGF1R; RETN->CAP1
4	202	Brain cortex, pericyte, ♀1♂1&2	Bone marrow, monocyte (PF), ♀1&2♂2	IGF2->IGF1R	RETN->DCN; RETN->IGF1R; RETN->CAP1
4	203	Brain cortex, pericyte, ♀1♂1&2	Bone marrow, conventional dendritic cell, ♀1&2♂2	IGF2->IGF1R; IGF2->IGF2R	RETN->DCN; RETN->IGF1R; RETN->CAP1
4	205	Brain cortex, pericyte, ♀1♂1&2	Bone marrow, dendritic cell (FLT3+ IGSF6+), ♀1&2	IGF2->IGF2R	RETN->DCN; RETN->IGF1R; RETN->CAP1
4	216	Brain cortex, pericyte, ♀1♂1&2	Blood, neutrophil, ♀1&2♂1&2	IGF2->IGF1R	PTGES3 & PTGS1 & PTGS2->PTGER4; RETN->DCN; RETN->IGF1R; RETN->CAP1
4	217	Brain cortex, pericyte, ♀1♂1&2	Blood, neutrophil (PF), ♀1&2♂1	IGF2->IGF1R	RETN->DCN; RETN->IGF1R; RETN->CAP1
4	218	Brain cortex, pericyte, ♀1♂1&2	Blood, monocyte, ♀1&2♂1&2	IGF2->IGF1R; IGF2->IGF2R	RETN->DCN; RETN->IGF1R; RETN->CAP1
4	219	Brain cortex, pericyte, ♀1♂1&2	Blood, monocyte (PF), ♀1&2♂1	IGF2->IGF2R	RETN->DCN; RETN->IGF1R; RETN->CAP1
4	220	Brain cortex, pericyte, ♀1♂1&2	Blood, macrophage_monocyte, ♀1&2♂1	IGF2->IGF1R; IGF2->IGF2R	PTGES2 & PTGS1 & PTGS2->PTGER4; PTGES3 & PTGS1 & PTGS2->PTGER4; PTGIS & PTGS1 & PTGS2->PTGER4; RETN->DCN; RETN->IGF1R; RETN->CAP1
4	235	Brain cortex, pericyte, ♀1♂1&2	Spleen, neutrophil, ♀1&2♂2	IGF2->IGF1R	RETN->DCN; RETN->IGF1R; RETN->CAP1
4	236	Brain cortex, pericyte, ♀1♂1&2	Spleen, neutrophil (PF), ♀1&2♂2	IGF2->IGF1R; IGF2->IGF2R	RETN->DCN; RETN->IGF1R; RETN->CAP1
4	237	Brain cortex, pericyte, ♀1♂1&2	Spleen, monocyte, ♀1&2♂2	IGF2->IGF2R	RETN->DCN; RETN->IGF1R; RETN->CAP1
4	250	Brain cortex, pericyte, ♀1♂1&2	Heart, pericyte, ♀1	IGF2->IGF1R; IGF2->IGF2R	AGT->AGTR1; IGF2->IGF1R; IGF2->IGF2R
4	251	Brain cortex, pericyte, ♀1♂1&2	Aorta, endothelial cell (FABP5+ RBP7+), ♀1	ADM->CALCRL & RAMP2; IGF2->IGF1R; IGF2->IGF2R	EDN1 & ECE1->EDNRA; IGF2->IGF1R; IGF2->IGF2R; RETN->DCN; RETN->IGF1R; RETN->CAP1
4	253	Brain cortex, pericyte, ♀1♂1&2	Aorta, adipocyte (UCP1lo), ♀1	IGF2->IGF2R	ADIPOQ->ADIPOR1; IGF1->IGF1R
4	256	Brain cortex, pericyte, ♀1♂1&2	Lung, tuft cell, ♀1♂1&2	ADM->CALCRL & RAMP2; IGF2->IGF1R; IGF2->IGF2R	PTHLH & FURIN->PTH1R
4	257	Brain cortex, pericyte, ♀1♂1&2	Lung, alveolar epithelial cell type 1, ♀1&2♂1&2	IGF2->IGF1R; IGF2->IGF2R	EDN1 & ECE1->EDNRA; EDN3 & ECE1->EDNRA
4	259	Brain cortex, pericyte, ♀1♂1&2	Lung, uterine metastasis cell, ♀1	IGF2->IGF1R	RETN->DCN; RETN->IGF1R; RETN->CAP1
4	260	Brain cortex, pericyte, ♀1♂1&2	Lung, artery cell, ♂2	ADM->CALCRL & RAMP2; ADM->CALCRL & RAMP1; IGF2->IGF1R	EDN1 & ECE1->EDNRA
4	261	Brain cortex, pericyte, ♀1♂1&2	Lung, vein cell, ♀1&2♂1&2	ADM->CALCRL & RAMP2; ADM->CALCRL & RAMP1; IGF2->IGF1R	EDN1 & ECE1->EDNRA; RETN->DCN; RETN->IGF1R; RETN->CAP1
4	262	Brain cortex, pericyte, ♀1♂1&2	Lung, capillary cell (FABP5- RBP7-), ♀1&2♂2	ADM->CALCRL & RAMP2; ADM->CALCRL & RAMP1; IGF2->IGF1R	EDN1 & ECE1->EDNRA; RETN->DCN; RETN->IGF1R; RETN->CAP1
4	263	Brain cortex, pericyte, ♀1♂1&2	Lung, capillary cell (CXCL10+), ♀1♂2	ADM->CALCRL & RAMP2; ADM->CALCRL & RAMP1; IGF2->IGF1R	EDN1 & ECE1->EDNRA; RETN->DCN; RETN->IGF1R; RETN->CAP1
4	265	Brain cortex, pericyte, ♀1♂1&2	Lung, lymphatic cell (CCL21+), ♀1&2♂1&2	ADM->CALCRL & RAMP2; ADM->CALCRL & RAMP1; IGF2->IGF1R; IGF2->IGF2R	IGF1->IGF1R
4	266	Brain cortex, pericyte, ♀1♂1&2	Lung, fibroblast, ♀1♂1	ADM->CALCRL & RAMP2; ADM->CALCRL & RAMP1; IGF2->IGF1R; IGF2->INSR	AGT->AGTR1; IGF1->IGF1R; IGF2->IGF1R; IGF2->IGF2R; PTGES & PTGS1 & PTGS2->PTGER4; PTGES2 & PTGS1 & PTGS2->PTGER4; PTGES3 & PTGS1 & PTGS2->PTGER4; PTGIS & PTGS1 & PTGS2->PTGER4
4	267	Brain cortex, pericyte, ♀1♂1&2	Lung, adventitial fibroblast, ♀1&2♂2	ADM->CALCRL & RAMP2; ADM->CALCRL & RAMP1; IGF2->IGF1R; IGF2->IGF2R	AGT->AGTR1; IGF1->IGF1R; PTHLH & FURIN->PTH1R; PTGES & PTGS1 & PTGS2->PTGER4; PTGES3 & PTGS1 & PTGS2->PTGER4; PTGIS & PTGS1 & PTGS2->PTGER4
4	268	Brain cortex, pericyte, ♀1♂1&2	Lung, alveolar fibroblast, ♀1&2♂1&2	ADM->CALCRL & RAMP2; ADM->CALCRL & RAMP1; IGF2->IGF1R	AGT->AGTR1; PTHLH & FURIN->PTH1R
4	269	Brain cortex, pericyte, ♀1♂1&2	Lung, fibroblast (NNAT+), ♂2	ADM->CALCRL & RAMP2; ADM->CALCRL & RAMP1; IGF2->IGF1R	AGT->AGTR1; PTHLH & FURIN->PTH1R; PTGES & PTGS1 & PTGS2->PTGER4; PTGES3 & PTGS1 & PTGS2->PTGER4; PTGIS & PTGS1 & PTGS2->PTGER4
4	271	Brain cortex, pericyte, ♀1♂1&2	Lung, pericyte, ♀1&2♂1&2	ADM->CALCRL & RAMP2; ADM->CALCRL & RAMP1; IGF2->IGF1R	IGF2->IGF1R; IGF2->IGF2R
4	272	Brain cortex, pericyte, ♀1♂1&2	Lung, mesothelial cell, ♀1&2♂1	ADM->CALCRL & RAMP2; IGF2->IGF1R; IGF2->IGF2R	EDN2 & ECE1->EDNRA; PTGES2 & PTGS1 & PTGS2->PTGER4; PTGES3 & PTGS1 & PTGS2->PTGER4; PTGIS & PTGS1 & PTGS2->PTGER4
4	275	Brain cortex, pericyte, ♀1♂1&2	Lung, innate lymphoid cell, ♂2	ADM->CALCRL & RAMP2; ADM->CALCRL & RAMP1	RETN->DCN; RETN->IGF1R; RETN->CAP1
4	276	Brain cortex, pericyte, ♀1♂1&2	Lung, natural killer cell (PF), ♀1&2♂1&2	ADM->CALCRL & RAMP2; ADM->CALCRL & RAMP1; IGF2->IGF2R	RETN->DCN; RETN->IGF1R; RETN->CAP1
4	278	Brain cortex, pericyte, ♀1♂1&2	Lung, natural killer cell (KLRD1+), ♀2♂1&2	ADM->CALCRL & RAMP2; ADM->CALCRL & RAMP1; IGF2->IGF2R	RETN->DCN; RETN->IGF1R; RETN->CAP1
4	284	Brain cortex, pericyte, ♀1♂1&2	Lung, T cell (CD4+ CD8+ CCL5+), ♂2	ADM->CALCRL & RAMP2; ADM->CALCRL & RAMP1	RETN->DCN; RETN->IGF1R; RETN->CAP1
4	285	Brain cortex, pericyte, ♀1♂1&2	Lung, T cell (PF), ♀1&2♂1&2	ADM->CALCRL & RAMP2; ADM->CALCRL & RAMP1; IGF2->IGF2R	RETN->DCN; RETN->IGF1R; RETN->CAP1
4	287	Brain cortex, pericyte, ♀1♂1&2	Lung, neutrophil, ♀1&2♂1&2	IGF2->IGF1R	RETN->DCN; RETN->IGF1R; RETN->CAP1
4	288	Brain cortex, pericyte, ♀1♂1&2	Lung, neutrophil (PF), ♀1&2♂1&2	IGF2->IGF1R; IGF2->IGF2R	PTGES2 & PTGS1 & PTGS2->PTGER4; PTGES3 & PTGS1 & PTGS2->PTGER4; RETN->DCN; RETN->IGF1R; RETN->CAP1
4	289	Brain cortex, pericyte, ♀1♂1&2	Lung, neutrophil (CCL13+), ♀1♂1	IGF2->IGF1R	RETN->DCN; RETN->IGF1R; RETN->CAP1
4	290	Brain cortex, pericyte, ♀1♂1&2	Lung, neutrophil (IL18BP+), ♀1♂1	IGF2->IGF2R	RETN->DCN; RETN->IGF1R; RETN->CAP1
4	291	Brain cortex, pericyte, ♀1♂1&2	Lung, granulocyte monocyte progenitor cell, ♂1	IGF2->IGF1R	RETN->DCN; RETN->IGF1R; RETN->CAP1
4	292	Brain cortex, pericyte, ♀1♂1&2	Lung, monocyte, ♀1&2♂1&2	IGF2->IGF2R	RETN->DCN; RETN->IGF1R; RETN->CAP1
4	293	Brain cortex, pericyte, ♀1♂1&2	Lung, monocyte (PF), ♀1♂1&2	IGF2->IGF1R; IGF2->IGF2R	PTGES & PTGS1 & PTGS2->PTGER4; PTGES2 & PTGS1 & PTGS2->PTGER4; PTGES3 & PTGS1 & PTGS2->PTGER4; RETN->DCN; RETN->IGF1R; RETN->CAP1
4	294	Brain cortex, pericyte, ♀1♂1&2	Lung, alveolar macrophage, ♀1&2♂1&2	IGF2->IGF2R	IGF1->IGF1R; RETN->DCN; RETN->IGF1R; RETN->CAP1
4	295	Brain cortex, pericyte, ♀1♂1&2	Lung, alveolar macrophage (PF), ♀1&2♂1&2	IGF2->IGF1R; IGF2->IGF2R	IGF1->IGF1R; RETN->DCN; RETN->IGF1R; RETN->CAP1
4	296	Brain cortex, pericyte, ♀1♂1&2	Lung, alveolar macrophage (CXCL10+), ♀1♂2	IGF2->IGF2R	IGF1->IGF1R; RETN->DCN; RETN->IGF1R; RETN->CAP1
4	297	Brain cortex, pericyte, ♀1♂1&2	Lung, alveolar macrophage (LPL+), ♀1♂2	IGF2->IGF2R	IGF1->IGF1R; RETN->DCN; RETN->IGF1R; RETN->CAP1
4	298	Brain cortex, pericyte, ♀1♂1&2	Lung, interstitial macrophage, ♀1&2♂1&2	IGF2->IGF1R; IGF2->IGF2R	PTGES & PTGS1 & PTGS2->PTGER4; PTGES2 & PTGS1 & PTGS2->PTGER4; PTGES3 & PTGS1 & PTGS2->PTGER4; RETN->DCN; RETN->IGF1R; RETN->CAP1
4	300	Brain cortex, pericyte, ♀1♂1&2	Lung, interstitial macrophage (CXCL10+), ♀1♂2	IGF2->IGF2R	PTGES2 & PTGS1 & PTGS2->PTGER4; PTGES3 & PTGS1 & PTGS2->PTGER4; RETN->DCN; RETN->IGF1R; RETN->CAP1
4	306	Brain cortex, pericyte, ♀1♂1&2	Trachea, respiratory basal cell, ♀1♂2	IGF2->IGF1R; IGF2->IGF2R	EDN1 & ECE1->EDNRA; EDN2 & ECE1->EDNRA; PTGES & PTGS1 & PTGS2->PTGER4; PTGES2 & PTGS1 & PTGS2->PTGER4; PTGES3 & PTGS1 & PTGS2->PTGER4
4	307	Brain cortex, pericyte, ♀1♂1&2	Trachea, tuft cell, ♀1♂2	IGF2->IGF1R; IGF2->INSR	PTGES & PTGS1 & PTGS2->PTGER4; PTGES2 & PTGS1 & PTGS2->PTGER4; PTGES3 & PTGS1 & PTGS2->PTGER4
4	308	Brain cortex, pericyte, ♀1♂1&2	Trachea, fibroblast, ♀1♂2	IGF2->IGF1R	AGT->AGTR1; IGF1->IGF1R; PTHLH & FURIN->PTH1R; PTGES & PTGS1 & PTGS2->PTGER4; PTGES3 & PTGS1 & PTGS2->PTGER4; PTGIS & PTGS1 & PTGS2->PTGER4
4	309	Brain cortex, pericyte, ♀1♂1&2	Trachea, neutrophil, ♀1&2♂2	IGF2->IGF1R; IGF2->IGF2R	RETN->DCN; RETN->IGF1R; RETN->CAP1
4	310	Brain cortex, pericyte, ♀1♂1&2	Trachea, macrophage_monocyte, ♀1♂2	IGF2->IGF2R	PTGES3 & PTGS1 & PTGS2->PTGER4
4	311	Brain cortex, pericyte, ♀1♂1&2	Tongue, basal cell, ♀1♂2	IGF2->IGF1R; IGF2->IGF2R	PTGES2 & PTGS1 & PTGS2->PTGER4; PTGES3 & PTGS1 & PTGS2->PTGER4
4	312	Brain cortex, pericyte, ♀1♂1&2	Tongue, basal cell (WIF1+), ♀1♂2	IGF2->IGF1R; IGF2->IGF2R	PTGES2 & PTGS1 & PTGS2->PTGER4; PTGES3 & PTGS1 & PTGS2->PTGER4
4	313	Brain cortex, pericyte, ♀1♂1&2	Tongue, suprabasal cell, ♀1♂2	IGF2->IGF1R; IGF2->IGF2R	PTGES & PTGS1 & PTGS2->PTGER4; PTGES2 & PTGS1 & PTGS2->PTGER4; PTGES3 & PTGS1 & PTGS2->PTGER4
4	314	Brain cortex, pericyte, ♀1♂1&2	Tongue, suprabasal cell (PF), ♀1♂2	IGF2->IGF1R; IGF2->IGF2R	PTGES & PTGS1 & PTGS2->PTGER4; PTGES2 & PTGS1 & PTGS2->PTGER4; PTGES3 & PTGS1 & PTGS2->PTGER4
4	315	Brain cortex, pericyte, ♀1♂1&2	Tongue, suprabasal cell (KRT4+), ♀1♂2	IGF2->IGF1R; IGF2->IGF2R	PTGES & PTGS1 & PTGS2->PTGER4; PTGES2 & PTGS1 & PTGS2->PTGER4; PTGES3 & PTGS1 & PTGS2->PTGER4
4	316	Brain cortex, pericyte, ♀1♂1&2	Tongue, suprabasal cell (WIF1+), ♀1♂2	IGF2->IGF1R; IGF2->IGF2R	PTGES & PTGS1 & PTGS2->PTGER4; PTGES2 & PTGS1 & PTGS2->PTGER4; PTGES3 & PTGS1 & PTGS2->PTGER4
4	317	Brain cortex, pericyte, ♀1♂1&2	Tongue, suprabasal cell (PF WIF1+), ♀1♂2	IGF2->IGF1R; IGF2->IGF2R	EDN2 & ECE1->EDNRA; PTGES2 & PTGS1 & PTGS2->PTGER4; PTGES3 & PTGS1 & PTGS2->PTGER4
4	319	Brain cortex, pericyte, ♀1♂1&2	Tongue, vein cell, ♂2	ADM->CALCRL & RAMP2; IGF2->IGF1R	PTHLH & FURIN->PTH1R; RETN->DCN; RETN->IGF1R; RETN->CAP1
4	320	Brain cortex, pericyte, ♀1♂1&2	Tongue, capillary cell (FABP5+ RBP7lo), ♂2	ADM->CALCRL & RAMP2; IGF2->IGF1R	EDN1 & ECE1->EDNRA; IGF2->IGF1R; IGF2->IGF2R; RETN->DCN; RETN->IGF1R; RETN->CAP1
4	321	Brain cortex, pericyte, ♀1♂1&2	Tongue, lymphatic cell (CCL21+), ♂2	ADM->CALCRL & RAMP2; IGF2->IGF1R; IGF2->IGF2R	EDN3 & ECE1->EDNRA; IGF1->IGF1R
4	322	Brain cortex, pericyte, ♀1♂1&2	Tongue, tendon cell, ♂2	IGF2->IGF1R	IGF1->IGF1R; PTGES & PTGS1 & PTGS2->PTGER4; PTGES3 & PTGS1 & PTGS2->PTGER4
4	323	Brain cortex, pericyte, ♀1♂1&2	Tongue, skeletal muscle satellite stem cell, ♂2	IGF2->IGF1R	EDN3 & ECE1->EDNRA; IGF2->IGF1R; IGF2->IGF2R
4	325	Brain cortex, pericyte, ♀1♂1&2	Tongue, fibroblast, ♂2	ADM->CALCRL & RAMP2; ADM->CALCRL & RAMP1; IGF2->IGF1R; IGF2->IGF2R	IGF1->IGF1R; PTGES & PTGS1 & PTGS2->PTGER4; PTGES3 & PTGS1 & PTGS2->PTGER4
4	326	Brain cortex, pericyte, ♀1♂1&2	Tongue, fibroblast (WIF1+), ♀1♂2	ADM->CALCRL & RAMP2; ADM->CALCRL & RAMP1; IGF2->IGF1R; IGF2->IGF2R	IGF1->IGF1R; IGF2->IGF1R; IGF2->IGF2R; PTHLH & FURIN->PTH1R; PTGES & PTGS1 & PTGS2->PTGER4; PTGES2 & PTGS1 & PTGS2->PTGER4; PTGES3 & PTGS1 & PTGS2->PTGER4; PTGIS & PTGS1 & PTGS2->PTGER4
4	327	Brain cortex, pericyte, ♀1♂1&2	Tongue, pericyte, ♂2	IGF2->IGF1R; IGF2->IGF2R	AGT->AGTR1; IGF2->IGF1R; IGF2->IGF2R; PTHLH & FURIN->PTH1R; RETN->DCN; RETN->IGF1R; RETN->CAP1
4	328	Brain cortex, pericyte, ♀1♂1&2	Tongue, unknown_Tongue_stromal_G2 (NGFR+ TNNT2+), ♂2	IGF2->IGF1R; IGF2->IGF2R; IGF2->INSR	FNDC5->ITGAV & ITGB1
4	329	Brain cortex, pericyte, ♀1♂1&2	Tongue, unknown_Tongue_stromal_G1 (COL15A1+ PTGDS+), ♂2	IGF2->IGF1R	IGF1->IGF1R; IGF2->IGF1R; IGF2->IGF2R
4	331	Brain cortex, pericyte, ♀1♂1&2	Tongue, macrophage, ♀1♂2	IGF2->IGF2R	IGF1->IGF1R
4	332	Brain cortex, pericyte, ♀1♂1&2	Tongue, macrophage (CTSD+), ♂2	ADM->CALCRL & RAMP1; IGF2->IGF1R; IGF2->IGF2R	IGF1->IGF1R
4	333	Brain cortex, pericyte, ♀1♂1&2	Tongue, mature dendritic cell, ♀1♂2	IGF2->IGF2R	PTGES2 & PTGS1 & PTGS2->PTGER4; PTGES3 & PTGS1 & PTGS2->PTGER4
4	336	Brain cortex, pericyte, ♀1♂1&2	Small intestine, enterocyte progenitor cell, ♀1♂2	IGF2->IGF1R; IGF2->IGF2R	EDN2 & ECE1->EDNRA
4	342	Brain cortex, pericyte, ♀1♂1&2	Small intestine, enteroendocrine cell, ♀1♂2	IGF2->IGF2R; IGF2->INSR	PYY->NPY1R
4	343	Brain cortex, pericyte, ♀1♂1&2	Small intestine, M cell of gut, ♀1♂2	IGF2->IGF1R; IGF2->IGF2R	HAMP & FURIN->SLC40A1
4	345	Brain cortex, pericyte, ♀1♂1&2	Small intestine, capillary cell (FABP5+ RBP7-), ♀1♂2	ADM->CALCRL & RAMP2; IGF2->IGF1R; IGF2->IGF2R	EDN1 & ECE1->EDNRA; IGF2->IGF1R; IGF2->IGF2R; RETN->DCN; RETN->IGF1R; RETN->CAP1
4	346	Brain cortex, pericyte, ♀1♂1&2	Small intestine, lymphatic cell (CCL21+), ♀1♂2	ADM->CALCRL & RAMP2; IGF2->IGF1R; IGF2->IGF2R	IGF1->IGF1R
4	347	Brain cortex, pericyte, ♀1♂1&2	Small intestine, smooth muscle cell, ♀1♂2	IGF2->IGF1R	AGT->AGTR1; PTGES & PTGS1 & PTGS2->PTGER4; PTGES3 & PTGS1 & PTGS2->PTGER4
4	348	Brain cortex, pericyte, ♀1♂1&2	Small intestine, fibroblast, ♀1♂2	ADM->CALCRL & RAMP2; ADM->CALCRL & RAMP1; IGF2->IGF1R	AGT->AGTR1; IGF1->IGF1R; PTGES & PTGS1 & PTGS2->PTGER4; PTGES3 & PTGS1 & PTGS2->PTGER4; PTGIS & PTGS1 & PTGS2->PTGER4
4	349	Brain cortex, pericyte, ♀1♂1&2	Small intestine, fibroblast (CHODL+), ♀1♂2	IGF2->IGF1R; IGF2->IGF2R	AGT->AGTR1; PTGES & PTGS1 & PTGS2->PTGER4; PTGES3 & PTGS1 & PTGS2->PTGER4
4	350	Brain cortex, pericyte, ♀1♂1&2	Small intestine, fibroblast (GGT5+), ♀1♂2	ADM->CALCRL & RAMP2; ADM->CALCRL & RAMP1; IGF2->IGF1R	AGT->AGTR1
4	351	Brain cortex, pericyte, ♀1♂1&2	Small intestine, fibroblast (KCNN3+), ♀1♂2	IGF2->IGF1R; IGF2->IGF2R	AGT->AGTR1; IGF1->IGF1R; IGF2->IGF1R; IGF2->IGF2R
4	352	Brain cortex, pericyte, ♀1♂1&2	Small intestine, mesothelial cell, ♀1♂2	IGF2->IGF1R	IGF2->IGF1R; IGF2->IGF2R; PTGES2 & PTGS1 & PTGS2->PTGER4; PTGES3 & PTGS1 & PTGS2->PTGER4; PTGIS & PTGS1 & PTGS2->PTGER4
4	353	Brain cortex, pericyte, ♀1♂1&2	Small intestine, macrophage, ♀1♂2	IGF2->IGF2R	PTGES2 & PTGS1 & PTGS2->PTGER4; PTGES3 & PTGS1 & PTGS2->PTGER4
4	355	Brain cortex, pericyte, ♀1♂1&2	Colon, enterocyte progenitor cell, ♀1♂2	IGF2->IGF2R	EDN1 & ECE1->EDNRA
4	356	Brain cortex, pericyte, ♀1♂1&2	Colon, enterocyte, ♀1♂2	IGF2->IGF2R	EDN1 & ECE1->EDNRA; EDN3 & ECE1->EDNRA
4	358	Brain cortex, pericyte, ♀1♂1&2	Colon, enterocyte_goblet cell, ♀1♂2	IGF2->IGF1R	EDN1 & ECE1->EDNRA
4	359	Brain cortex, pericyte, ♀1♂1&2	Colon, enteroendocrine cell, ♀1♂2	IGF2->IGF1R; IGF2->IGF2R	PPY & PCSK1->NPY1R; PYY->NPY1R
4	360	Brain cortex, pericyte, ♀1♂1&2	Colon, mesothelial cell, ♀1♂2	IGF2->IGF1R	IGF2->IGF1R; IGF2->IGF2R
4	362	Brain cortex, pericyte, ♀1♂1&2	Liver, hepatocyte (APOB+), ♀1&2♂2	IGF2->IGF2R	AGT->AGTR1; HAMP & FURIN->SLC40A1; IGF1->IGF1R; IGF2->IGF1R; IGF2->IGF2R
4	364	Brain cortex, pericyte, ♀1♂1&2	Liver, cholangiocyte, ♀1&2♂2	IGF2->IGF1R; IGF2->IGF2R	AGT->AGTR1; EDN1 & ECE1->EDNRA; HAMP & FURIN->SLC40A1
4	365	Brain cortex, pericyte, ♀1♂1&2	Liver, hepatic sinusoid cell, ♀1&2♂2	ADM->CALCRL & RAMP2; ADM->CALCRL & RAMP1; IGF2->IGF1R; IGF2->IGF2R	IGF2->IGF1R; IGF2->IGF2R
4	366	Brain cortex, pericyte, ♀1♂1&2	Liver, mesothelial cell, ♀1&2♂2	ADM->CALCRL & RAMP2; ADM->CALCRL & RAMP1; IGF2->IGF1R	EDN1 & ECE1->EDNRA; IGF2->IGF1R; IGF2->IGF2R; PTGES2 & PTGS1 & PTGS2->PTGER4; PTGES3 & PTGS1 & PTGS2->PTGER4; PTGIS & PTGS1 & PTGS2->PTGER4
4	375	Brain cortex, pericyte, ♀1♂1&2	Liver, neutrophil, ♀1&2♂2	IGF2->IGF1R	RETN->DCN; RETN->IGF1R; RETN->CAP1
4	377	Brain cortex, pericyte, ♀1♂1&2	Liver, macrophage (Kupffer cell), ♀1&2♂2	IGF2->IGF2R	PTGES3 & PTGS1 & PTGS2->PTGER4; RETN->DCN; RETN->IGF1R; RETN->CAP1
4	378	Brain cortex, pericyte, ♀1♂1&2	Liver, macrophage (Kupffer cell PF), ♀1&2♂2	IGF2->IGF2R	PTGES2 & PTGS1 & PTGS2->PTGER4; PTGES3 & PTGS1 & PTGS2->PTGER4; RETN->DCN; RETN->IGF1R; RETN->CAP1
4	379	Brain cortex, pericyte, ♀1♂1&2	Liver, macrophage (Kupffer cell CD5L+ MARCO+), ♀1&2♂2	IGF2->IGF2R	RETN->DCN; RETN->IGF1R; RETN->CAP1
4	380	Brain cortex, pericyte, ♀1♂1&2	Liver, macrophage (Kupffer cell CD5L- MARCO+), ♀1&2♂2	IGF2->IGF1R; IGF2->IGF2R	PTGES2 & PTGS1 & PTGS2->PTGER4; PTGES3 & PTGS1 & PTGS2->PTGER4; RETN->DCN; RETN->IGF1R; RETN->CAP1
4	381	Brain cortex, pericyte, ♀1♂1&2	Liver, macrophage (Kupffer cell MS4A7+), ♀1&2♂2	IGF2->IGF2R	PTGES3 & PTGS1 & PTGS2->PTGER4
4	385	Brain cortex, pericyte, ♀1♂1&2	Liver, dendritic cell (FLT3+ IGSF6+), ♀1&2♂2	IGF2->IGF2R	PTGES3 & PTGS1 & PTGS2->PTGER4; RETN->DCN; RETN->IGF1R; RETN->CAP1
4	390	Brain cortex, pericyte, ♀1♂1&2	Pancreas, ductal cell (SPOCK3+), ♀1♂2	IGF2->IGF1R; IGF2->IGF2R	AGT->AGTR1
4	391	Brain cortex, pericyte, ♀1♂1&2	Pancreas, ductal cell (UPK1A+), ♀1♂2	IGF2->IGF1R; IGF2->IGF2R	AGT->AGTR1; EDN1 & ECE1->EDNRA
4	392	Brain cortex, pericyte, ♀1♂1&2	Pancreas, acinar cell_ductal cell, ♀1	IGF2->IGF1R; IGF2->IGF2R	AGT->AGTR1
4	393	Brain cortex, pericyte, ♀1♂1&2	Pancreas, alpha cell, ♀1♂2	IGF2->IGF1R; IGF2->INSR	AGT->AGTR1; IGF2->IGF1R; IGF2->IGF2R
4	394	Brain cortex, pericyte, ♀1♂1&2	Pancreas, beta cell, ♀1♂2	IGF2->IGF1R; IGF2->IGF2R	IGF2->IGF1R; IGF2->IGF2R
4	395	Brain cortex, pericyte, ♀1♂1&2	Pancreas, alpha cell_beta cell, ♀1♂2	IGF2->IGF1R; IGF2->IGF2R	AGT->AGTR1; IGF2->IGF1R; IGF2->IGF2R
4	396	Brain cortex, pericyte, ♀1♂1&2	Pancreas, delta cell, ♀1♂2	IGF2->IGF1R	IGF2->IGF1R; IGF2->IGF2R
4	397	Brain cortex, pericyte, ♀1♂1&2	Pancreas, artery cell, ♀1	IGF2->IGF1R; IGF2->IGF2R; IGF2->INSR	EDN1 & ECE1->EDNRA; IGF2->IGF1R; IGF2->IGF2R; PTHLH & FURIN->PTH1R; RETN->DCN; RETN->IGF1R; RETN->CAP1
4	398	Brain cortex, pericyte, ♀1♂1&2	Pancreas, vein cell, ♀1♂2	ADM->CALCRL & RAMP2; IGF2->IGF1R; IGF2->IGF2R	EDN1 & ECE1->EDNRA; RETN->DCN; RETN->IGF1R; RETN->CAP1
4	399	Brain cortex, pericyte, ♀1♂1&2	Pancreas, capillary cell (FABP5+ RBP7-), ♀1♂2	ADM->CALCRL & RAMP2; IGF2->IGF1R; IGF2->IGF2R	EDN1 & ECE1->EDNRA; RETN->DCN; RETN->IGF1R; RETN->CAP1
4	400	Brain cortex, pericyte, ♀1♂1&2	Pancreas, capillary cell (FABP5+ RBP7+), ♀1♂2	ADM->CALCRL & RAMP2; IGF2->IGF1R; IGF2->IGF2R	EDN1 & ECE1->EDNRA; RETN->DCN; RETN->IGF1R; RETN->CAP1
4	401	Brain cortex, pericyte, ♀1♂1&2	Pancreas, lymphatic cell (CCL21+), ♀1♂2	ADM->CALCRL & RAMP2; IGF2->IGF1R; IGF2->IGF2R; IGF2->INSR	IGF1->IGF1R
4	402	Brain cortex, pericyte, ♀1♂1&2	Pancreas, lymphatic cell (ACKR4+ CCDC80+), ♂2	ADM->CALCRL & RAMP2; IGF2->IGF1R; IGF2->IGF2R	EDN1 & ECE1->EDNRA; IGF1->IGF1R
4	403	Brain cortex, pericyte, ♀1♂1&2	Pancreas, vascular associated smooth muscle cell, ♀1♂2	IGF2->IGF1R; IGF2->IGF2R	AGT->AGTR1
4	404	Brain cortex, pericyte, ♀1♂1&2	Pancreas, fibroblast (PI16+), ♀1♂2	IGF2->IGF1R; IGF2->IGF2R	AGT->AGTR1; IGF1->IGF1R; PTHLH & FURIN->PTH1R
4	405	Brain cortex, pericyte, ♀1♂1&2	Pancreas, fibroblast (PTN+), ♀1♂2	ADM->CALCRL & RAMP2; ADM->CALCRL & RAMP1; IGF2->IGF1R; IGF2->IGF2R; IGF2->INSR	AGT->AGTR1; IGF1->IGF1R
4	406	Brain cortex, pericyte, ♀1♂1&2	Pancreas, pericyte, ♀1♂2	IGF2->IGF1R; IGF2->IGF2R	IGF2->IGF1R; IGF2->IGF2R; PTHLH & FURIN->PTH1R
4	407	Brain cortex, pericyte, ♀1♂1&2	Pancreas, adipocyte (UCP1hi), ♀1	ADM->CALCRL & RAMP2; IGF2->IGF2R	ADIPOQ->ADIPOR1; AGT->AGTR1; IGF1->IGF1R
4	408	Brain cortex, pericyte, ♀1♂1&2	Pancreas, adipocyte (UCP1lo), ♀1♂2	ADM->CALCRL & RAMP2; IGF2->IGF1R	ADIPOQ->ADIPOR1; AGT->AGTR1; IGF1->IGF1R
4	410	Brain cortex, pericyte, ♀1♂1&2	Pancreas, mesothelial cell (CXCL10- PRG4+), ♀1♂2	IGF2->IGF1R; IGF2->IGF2R	IGF2->IGF1R; IGF2->IGF2R
4	411	Brain cortex, pericyte, ♀1♂1&2	Pancreas, mesothelial cell (SBSN+), ♀1	ADM->CALCRL & RAMP2; IGF2->IGF1R; IGF2->IGF2R	IGF2->IGF1R; IGF2->IGF2R
4	412	Brain cortex, pericyte, ♀1♂1&2	Pancreas, reticular cell, ♂2	IGF2->IGF1R	IGF1->IGF1R
4	423	Brain cortex, pericyte, ♀1♂1&2	Pancreas, neutrophil, ♀1♂2	IGF2->IGF1R	RETN->DCN; RETN->IGF1R; RETN->CAP1
4	424	Brain cortex, pericyte, ♀1♂1&2	Pancreas, macrophage, ♀1♂2	IGF2->IGF1R; IGF2->IGF2R	PTGES2 & PTGS1 & PTGS2->PTGER4; PTGES3 & PTGS1 & PTGS2->PTGER4; RETN->DCN; RETN->IGF1R; RETN->CAP1
4	425	Brain cortex, pericyte, ♀1♂1&2	Pancreas, macrophage (MRC1+), ♀1♂2	IGF2->IGF1R	IGF1->IGF1R
4	426	Brain cortex, pericyte, ♀1♂1&2	Pancreas, macrophage (ENPP2+), ♂2	IGF2->IGF2R	PTGES2 & PTGS1 & PTGS2->PTGER4; PTGES3 & PTGS1 & PTGS2->PTGER4; RETN->DCN; RETN->IGF1R; RETN->CAP1
4	432	Brain cortex, pericyte, ♀1♂1&2	Kidney, podocyte, ♀1&2♂2	IGF2->IGF1R	EDN1 & ECE1->EDNRA; IGF2->IGF1R; IGF2->IGF2R
4	433	Brain cortex, pericyte, ♀1♂1&2	Kidney, proximal convoluted tubule epithelial cell, ♀1&2♂2	IGF2->IGF1R; IGF2->IGF2R	AGT->AGTR1
4	434	Brain cortex, pericyte, ♀1♂1&2	Kidney, proximal straight tubule epithelial cell, ♀2♂2	IGF2->IGF1R; IGF2->IGF2R	AGT->AGTR1
4	437	Brain cortex, pericyte, ♀1♂1&2	Kidney, loop of Henle thin ascending limb epithelial cell (SLC14A2+), ♀2♂2	IGF2->IGF1R; IGF2->IGF2R; IGF2->INSR	EDN1 & ECE1->EDNRA
4	448	Brain cortex, pericyte, ♀1♂1&2	Kidney, vasa recta descending limb cell (SLC14A1+), ♀2♂2	ADM->CALCRL & RAMP2; ADM->CALCRL & RAMP1; IGF2->IGF1R; IGF2->IGF2R; IGF2->INSR	EDN1 & ECE1->EDNRA; IGF2->IGF1R; IGF2->IGF2R; RETN->DCN; RETN->IGF1R; RETN->CAP1
4	449	Brain cortex, pericyte, ♀1♂1&2	Kidney, vasa recta descending limb cell (MGP+), ♀1&2♂2	ADM->CALCRL & RAMP2; ADM->CALCRL & RAMP1; IGF2->IGF1R; IGF2->IGF2R	EDN1 & ECE1->EDNRA; IGF2->IGF1R; IGF2->IGF2R; RETN->DCN; RETN->IGF1R; RETN->CAP1
4	450	Brain cortex, pericyte, ♀1♂1&2	Kidney, vasa recta ascending limb cell (IGFBP5+), ♀1&2♂2	ADM->CALCRL & RAMP2; ADM->CALCRL & RAMP1; IGF2->IGF1R; IGF2->IGF2R	EDN1 & ECE1->EDNRA; IGF2->IGF1R; IGF2->IGF2R
4	451	Brain cortex, pericyte, ♀1♂1&2	Kidney, vasa recta ascending limb cell (IGF1+), ♀1&2♂2	ADM->CALCRL & RAMP2; IGF2->IGF1R; IGF2->IGF2R	EDN1 & ECE1->EDNRA; IGF1->IGF1R; IGF2->IGF1R; IGF2->IGF2R
4	452	Brain cortex, pericyte, ♀1♂1&2	Kidney, capillary cell (FABP5- RBP7-), ♂2	ADM->CALCRL & RAMP2; ADM->CALCRL & RAMP1; IGF2->IGF1R	EDN1 & ECE1->EDNRA
4	453	Brain cortex, pericyte, ♀1♂1&2	Kidney, capillary cell (FABP5+ RBP7+), ♀1&2♂2	ADM->CALCRL & RAMP2; IGF2->IGF1R; IGF2->IGF2R	EDN1 & ECE1->EDNRA; RETN->DCN; RETN->IGF1R; RETN->CAP1
4	454	Brain cortex, pericyte, ♀1♂1&2	Kidney, glomerular endothelial cell, ♀1&2♂2	ADM->CALCRL & RAMP2; IGF2->IGF1R	EDN1 & ECE1->EDNRA; IGF2->IGF1R; IGF2->IGF2R
4	455	Brain cortex, pericyte, ♀1♂1&2	Kidney, lymphatic cell (CCL21+), ♀1&2♂2	ADM->CALCRL & RAMP2; IGF2->IGF1R; IGF2->IGF2R	IGF1->IGF1R; IGF2->IGF1R; IGF2->IGF2R
4	456	Brain cortex, pericyte, ♀1♂1&2	Kidney, lymphatic cell (ACKR4- CCDC80+), ♀1&2	ADM->CALCRL & RAMP2; IGF2->IGF1R; IGF2->IGF2R	IGF1->IGF1R; PTHLH & FURIN->PTH1R
4	458	Brain cortex, pericyte, ♀1♂1&2	Kidney, fibroblast, ♀1&2♂2	IGF2->IGF1R	AGT->AGTR1; IGF1->IGF1R; PTHLH & FURIN->PTH1R; PTGDS & PTGS1 & PTGS2->PTGER4; PTGES & PTGS1 & PTGS2->PTGER4; PTGES2 & PTGS1 & PTGS2->PTGER4; PTGES3 & PTGS1 & PTGS2->PTGER4; PTGIS & PTGS1 & PTGS2->PTGER4
4	459	Brain cortex, pericyte, ♀1♂1&2	Kidney, fibroblast (ASPN+), ♂2	ADM->CALCRL & RAMP2; ADM->CALCRL & RAMP1; IGF2->IGF1R	AGT->AGTR1; FNDC5->ITGAV & ITGB1; PTHLH & FURIN->PTH1R
4	460	Brain cortex, pericyte, ♀1♂1&2	Kidney, fibroblast (TNC+), ♀2	ADM->CALCRL & RAMP2; ADM->CALCRL & RAMP1; IGF2->IGF1R; IGF2->IGF2R	AGT->AGTR1; PTGDS & PTGS1 & PTGS2->PTGER4; PTGES & PTGS1 & PTGS2->PTGER4; PTGES2 & PTGS1 & PTGS2->PTGER4; PTGES3 & PTGS1 & PTGS2->PTGER4; PTGIS & PTGS1 & PTGS2->PTGER4
4	461	Brain cortex, pericyte, ♀1♂1&2	Kidney, myofibroblast, ♀1&2♂2	ADM->CALCRL & RAMP2; ADM->CALCRL & RAMP1; IGF2->IGF1R	AGT->AGTR1; IGF1->IGF1R
4	462	Brain cortex, pericyte, ♀1♂1&2	Kidney, pericyte, ♀1	IGF2->IGF1R	IGF2->IGF1R; IGF2->IGF2R
4	464	Brain cortex, pericyte, ♀1♂1&2	Kidney, adipocyte (UCP1lo), ♀1	ADM->CALCRL & RAMP2	ADIPOQ->ADIPOR1; IGF1->IGF1R
4	465	Brain cortex, pericyte, ♀1♂1&2	Kidney, mesothelial cell, ♀2	IGF2->IGF1R; IGF2->IGF2R	IGF2->IGF1R; IGF2->IGF2R
4	467	Brain cortex, pericyte, ♀1♂1&2	Kidney, unknown_Kidney_stromal_G1 (ST6GAL2+), ♀1&2♂2	IGF2->IGF1R; IGF2->IGF2R	IGF2->IGF1R; IGF2->IGF2R
4	478	Brain cortex, pericyte, ♀1♂1&2	Kidney, neutrophil, ♀1&2♂2	IGF2->IGF1R	RETN->DCN; RETN->IGF1R; RETN->CAP1
4	479	Brain cortex, pericyte, ♀1♂1&2	Kidney, monocyte, ♀1&2♂2	IGF2->IGF2R	RETN->DCN; RETN->IGF1R; RETN->CAP1
4	480	Brain cortex, pericyte, ♀1♂1&2	Kidney, macrophage, ♀1&2♂2	IGF2->IGF2R	PTGDS & PTGS1 & PTGS2->PTGER4; PTGES3 & PTGS1 & PTGS2->PTGER4; RETN->DCN; RETN->IGF1R; RETN->CAP1
4	481	Brain cortex, pericyte, ♀1♂1&2	Kidney, macrophage (MRC1+), ♀1&2♂2	IGF2->IGF1R	IGF1->IGF1R; PTGDS & PTGS1 & PTGS2->PTGER4; PTGES3 & PTGS1 & PTGS2->PTGER4; RETN->DCN; RETN->IGF1R; RETN->CAP1
4	482	Brain cortex, pericyte, ♀1♂1&2	Kidney, macrophage (MARCO+), ♀1	IGF2->IGF2R	PTGDS & PTGS1 & PTGS2->PTGER4; PTGES2 & PTGS1 & PTGS2->PTGER4; PTGES3 & PTGS1 & PTGS2->PTGER4; RETN->DCN; RETN->IGF1R; RETN->CAP1
4	484	Brain cortex, pericyte, ♀1♂1&2	Kidney, macrophage (ABCG1+), ♂2	IGF2->IGF2R	IGF1->IGF1R; RETN->DCN; RETN->IGF1R; RETN->CAP1
4	489	Brain cortex, pericyte, ♀1♂1&2	Bladder, basal urothelial cell, ♂2	IGF2->IGF1R; IGF2->IGF2R	PTGES & PTGS1 & PTGS2->PTGER4; PTGES2 & PTGS1 & PTGS2->PTGER4; PTGES3 & PTGS1 & PTGS2->PTGER4
4	490	Brain cortex, pericyte, ♀1♂1&2	Bladder, intermediate urothelial cell, ♂2	IGF2->IGF1R; IGF2->IGF2R	PTGES & PTGS1 & PTGS2->PTGER4; PTGES2 & PTGS1 & PTGS2->PTGER4; PTGES3 & PTGS1 & PTGS2->PTGER4
4	492	Brain cortex, pericyte, ♀1♂1&2	Bladder, artery cell, ♀1♂2	ADM->CALCRL & RAMP2; IGF2->IGF1R; IGF2->IGF2R	EDN1 & ECE1->EDNRA; IGF2->IGF1R; IGF2->IGF2R; PTHLH & FURIN->PTH1R; RETN->DCN; RETN->IGF1R; RETN->CAP1
4	493	Brain cortex, pericyte, ♀1♂1&2	Bladder, vein cell, ♀1♂2	ADM->CALCRL & RAMP2; IGF2->IGF1R; IGF2->IGF2R; IGF2->INSR	RETN->DCN; RETN->IGF1R; RETN->CAP1
4	494	Brain cortex, pericyte, ♀1♂1&2	Bladder, capillary cell (FABP5+ RBP7-), ♀1♂2	ADM->CALCRL & RAMP2; IGF2->IGF1R; IGF2->IGF2R; IGF2->INSR	IGF2->IGF1R; IGF2->IGF2R; RETN->DCN; RETN->IGF1R; RETN->CAP1
4	495	Brain cortex, pericyte, ♀1♂1&2	Bladder, capillary cell (FABP5+ RBP7lo), ♂2	ADM->CALCRL & RAMP2; IGF2->IGF1R	EDN1 & ECE1->EDNRA; IGF2->IGF1R; IGF2->IGF2R; PTGES & PTGS1 & PTGS2->PTGER4; PTGES3 & PTGS1 & PTGS2->PTGER4; RETN->DCN; RETN->IGF1R; RETN->CAP1
4	496	Brain cortex, pericyte, ♀1♂1&2	Bladder, capillary cell (FABP5+ RBP7+), ♀1	ADM->CALCRL & RAMP2; IGF2->IGF1R	EDN1 & ECE1->EDNRA; IGF2->IGF1R; IGF2->IGF2R; PTGDS & PTGS1 & PTGS2->PTGER4; PTGES & PTGS1 & PTGS2->PTGER4; PTGES3 & PTGS1 & PTGS2->PTGER4; RETN->DCN; RETN->IGF1R; RETN->CAP1
4	497	Brain cortex, pericyte, ♀1♂1&2	Bladder, lymphatic cell (CCL21+), ♀1♂2	ADM->CALCRL & RAMP2; IGF2->IGF1R; IGF2->IGF2R	IGF1->IGF1R
4	498	Brain cortex, pericyte, ♀1♂1&2	Bladder, smooth muscle cell, ♂2	IGF2->IGF1R	IGF1->IGF1R; PTHLH & FURIN->PTH1R; PTGES & PTGS1 & PTGS2->PTGER4; PTGES3 & PTGS1 & PTGS2->PTGER4; PTGIS & PTGS1 & PTGS2->PTGER4
4	500	Brain cortex, pericyte, ♀1♂1&2	Bladder, fibroblast, ♀1♂2	ADM->CALCRL & RAMP2; ADM->CALCRL & RAMP1; IGF2->IGF1R; IGF2->IGF2R	AGT->AGTR1; IGF1->IGF1R; PTGES & PTGS1 & PTGS2->PTGER4; PTGES3 & PTGS1 & PTGS2->PTGER4; PTGIS & PTGS1 & PTGS2->PTGER4
4	501	Brain cortex, pericyte, ♀1♂1&2	Bladder, fibroblast (PTN+), ♂2	IGF2->IGF1R; IGF2->IGF2R	IGF1->IGF1R; PTGES & PTGS1 & PTGS2->PTGER4; PTGES2 & PTGS1 & PTGS2->PTGER4; PTGES3 & PTGS1 & PTGS2->PTGER4; PTGIS & PTGS1 & PTGS2->PTGER4
4	502	Brain cortex, pericyte, ♀1♂1&2	Bladder, fibroblast (ENPP2+), ♂2	IGF2->IGF1R	AGT->AGTR1
4	503	Brain cortex, pericyte, ♀1♂1&2	Bladder, fibroblast (LY6H+), ♂2	ADM->CALCRL & RAMP2; ADM->CALCRL & RAMP1; IGF2->IGF1R; IGF2->IGF2R	AGT->AGTR1; IGF1->IGF1R; PTGDS & PTGS1 & PTGS2->PTGER4; PTGES & PTGS1 & PTGS2->PTGER4; PTGES3 & PTGS1 & PTGS2->PTGER4; PTGIS & PTGS1 & PTGS2->PTGER4
4	504	Brain cortex, pericyte, ♀1♂1&2	Bladder, myofibroblast, ♂2	IGF2->IGF1R; IGF2->IGF2R	AGT->AGTR1; PTHLH & FURIN->PTH1R; PTGDS & PTGS1 & PTGS2->PTGER4; PTGES & PTGS1 & PTGS2->PTGER4; PTGES2 & PTGS1 & PTGS2->PTGER4; PTGES3 & PTGS1 & PTGS2->PTGER4; PTGIS & PTGS1 & PTGS2->PTGER4
4	505	Brain cortex, pericyte, ♀1♂1&2	Bladder, pericyte, ♀1♂2	IGF2->IGF1R; IGF2->IGF2R	IGF2->IGF1R; IGF2->IGF2R
4	506	Brain cortex, pericyte, ♀1♂1&2	Bladder, adipocyte (UCP1lo), ♀1	ADM->CALCRL & RAMP2; IGF2->IGF1R	ADIPOQ->ADIPOR1; AGT->AGTR1; IGF1->IGF1R
4	507	Brain cortex, pericyte, ♀1♂1&2	Bladder, mesothelial cell, ♀1♂2	IGF2->IGF1R; IGF2->IGF2R	IGF2->IGF1R; IGF2->IGF2R; PTGDS & PTGS1 & PTGS2->PTGER4; PTGES2 & PTGS1 & PTGS2->PTGER4; PTGES3 & PTGS1 & PTGS2->PTGER4; PTGIS & PTGS1 & PTGS2->PTGER4
4	511	Brain cortex, pericyte, ♀1♂1&2	Bladder, neutrophil (IL18BP+), ♀1	IGF2->IGF2R	PTHLH & FURIN->PTH1R; RETN->DCN; RETN->IGF1R; RETN->CAP1
4	512	Brain cortex, pericyte, ♀1♂1&2	Bladder, basophil, ♀1♂2	IGF2->IGF1R	PTGES & PTGS1 & PTGS2->PTGER4; PTGES3 & PTGS1 & PTGS2->PTGER4
4	513	Brain cortex, pericyte, ♀1♂1&2	Bladder, monocyte, ♀1	IGF2->IGF1R; IGF2->IGF2R	RETN->DCN; RETN->IGF1R; RETN->CAP1
4	514	Brain cortex, pericyte, ♀1♂1&2	Bladder, macrophage, ♀1♂2	IGF2->IGF2R	IGF1->IGF1R; PTGES & PTGS1 & PTGS2->PTGER4; PTGES3 & PTGS1 & PTGS2->PTGER4; RETN->DCN; RETN->IGF1R; RETN->CAP1
4	518	Brain cortex, pericyte, ♀1♂1&2	Bladder, non-myelinating Schwann cell, ♂2	IGF2->IGF1R; IGF2->IGF2R	IGF1->IGF1R
4	519	Brain cortex, pericyte, ♀1♂1&2	Uterus, non-ciliated epithelial cell of uterus (FXYD4+ MUC16+), ♀2	IGF2->IGF1R; IGF2->IGF2R; IGF2->INSR	PTGES2 & PTGS1 & PTGS2->PTGER4; PTGES3 & PTGS1 & PTGS2->PTGER4
4	521	Brain cortex, pericyte, ♀1♂1&2	Uterus, non-ciliated epithelial cell of uterus (IGFBP1+), ♀2	IGF2->IGF1R; IGF2->IGF2R; IGF2->INSR	PTGES2 & PTGS1 & PTGS2->PTGER4; PTGES3 & PTGS1 & PTGS2->PTGER4
4	523	Brain cortex, pericyte, ♀1♂1&2	Uterus, artery cell, ♀2	ADM->CALCRL & RAMP2; ADM->CALCRL & RAMP1; IGF2->IGF1R; IGF2->INSR	EDN1 & ECE1->EDNRA
4	527	Brain cortex, pericyte, ♀1♂1&2	Uterus, myofibroblast, ♀2	IGF2->IGF1R	IGF1->IGF1R; IGF2->IGF1R; IGF2->IGF2R
4	528	Brain cortex, pericyte, ♀1♂1&2	Uterus, pericyte, ♀2	IGF2->IGF1R; IGF2->IGF2R; IGF2->INSR	AGT->AGTR1; IGF2->IGF1R; IGF2->IGF2R
4	530	Brain cortex, pericyte, ♀1♂1&2	Uterus, neutrophil, ♀2	IGF2->IGF2R	RETN->DCN; RETN->IGF1R; RETN->CAP1
4	531	Brain cortex, pericyte, ♀1♂1&2	Uterus, neutrophil (IL18BP+), ♀2	IGF2->IGF1R; IGF2->IGF2R	RETN->DCN; RETN->IGF1R; RETN->CAP1
4	532	Brain cortex, pericyte, ♀1♂1&2	Uterus, macrophage (LTC4S+), ♀2	IGF2->IGF1R; IGF2->IGF2R	RETN->DCN; RETN->IGF1R; RETN->CAP1
4	533	Brain cortex, pericyte, ♀1♂1&2	Uterus, macrophage (MGST1+), ♀2	IGF2->IGF1R; IGF2->IGF2R	RETN->DCN; RETN->IGF1R; RETN->CAP1
5	6	Brain cortex, leptomeningeal cell, ♀1♂1&2	Brain cortex, neutrophil, ♀1♂1	IGF1->IGF1R; IGF2->IGF1R	RETN->DCN; RETN->IGF1R; RETN->ROR1; RETN->CAP1
5	8	Brain cortex, leptomeningeal cell, ♀1♂1&2	Brain cortex, GABAergic neuron (GRIK1+ MEIS2+ NECAB1-), ♀1♂1	IGF1->IGF1R; IGF2->IGF1R; IGF2->INSR	IGF2->IGF1R; IGF2->IGF2R; IGF2->INSR; FNDC5->ITGAV & ITGB1
5	9	Brain cortex, leptomeningeal cell, ♀1♂1&2	Brain cortex, GABAergic neuron (GIRK1- MEIS2+ NECAB1+), ♀1♂1	IGF1->IGF1R; IGF2->IGF1R; IGF2->INSR	FNDC5->ITGAV & ITGB1
5	10	Brain cortex, leptomeningeal cell, ♀1♂1&2	Brain cortex, GABAergic neuron (GIRK1- MEIS2+ NECAB1-), ♀1♂1	IGF1->IGF1R; IGF2->IGF1R	FNDC5->ITGAV & ITGB1
5	11	Brain cortex, leptomeningeal cell, ♀1♂1&2	Brain cortex, GABAergic neuron (PPP1R1B+), ♀1♂1	IGF1->IGF1R; IGF2->IGF1R; IGF2->IGF2R; IGF2->INSR	FNDC5->ITGAV & ITGB1
5	12	Brain cortex, leptomeningeal cell, ♀1♂1&2	Brain cortex, neuron, ♀1♂1	IGF1->IGF1R; IGF2->IGF1R	IGF1->IGF1R; FNDC5->ITGAV & ITGB1; NPPC->NPR2; NPPC->NPR3; PTHLH & FURIN->PTH1R
5	13	Brain cortex, leptomeningeal cell, ♀1♂1&2	Brain cortex, glutamatergic neuron (NPTX1+), ♀1♂1&2	IGF1->IGF1R; IGF2->IGF1R; IGF2->IGF2R	FGF21->FGFR1 & KLB; FGF21->FGFR4 & KLB; FNDC5->ITGAV & ITGB1
5	15	Brain cortex, leptomeningeal cell, ♀1♂1&2	Brain cortex, oligodendrocyte precursor cell, ♀1♂1	IGF1->IGF1R; IGF2->IGF1R	NPPC->NPR2; NPPC->NPR3
5	18	Brain cortex, leptomeningeal cell, ♀1♂1&2	Brain cortex, non-myelinating Schwann cell, ♀1♂1	EDN3 & ECE1->EDNRA; IGF1->IGF1R; IGF2->IGF1R; IGF2->IGF2R	IGF1->IGF1R
5	19	Brain cortex, leptomeningeal cell, ♀1♂1&2	Brainstem, vein cell, ♀1	IGF1->IGF1R; IGF2->IGF1R; IGF2->IGF2R	CSF3->CSF3R; CSF3->CSF1R
5	20	Brain cortex, leptomeningeal cell, ♀1♂1&2	Brainstem, capillary cell (FABP5- RBP7-), ♀1♂2	IGF1->IGF1R; IGF2->IGF1R; IGF2->INSR	ADM->CALCRL & RAMP2; ADM->CALCRL & RAMP1; RETN->DCN; RETN->IGF1R; RETN->ROR1; RETN->CAP1
5	21	Brain cortex, leptomeningeal cell, ♀1♂1&2	Brainstem, vascular associated smooth muscle cell, ♀1♂2	EDN3 & ECE1->EDNRA; IGF1->IGF1R; IGF2->IGF1R; IGF2->IGF2R	PTGDS & PTGS1 & PTGS2->PTGFR; PTGDS & PTGS1 & PTGS2->PTGER3; PTGDS & PTGS1 & PTGS2->PTGER4; PTGES & PTGS1 & PTGS2->PTGER3; PTGES & PTGS1 & PTGS2->PTGER4; PTGES & PTGS1 & PTGS2->PTGFR; PTGES3 & PTGS1 & PTGS2->PTGER3; PTGES3 & PTGS1 & PTGS2->PTGER4; PTGES3 & PTGS1 & PTGS2->PTGFR
5	22	Brain cortex, leptomeningeal cell, ♀1♂1&2	Brainstem, pericyte, ♀1♂2	EDN3 & ECE1->EDNRA; IGF1->IGF1R; IGF2->IGF1R; IGF2->IGF2R	ADM->CALCRL & RAMP2; ADM->CALCRL & RAMP1; IGF2->IGF1R; IGF2->IGF2R; IGF2->INSR
5	23	Brain cortex, leptomeningeal cell, ♀1♂1&2	Brainstem, leptomeningeal cell, ♀1♂2	IGF1->IGF1R; IGF2->IGF1R; IGF2->IGF2R	IGF2->IGF1R; IGF2->IGF2R; IGF2->INSR
5	25	Brain cortex, leptomeningeal cell, ♀1♂1&2	Brainstem, GABAergic neuron (OTX2+), ♀1♂2	IGF1->IGF1R; IGF2->IGF1R	IGF1->IGF1R; FNDC5->ITGAV & ITGB1; NPPC->NPR2; NPPC->NPR3
5	26	Brain cortex, leptomeningeal cell, ♀1♂1&2	Brainstem, neuron, ♀1	IGF1->IGF1R; IGF2->IGF1R; IGF2->IGF2R	FNDC5->ITGAV & ITGB1; NPPC->NPR2; NPPC->NPR3
5	27	Brain cortex, leptomeningeal cell, ♀1♂1&2	Brainstem, glutamatergic neuron (CBLN1+), ♀1♂2	IGF1->IGF1R; IGF2->IGF1R	FNDC5->ITGAV & ITGB1
5	28	Brain cortex, leptomeningeal cell, ♀1♂1&2	Brainstem, glutamatergic neuron (NEFH+), ♀1	IGF1->IGF1R; IGF2->IGF1R; IGF2->IGF2R	CALCB->CALCRL & RAMP1; CALCB->CALCRL & RAMP2; FGF21->FGFR1 & KLB; FGF21->FGFR4 & KLB; IGF1->IGF1R; FNDC5->ITGAV & ITGB1
5	29	Brain cortex, leptomeningeal cell, ♀1♂1&2	Brainstem, glutamatergic neuron (ROM1+), ♀1	IGF1->IGF1R; IGF2->IGF1R	FNDC5->ITGAV & ITGB1; PTHLH & FURIN->PTH1R
5	30	Brain cortex, leptomeningeal cell, ♀1♂1&2	Brainstem, astrocyte (LHX2- SLC7A10+), ♀1♂2	EDN3 & ECE1->EDNRB; IGF1->IGF1R; IGF2->IGF1R	ADM->CALCRL & RAMP2; ADM->CALCRL & RAMP1; FNDC5->ITGAV & ITGB1
5	32	Brain cortex, leptomeningeal cell, ♀1♂1&2	Brainstem, oligodendrocyte precursor cell, ♀1♂2	IGF1->IGF1R; IGF2->IGF1R	FNDC5->ITGAV & ITGB1; NPPC->NPR2; NPPC->NPR3
5	35	Brain cortex, leptomeningeal cell, ♀1♂1&2	Brainstem, choroid plexus epithelial cell, ♀1♂2	IGF1->IGF1R; IGF2->IGF1R; IGF2->IGF2R	IGF2->IGF1R; IGF2->IGF2R; IGF2->INSR; FNDC5->ITGAV & ITGB1; PTHLH & FURIN->PTH1R
5	36	Brain cortex, leptomeningeal cell, ♀1♂1&2	Hypothalamus Pituitary, capillary cell (FABP5- RBP7-), ♂2	IGF1->IGF1R; IGF2->IGF1R; IGF2->INSR	RETN->DCN; RETN->IGF1R; RETN->ROR1; RETN->CAP1
5	37	Brain cortex, leptomeningeal cell, ♀1♂1&2	Hypothalamus Pituitary, pericyte, ♂2	EDN3 & ECE1->EDNRA; IGF2->IGF2R	GH1->GHR; GH1->PRLR; IGF2->IGF1R; IGF2->IGF2R; IGF2->INSR
5	43	Brain cortex, leptomeningeal cell, ♀1♂1&2	Hypothalamus Pituitary, neutrophil, ♂2	IGF1->IGF1R; IGF2->IGF1R	RETN->DCN; RETN->IGF1R; RETN->ROR1; RETN->CAP1
5	44	Brain cortex, leptomeningeal cell, ♀1♂1&2	Hypothalamus Pituitary, neutrophil (PF), ♂2	IGF1->IGF1R; IGF2->IGF1R	PTGES3 & PTGS1 & PTGS2->PTGER3; PTGES3 & PTGS1 & PTGS2->PTGER4; PTGES3 & PTGS1 & PTGS2->PTGFR; RETN->DCN; RETN->IGF1R; RETN->ROR1; RETN->CAP1
5	50	Brain cortex, leptomeningeal cell, ♀1♂1&2	Hypothalamus Pituitary, lactotroph, ♂2	IGF2->IGF2R	PRL->PRLR
5	51	Brain cortex, leptomeningeal cell, ♀1♂1&2	Hypothalamus Pituitary, somatotroph, ♂2	IGF1->IGF1R; IGF2->IGF1R; IGF2->IGF2R	GH1->GHR; GH1->PRLR
5	52	Brain cortex, leptomeningeal cell, ♀1♂1&2	Hypothalamus Pituitary, thyrotroph, ♂2	IGF1->IGF1R; IGF2->IGF1R; IGF2->INSR	NPPB->NPR3; NPFF->NPFFR1
5	53	Brain cortex, leptomeningeal cell, ♀1♂1&2	Hypothalamus Pituitary, neuroendocrine cell, ♂2	IGF1->IGF1R; IGF2->IGF1R; IGF2->IGF2R; IGF2->INSR	IAPP & PCSK1 & PCSK2->CALCRL & RAMP1; IAPP & PCSK1 & PCSK2->CALCRL & RAMP2
5	55	Brain cortex, leptomeningeal cell, ♀1♂1&2	Hypothalamus Pituitary, oligodendrocyte precursor cell, ♂2	IGF1->IGF1R; IGF2->IGF1R	NPPC->NPR2; NPPC->NPR3; NPFF->NPFFR1; RETN->DCN; RETN->IGF1R; RETN->ROR1; RETN->CAP1
5	59	Brain cortex, leptomeningeal cell, ♀1♂1&2	Eye retina, ON-bipolar cell, ♂2	IGF1->IGF1R; IGF2->IGF1R; IGF2->INSR	IGF1->IGF1R
5	60	Brain cortex, leptomeningeal cell, ♀1♂1&2	Skin, interfollicular basal cell, ♀1♂2	IGF1->IGF1R; IGF2->IGF1R	ADM->CALCRL & RAMP2; ADM->CALCRL & RAMP1; PTGES & PTGS1 & PTGS2->PTGER3; PTGES & PTGS1 & PTGS2->PTGER4; PTGES & PTGS1 & PTGS2->PTGFR; PTGES3 & PTGS1 & PTGS2->PTGER3; PTGES3 & PTGS1 & PTGS2->PTGER4; PTGES3 & PTGS1 & PTGS2->PTGFR
5	61	Brain cortex, leptomeningeal cell, ♀1♂1&2	Skin, interfollicular basal cell (APOE+), ♀1♂2	IGF1->IGF1R; IGF2->IGF1R	PTHLH & FURIN->PTH1R
5	72	Brain cortex, leptomeningeal cell, ♀1♂1&2	Skin, sweat gland cell, ♀1♂2	IGF1->IGF1R; IGF2->IGF1R; IGF2->IGF2R	ADM2->CALCRL & RAMP2; ADM2->CALCRL & RAMP1; IGF2->IGF1R; IGF2->IGF2R; IGF2->INSR
5	74	Brain cortex, leptomeningeal cell, ♀1♂1&2	Fat, granulosa cell, ♀1	IGF1->IGF1R; IGF2->IGF1R; IGF2->IGF2R	IGF2->IGF1R; IGF2->IGF2R; IGF2->INSR
5	76	Brain cortex, leptomeningeal cell, ♀1♂1&2	Fat, artery cell, ♀1♂2	IGF1->IGF1R; IGF2->IGF1R; IGF2->IGF2R	IGF2->IGF1R; IGF2->IGF2R; IGF2->INSR; RETN->DCN; RETN->IGF1R; RETN->ROR1; RETN->CAP1
5	77	Brain cortex, leptomeningeal cell, ♀1♂1&2	Fat, vein cell, ♀1♂2	IGF1->IGF1R; IGF2->IGF1R; IGF2->IGF2R; IGF2->INSR	RETN->DCN; RETN->IGF1R; RETN->ROR1; RETN->CAP1
5	78	Brain cortex, leptomeningeal cell, ♀1♂1&2	Fat, capillary cell (FABP5+ RBP7+), ♀1♂2	EDN3 & ECE1->EDNRB; IGF1->IGF1R; IGF2->IGF1R; IGF2->IGF2R	ADM->CALCRL & RAMP2; ADM->CALCRL & RAMP1; FGF23->FGFR1 & KLB; FGF23->FGFR4 & KLB; IGF2->IGF1R; IGF2->IGF2R; IGF2->INSR; RETN->DCN; RETN->IGF1R; RETN->ROR1; RETN->CAP1
5	79	Brain cortex, leptomeningeal cell, ♀1♂1&2	Fat, capillary cell (CXCL10+), ♀1	EDN3 & ECE1->EDNRB; IGF1->IGF1R; IGF2->IGF1R; IGF2->IGF2R	ADM->CALCRL & RAMP2; ADM->CALCRL & RAMP1; RETN->DCN; RETN->IGF1R; RETN->ROR1; RETN->CAP1
5	80	Brain cortex, leptomeningeal cell, ♀1♂1&2	Fat, lymphatic cell (CCL21+), ♀1♂2	EDN3 & ECE1->EDNRB; IGF1->IGF1R; IGF2->IGF1R; IGF2->IGF2R; IGF2->INSR	ADM->CALCRL & RAMP2; ADM->CALCRL & RAMP1; IGF1->IGF1R
5	81	Brain cortex, leptomeningeal cell, ♀1♂1&2	Fat, lymphatic cell (ACKR4- CCDC80+), ♀1♂2	EDN3 & ECE1->EDNRB; IGF1->IGF1R; IGF2->IGF1R; IGF2->IGF2R	IGF1->IGF1R
5	82	Brain cortex, leptomeningeal cell, ♀1♂1&2	Fat, tendon cell, ♀1	EDN3 & ECE1->EDNRA; IGF1->IGF1R; IGF2->IGF1R	ADM->CALCRL & RAMP2; ADM->CALCRL & RAMP1; IGF1->IGF1R
5	83	Brain cortex, leptomeningeal cell, ♀1♂1&2	Fat, smooth muscle cell, ♀1	EDN3 & ECE1->EDNRA; IGF1->IGF1R; IGF2->IGF1R	ADM->CALCRL & RAMP2; ADM->CALCRL & RAMP1; IGF2->IGF1R; IGF2->IGF2R; IGF2->INSR
5	84	Brain cortex, leptomeningeal cell, ♀1♂1&2	Fat, vascular associated smooth muscle cell, ♀1♂2	EDN3 & ECE1->EDNRA; IGF1->IGF1R; IGF2->IGF1R; IGF2->IGF2R	ADM->CALCRL & RAMP2; ADM->CALCRL & RAMP1
5	85	Brain cortex, leptomeningeal cell, ♀1♂1&2	Fat, fibroblast, ♀1♂2	IGF1->IGF1R; IGF2->IGF1R; IGF2->IGF2R	ADM->CALCRL & RAMP2; ADM->CALCRL & RAMP1; IGF1->IGF1R
5	86	Brain cortex, leptomeningeal cell, ♀1♂1&2	Fat, fibroblast (ACKR2+), ♀1♂2	IGF1->IGF1R; IGF2->IGF1R; IGF2->IGF2R	ADM->CALCRL & RAMP2; ADM->CALCRL & RAMP1; IGF1->IGF1R; PTGES & PTGS1 & PTGS2->PTGER3; PTGES & PTGS1 & PTGS2->PTGER4; PTGES & PTGS1 & PTGS2->PTGFR; PTGES3 & PTGS1 & PTGS2->PTGER3; PTGES3 & PTGS1 & PTGS2->PTGER4; PTGES3 & PTGS1 & PTGS2->PTGFR; PTGIS & PTGS1 & PTGS2->PTGIR; PTGIS & PTGS1 & PTGS2->PTGFR; PTGIS & PTGS1 & PTGS2->PTGER3; PTGIS & PTGS1 & PTGS2->PTGER4
5	87	Brain cortex, leptomeningeal cell, ♀1♂1&2	Fat, fibroblast (ITIH5+), ♂2	IGF1->IGF1R; IGF2->IGF1R; IGF2->IGF2R; IGF2->INSR	ADM->CALCRL & RAMP2; ADM->CALCRL & RAMP1; IGF1->IGF1R
5	88	Brain cortex, leptomeningeal cell, ♀1♂1&2	Fat, fibroblast (LCN2+), ♀1	EDN3 & ECE1->EDNRA; IGF1->IGF1R; IGF2->IGF1R	ADM->CALCRL & RAMP2; ADM->CALCRL & RAMP1; PTGES & PTGS1 & PTGS2->PTGER3; PTGES & PTGS1 & PTGS2->PTGER4; PTGES & PTGS1 & PTGS2->PTGFR; PTGES2 & PTGS1 & PTGS2->PTGER3; PTGES2 & PTGS1 & PTGS2->PTGER4; PTGES2 & PTGS1 & PTGS2->PTGFR; PTGES3 & PTGS1 & PTGS2->PTGER3; PTGES3 & PTGS1 & PTGS2->PTGER4; PTGES3 & PTGS1 & PTGS2->PTGFR; PTGIS & PTGS1 & PTGS2->PTGIR; PTGIS & PTGS1 & PTGS2->PTGFR; PTGIS & PTGS1 &…
5	89	Brain cortex, leptomeningeal cell, ♀1♂1&2	Fat, myofibroblast, ♀1	IGF1->IGF1R; IGF2->IGF1R	ADM->CALCRL & RAMP2; ADM->CALCRL & RAMP1; IGF1->IGF1R; IGF2->IGF1R; IGF2->IGF2R; IGF2->INSR
5	90	Brain cortex, leptomeningeal cell, ♀1♂1&2	Fat, pericyte, ♀1♂2	EDN3 & ECE1->EDNRA; EDN3 & ECE1->EDNRB; IGF1->IGF1R; IGF2->IGF1R; IGF2->IGF2R	ADM->CALCRL & RAMP2; ADM->CALCRL & RAMP1; IGF2->IGF1R; IGF2->IGF2R; IGF2->INSR
5	91	Brain cortex, leptomeningeal cell, ♀1♂1&2	Fat, adipocyte (UCP1hi), ♀1♂2	IGF2->IGF2R	ADIPOQ->ADIPOR1; IGF1->IGF1R
5	92	Brain cortex, leptomeningeal cell, ♀1♂1&2	Fat, adipocyte (UCP1lo), ♀1♂2	IGF2->IGF2R; IGF2->INSR	ADIPOQ->ADIPOR1; IGF1->IGF1R
5	93	Brain cortex, leptomeningeal cell, ♀1♂1&2	Fat, mesothelial cell (CXCL10+ PRG4+), ♀1	IGF1->IGF1R; IGF2->IGF1R; IGF2->IGF2R	ADM->CALCRL & RAMP2; ADM->CALCRL & RAMP1; IGF2->IGF1R; IGF2->IGF2R; IGF2->INSR; PTGES & PTGS1 & PTGS2->PTGER3; PTGES & PTGS1 & PTGS2->PTGER4; PTGES & PTGS1 & PTGS2->PTGFR; PTGES2 & PTGS1 & PTGS2->PTGER3; PTGES2 & PTGS1 & PTGS2->PTGER4; PTGES2 & PTGS1 & PTGS2->PTGFR; PTGES3 & PTGS1 & PTGS2->PTGER3; PTGES3 & PTGS1 & PTGS2->PTGER4; PTGES3 & PTGS1 & PTGS2->PTGFR; PTGIS & PTGS1 & PTGS2->PTGIR; PTGIS &…
5	94	Brain cortex, leptomeningeal cell, ♀1♂1&2	Fat, mesothelial cell (CXCL10- PRG4+), ♀1♂2	IGF1->IGF1R; IGF2->IGF1R; IGF2->IGF2R	IGF2->IGF1R; IGF2->IGF2R; IGF2->INSR; PTGDS & PTGS1 & PTGS2->PTGFR; PTGDS & PTGS1 & PTGS2->PTGER3; PTGDS & PTGS1 & PTGS2->PTGER4; PTGES3 & PTGS1 & PTGS2->PTGER3; PTGES3 & PTGS1 & PTGS2->PTGER4; PTGES3 & PTGS1 & PTGS2->PTGFR; PTGIS & PTGS1 & PTGS2->PTGIR; PTGIS & PTGS1 & PTGS2->PTGFR; PTGIS & PTGS1 & PTGS2->PTGER3; PTGIS & PTGS1 & PTGS2->PTGER4
5	95	Brain cortex, leptomeningeal cell, ♀1♂1&2	Fat, mesothelial cell (SBSN+), ♀1♂2	IGF1->IGF1R; IGF2->IGF1R; IGF2->IGF2R	IGF1->IGF1R; IGF2->IGF1R; IGF2->IGF2R; IGF2->INSR
5	96	Brain cortex, leptomeningeal cell, ♀1♂1&2	Fat, reticular cell, ♀1	IGF2->IGF2R	ADM->CALCRL & RAMP2; ADM->CALCRL & RAMP1; IGF2->IGF1R; IGF2->IGF2R; IGF2->INSR; PTHLH & FURIN->PTH1R
5	98	Brain cortex, leptomeningeal cell, ♀1♂1&2	Fat, plasma cell, ♀1♂2	IGF1->IGF1R; IGF2->IGF1R	ADM2->CALCRL & RAMP2; ADM2->CALCRL & RAMP1
5	109	Brain cortex, leptomeningeal cell, ♀1♂1&2	Fat, neutrophil, ♀1♂2	IGF1->IGF1R; IGF2->IGF1R; IGF2->IGF2R	RETN->DCN; RETN->IGF1R; RETN->ROR1; RETN->CAP1
5	110	Brain cortex, leptomeningeal cell, ♀1♂1&2	Fat, neutrophil (IL18BP+), ♀1	IGF1->IGF1R; IGF2->IGF1R; IGF2->IGF2R	ADM->CALCRL & RAMP2; ADM->CALCRL & RAMP1; RETN->DCN; RETN->IGF1R; RETN->ROR1; RETN->CAP1
5	112	Brain cortex, leptomeningeal cell, ♀1♂1&2	Fat, monocyte, ♀1	IGF1->IGF1R; IGF2->IGF1R; IGF2->IGF2R	ADM->CALCRL & RAMP2; ADM->CALCRL & RAMP1; CSF3->CSF3R; CSF3->CSF1R; RETN->DCN; RETN->IGF1R; RETN->ROR1; RETN->CAP1
5	113	Brain cortex, leptomeningeal cell, ♀1♂1&2	Fat, macrophage, ♀1♂2	IGF2->IGF2R	PTGES2 & PTGS1 & PTGS2->PTGER3; PTGES2 & PTGS1 & PTGS2->PTGER4; PTGES2 & PTGS1 & PTGS2->PTGFR; PTGES3 & PTGS1 & PTGS2->PTGER3; PTGES3 & PTGS1 & PTGS2->PTGER4; PTGES3 & PTGS1 & PTGS2->PTGFR; RETN->DCN; RETN->IGF1R; RETN->ROR1; RETN->CAP1
5	114	Brain cortex, leptomeningeal cell, ♀1♂1&2	Fat, macrophage (PF), ♀1♂2	IGF1->IGF1R; IGF2->IGF1R; IGF2->IGF2R	RETN->DCN; RETN->IGF1R; RETN->ROR1; RETN->CAP1
5	115	Brain cortex, leptomeningeal cell, ♀1♂1&2	Fat, macrophage (MRC1+), ♀1♂2	EDN3 & ECE1->EDNRB; IGF1->IGF1R; IGF2->IGF1R	IGF1->IGF1R; PTGES3 & PTGS1 & PTGS2->PTGER3; PTGES3 & PTGS1 & PTGS2->PTGER4; PTGES3 & PTGS1 & PTGS2->PTGFR
5	119	Brain cortex, leptomeningeal cell, ♀1♂1&2	Mammary gland, vein cell, ♀2	IGF1->IGF1R; IGF2->IGF1R; IGF2->IGF2R	CSF3->CSF3R; CSF3->CSF1R; RETN->DCN; RETN->IGF1R; RETN->ROR1; RETN->CAP1
5	120	Brain cortex, leptomeningeal cell, ♀1♂1&2	Mammary gland, capillary cell (FABP5+ RBP7lo), ♀2	IGF1->IGF1R; IGF2->IGF1R	ADM->CALCRL & RAMP2; ADM->CALCRL & RAMP1; CSF3->CSF3R; CSF3->CSF1R; IGF2->IGF1R; IGF2->IGF2R; IGF2->INSR; RETN->DCN; RETN->IGF1R; RETN->ROR1; RETN->CAP1
5	121	Brain cortex, leptomeningeal cell, ♀1♂1&2	Mammary gland, lymphatic cell (ACKR4- CCDC80+), ♀2	IGF1->IGF1R; IGF2->IGF1R	ADM->CALCRL & RAMP2; ADM->CALCRL & RAMP1; ADM2->CALCRL & RAMP2; ADM2->CALCRL & RAMP1; IGF1->IGF1R
5	122	Brain cortex, leptomeningeal cell, ♀1♂1&2	Mammary gland, fibroblast, ♀2	EDN3 & ECE1->EDNRA; IGF1->IGF1R; IGF2->IGF1R	ADM->CALCRL & RAMP2; ADM->CALCRL & RAMP1; IGF1->IGF1R
5	128	Brain cortex, leptomeningeal cell, ♀1♂1&2	Mammary gland, macrophage (ENPP2+), ♀2	IGF2->IGF2R	PTGES2 & PTGS1 & PTGS2->PTGER3; PTGES2 & PTGS1 & PTGS2->PTGER4; PTGES2 & PTGS1 & PTGS2->PTGFR; PTGES3 & PTGS1 & PTGS2->PTGER3; PTGES3 & PTGS1 & PTGS2->PTGER4; PTGES3 & PTGS1 & PTGS2->PTGFR; RETN->DCN; RETN->IGF1R; RETN->ROR1; RETN->CAP1
5	130	Brain cortex, leptomeningeal cell, ♀1♂1&2	Limb muscle, vein cell, ♀1	IGF1->IGF1R; IGF2->IGF1R; IGF2->IGF2R	CSF3->CSF3R; CSF3->CSF1R; NPFF->NPFFR1; RETN->DCN; RETN->IGF1R; RETN->ROR1; RETN->CAP1
5	131	Brain cortex, leptomeningeal cell, ♀1♂1&2	Limb muscle, capillary cell (FABP5+ RBP7lo), ♀1	IGF1->IGF1R; IGF2->IGF1R	ADM->CALCRL & RAMP2; ADM->CALCRL & RAMP1; IGF2->IGF1R; IGF2->IGF2R; IGF2->INSR; RETN->DCN; RETN->IGF1R; RETN->ROR1; RETN->CAP1
5	132	Brain cortex, leptomeningeal cell, ♀1♂1&2	Limb muscle, capillary cell (FABP5+ RBP7+), ♀1	IGF1->IGF1R; IGF2->IGF1R	RETN->DCN; RETN->IGF1R; RETN->ROR1; RETN->CAP1
5	133	Brain cortex, leptomeningeal cell, ♀1♂1&2	Limb muscle, lymphatic cell (CCL21+), ♀1	IGF1->IGF1R; IGF2->IGF1R; IGF2->IGF2R; IGF2->INSR	IGF1->IGF1R
5	134	Brain cortex, leptomeningeal cell, ♀1♂1&2	Limb muscle, lymphatic cell (ACKR4- CCDC80+), ♀1	IGF1->IGF1R; IGF2->IGF1R; IGF2->IGF2R	ADM2->CALCRL & RAMP2; ADM2->CALCRL & RAMP1; IGF1->IGF1R; IGF2->IGF1R; IGF2->IGF2R; IGF2->INSR
5	135	Brain cortex, leptomeningeal cell, ♀1♂1&2	Limb muscle, tendon cell, ♀1	IGF1->IGF1R; IGF2->IGF1R	ADM->CALCRL & RAMP2; ADM->CALCRL & RAMP1; IGF2->IGF1R; IGF2->IGF2R; IGF2->INSR
5	136	Brain cortex, leptomeningeal cell, ♀1♂1&2	Limb muscle, skeletal muscle satellite stem cell, ♀1	IGF1->IGF1R; IGF2->IGF1R	NPPC->NPR2; NPPC->NPR3
5	139	Brain cortex, leptomeningeal cell, ♀1♂1&2	Limb muscle, vascular associated smooth muscle cell, ♀1	EDN3 & ECE1->EDNRA; IGF1->IGF1R; IGF2->IGF1R; IGF2->IGF2R	LEP->LEPR
5	140	Brain cortex, leptomeningeal cell, ♀1♂1&2	Limb muscle, fibroadipogenic progenitor cell, ♀1	IGF1->IGF1R; IGF2->IGF1R	ADM->CALCRL & RAMP2; ADM->CALCRL & RAMP1; IGF1->IGF1R; PTGES & PTGS1 & PTGS2->PTGER3; PTGES & PTGS1 & PTGS2->PTGER4; PTGES & PTGS1 & PTGS2->PTGFR; PTGES3 & PTGS1 & PTGS2->PTGER3; PTGES3 & PTGS1 & PTGS2->PTGER4; PTGES3 & PTGS1 & PTGS2->PTGFR
5	141	Brain cortex, leptomeningeal cell, ♀1♂1&2	Limb muscle, pericyte, ♀1	EDN3 & ECE1->EDNRA; IGF1->IGF1R; IGF2->IGF1R; IGF2->IGF2R	ADM->CALCRL & RAMP2; ADM->CALCRL & RAMP1; IGF2->IGF1R; IGF2->IGF2R; IGF2->INSR
5	143	Brain cortex, leptomeningeal cell, ♀1♂1&2	Limb muscle, reticular cell, ♀1	IGF1->IGF1R; IGF2->IGF1R; IGF2->IGF2R	ADM->CALCRL & RAMP2; ADM->CALCRL & RAMP1; ADM2->CALCRL & RAMP2; ADM2->CALCRL & RAMP1; IGF2->IGF1R; IGF2->IGF2R; IGF2->INSR; PTHLH & FURIN->PTH1R
5	148	Brain cortex, leptomeningeal cell, ♀1♂1&2	Limb muscle, neutrophil, ♀1	IGF1->IGF1R; IGF2->IGF1R	ADM->CALCRL & RAMP2; ADM->CALCRL & RAMP1; PTGES3 & PTGS1 & PTGS2->PTGER3; PTGES3 & PTGS1 & PTGS2->PTGER4; PTGES3 & PTGS1 & PTGS2->PTGFR; RETN->DCN; RETN->IGF1R; RETN->ROR1; RETN->CAP1
5	150	Brain cortex, leptomeningeal cell, ♀1♂1&2	Limb muscle, macrophage, ♀1	IGF1->IGF1R; IGF2->IGF1R; IGF2->IGF2R	PTGES3 & PTGS1 & PTGS2->PTGER3; PTGES3 & PTGS1 & PTGS2->PTGER4; PTGES3 & PTGS1 & PTGS2->PTGFR; RETN->DCN; RETN->IGF1R; RETN->ROR1; RETN->CAP1
5	151	Brain cortex, leptomeningeal cell, ♀1♂1&2	Diaphragm, capillary cell (FABP5+ RBP7lo), ♀1	IGF1->IGF1R; IGF2->IGF1R; IGF2->IGF2R	FGF23->FGFR1 & KLB; FGF23->FGFR4 & KLB; RETN->DCN; RETN->IGF1R; RETN->ROR1; RETN->CAP1
5	152	Brain cortex, leptomeningeal cell, ♀1♂1&2	Bone, sinusoid cell (MAFB+), ♀1♂2	EDN3 & ECE1->EDNRB; IGF1->IGF1R; IGF2->IGF1R; IGF2->IGF2R; IGF2->INSR	ADM->CALCRL & RAMP2; ADM->CALCRL & RAMP1; ADM2->CALCRL & RAMP2; ADM2->CALCRL & RAMP1; FGF23->FGFR1 & KLB; FGF23->FGFR4 & KLB; IGF1->IGF1R; IGF2->IGF1R; IGF2->IGF2R; IGF2->INSR; RETN->DCN; RETN->IGF1R; RETN->ROR1; RETN->CAP1
5	153	Brain cortex, leptomeningeal cell, ♀1♂1&2	Bone, osteo-CAR cell, ♂2	EDN3 & ECE1->EDNRA; IGF1->IGF1R; IGF2->IGF1R; IGF2->IGF2R; IGF2->INSR	IGF1->IGF1R; IGF2->IGF1R; IGF2->IGF2R; IGF2->INSR; NPFF->NPFFR1; RETN->DCN; RETN->IGF1R; RETN->ROR1; RETN->CAP1
5	154	Brain cortex, leptomeningeal cell, ♀1♂1&2	Bone, osteoblast, ♀1♂2	EDN3 & ECE1->EDNRA; IGF1->IGF1R; IGF2->IGF1R; IGF2->IGF2R	IGF1->IGF1R; IGF2->IGF1R; IGF2->IGF2R; IGF2->INSR
5	155	Brain cortex, leptomeningeal cell, ♀1♂1&2	Bone, chondrocyte, ♂2	EDN3 & ECE1->EDNRA; IGF1->IGF1R; IGF2->IGF1R; IGF2->IGF2R	PTGES & PTGS1 & PTGS2->PTGER3; PTGES & PTGS1 & PTGS2->PTGER4; PTGES & PTGS1 & PTGS2->PTGFR; PTGES2 & PTGS1 & PTGS2->PTGER3; PTGES2 & PTGS1 & PTGS2->PTGER4; PTGES2 & PTGS1 & PTGS2->PTGFR; PTGES3 & PTGS1 & PTGS2->PTGER3; PTGES3 & PTGS1 & PTGS2->PTGER4; PTGES3 & PTGS1 & PTGS2->PTGFR; PTGIS & PTGS1 & PTGS2->PTGIR; PTGIS & PTGS1 & PTGS2->PTGFR; PTGIS & PTGS1 & PTGS2->PTGER3; PTGIS & PTGS1 & PTGS2->PTG…
5	157	Brain cortex, leptomeningeal cell, ♀1♂1&2	Bone, fibroblast, ♀1♂2	EDN3 & ECE1->EDNRA; IGF1->IGF1R; IGF2->IGF1R; IGF2->IGF2R	ADM->CALCRL & RAMP2; ADM->CALCRL & RAMP1; FGF21->FGFR1 & KLB; FGF21->FGFR4 & KLB; IGF1->IGF1R; PTHLH & FURIN->PTH1R; PTGES & PTGS1 & PTGS2->PTGER3; PTGES & PTGS1 & PTGS2->PTGER4; PTGES & PTGS1 & PTGS2->PTGFR; PTGES3 & PTGS1 & PTGS2->PTGER3; PTGES3 & PTGS1 & PTGS2->PTGER4; PTGES3 & PTGS1 & PTGS2->PTGFR
5	158	Brain cortex, leptomeningeal cell, ♀1♂1&2	Bone, adipo-CAR cell, ♀1	EDN3 & ECE1->EDNRA; IGF1->IGF1R; IGF2->IGF1R; IGF2->INSR	ADIPOQ->ADIPOR1; IGF1->IGF1R; IGF2->IGF1R; IGF2->IGF2R; IGF2->INSR; RETN->DCN; RETN->IGF1R; RETN->ROR1; RETN->CAP1
5	160	Brain cortex, leptomeningeal cell, ♀1♂1&2	Bone, unknown_Bone_stromal_G1 (NGFR+ TNNT2+), ♂2	EDN3 & ECE1->EDNRA; IGF1->IGF1R; IGF2->IGF1R; IGF2->IGF2R; IGF2->INSR	FNDC5->ITGAV & ITGB1
5	163	Brain cortex, leptomeningeal cell, ♀1♂1&2	Bone, natural killer cell_T cell (PF), ♀1♂2	IGF2->IGF2R	RETN->DCN; RETN->IGF1R; RETN->ROR1; RETN->CAP1
5	167	Brain cortex, leptomeningeal cell, ♀1♂1&2	Bone, megakaryocyte progenitor cell, ♀1♂2	IGF1->IGF1R; IGF2->IGF1R	PTGES3 & PTGS1 & PTGS2->PTGER3; PTGES3 & PTGS1 & PTGS2->PTGER4; PTGES3 & PTGS1 & PTGS2->PTGFR; RETN->DCN; RETN->IGF1R; RETN->ROR1; RETN->CAP1
5	171	Brain cortex, leptomeningeal cell, ♀1♂1&2	Bone, neutrophil, ♀1♂2	IGF1->IGF1R; IGF2->IGF1R	PTGES3 & PTGS1 & PTGS2->PTGER3; PTGES3 & PTGS1 & PTGS2->PTGER4; PTGES3 & PTGS1 & PTGS2->PTGFR; RETN->DCN; RETN->IGF1R; RETN->ROR1; RETN->CAP1
5	172	Brain cortex, leptomeningeal cell, ♀1♂1&2	Bone, neutrophil (PF), ♀1♂2	IGF1->IGF1R; IGF2->IGF1R	PTGES2 & PTGS1 & PTGS2->PTGER3; PTGES2 & PTGS1 & PTGS2->PTGER4; PTGES2 & PTGS1 & PTGS2->PTGFR; PTGES3 & PTGS1 & PTGS2->PTGER3; PTGES3 & PTGS1 & PTGS2->PTGER4; PTGES3 & PTGS1 & PTGS2->PTGFR; RETN->DCN; RETN->IGF1R; RETN->ROR1; RETN->CAP1
5	173	Brain cortex, leptomeningeal cell, ♀1♂1&2	Bone, granulocyte monocyte progenitor cell, ♀1♂2	IGF1->IGF1R; IGF2->IGF1R	PTGES2 & PTGS1 & PTGS2->PTGER3; PTGES2 & PTGS1 & PTGS2->PTGER4; PTGES2 & PTGS1 & PTGS2->PTGFR; PTGES3 & PTGS1 & PTGS2->PTGER3; PTGES3 & PTGS1 & PTGS2->PTGER4; PTGES3 & PTGS1 & PTGS2->PTGFR; RETN->DCN; RETN->IGF1R; RETN->ROR1; RETN->CAP1
5	174	Brain cortex, leptomeningeal cell, ♀1♂1&2	Bone, monocyte, ♀1♂2	IGF2->IGF2R	RETN->DCN; RETN->IGF1R; RETN->ROR1; RETN->CAP1
5	175	Brain cortex, leptomeningeal cell, ♀1♂1&2	Bone, monocyte (PF), ♀1♂2	IGF1->IGF1R; IGF2->IGF1R; IGF2->IGF2R	PTGES2 & PTGS1 & PTGS2->PTGER3; PTGES2 & PTGS1 & PTGS2->PTGER4; PTGES2 & PTGS1 & PTGS2->PTGFR; PTGES3 & PTGS1 & PTGS2->PTGER3; PTGES3 & PTGS1 & PTGS2->PTGER4; PTGES3 & PTGS1 & PTGS2->PTGFR; RETN->DCN; RETN->IGF1R; RETN->ROR1; RETN->CAP1
5	176	Brain cortex, leptomeningeal cell, ♀1♂1&2	Bone, macrophage_monocyte (PF), ♀1♂2	IGF1->IGF1R; IGF2->IGF1R	RETN->DCN; RETN->IGF1R; RETN->ROR1; RETN->CAP1
5	177	Brain cortex, leptomeningeal cell, ♀1♂1&2	Bone, macrophage (osteoclast), ♀1♂2	IGF1->IGF1R; IGF2->IGF1R; IGF2->IGF2R	RETN->DCN; RETN->IGF1R; RETN->ROR1; RETN->CAP1
5	181	Brain cortex, leptomeningeal cell, ♀1♂1&2	Bone, non-myelinating Schwann cell, ♂2	EDN3 & ECE1->EDNRB; IGF1->IGF1R; IGF2->IGF1R	IGF2->IGF1R; IGF2->IGF2R; IGF2->INSR
5	182	Brain cortex, leptomeningeal cell, ♀1♂1&2	Bone marrow, sinusoid cell (MAFB+), ♀1&2♂2	EDN3 & ECE1->EDNRB; IGF1->IGF1R; IGF2->IGF1R; IGF2->IGF2R	ADM->CALCRL & RAMP2; ADM->CALCRL & RAMP1; IGF1->IGF1R; IGF2->IGF1R; IGF2->IGF2R; IGF2->INSR; RETN->DCN; RETN->IGF1R; RETN->ROR1; RETN->CAP1
5	183	Brain cortex, leptomeningeal cell, ♀1♂1&2	Bone marrow, osteo-CAR cell, ♀2♂2	EDN3 & ECE1->EDNRA; IGF1->IGF1R; IGF2->IGF1R; IGF2->IGF2R; IGF2->INSR	IGF1->IGF1R; IGF2->IGF1R; IGF2->IGF2R; IGF2->INSR; RETN->DCN; RETN->IGF1R; RETN->ROR1; RETN->CAP1
5	188	Brain cortex, leptomeningeal cell, ♀1♂1&2	Bone marrow, natural killer T cell, ♀1&2♂2	IGF2->IGF2R	RETN->DCN; RETN->IGF1R; RETN->ROR1; RETN->CAP1
5	192	Brain cortex, leptomeningeal cell, ♀1♂1&2	Bone marrow, hematopoietic precursor cell, ♀1&2♂2	IGF1->IGF1R; IGF2->IGF1R	RETN->DCN; RETN->IGF1R; RETN->ROR1; RETN->CAP1
5	193	Brain cortex, leptomeningeal cell, ♀1♂1&2	Bone marrow, megakaryocyte progenitor cell, ♀1&2♂2	IGF1->IGF1R; IGF2->IGF1R	RETN->DCN; RETN->IGF1R; RETN->ROR1; RETN->CAP1
5	194	Brain cortex, leptomeningeal cell, ♀1♂1&2	Bone marrow, erythroid progenitor cell, ♀1&2♂2	IGF1->IGF1R; IGF2->IGF1R; IGF2->IGF2R	RETN->DCN; RETN->IGF1R; RETN->ROR1; RETN->CAP1
5	197	Brain cortex, leptomeningeal cell, ♀1♂1&2	Bone marrow, neutrophil, ♀1&2♂2	IGF1->IGF1R; IGF2->IGF1R	RETN->DCN; RETN->IGF1R; RETN->ROR1; RETN->CAP1
5	198	Brain cortex, leptomeningeal cell, ♀1♂1&2	Bone marrow, neutrophil (PF), ♀1&2♂2	IGF1->IGF1R; IGF2->IGF1R	RETN->DCN; RETN->IGF1R; RETN->ROR1; RETN->CAP1
5	200	Brain cortex, leptomeningeal cell, ♀1♂1&2	Bone marrow, granulocyte monocyte progenitor cell, ♀1&2♂2	IGF1->IGF1R; IGF2->IGF1R	RETN->DCN; RETN->IGF1R; RETN->ROR1; RETN->CAP1
5	201	Brain cortex, leptomeningeal cell, ♀1♂1&2	Bone marrow, monocyte, ♀1&2♂2	IGF2->IGF2R	RETN->DCN; RETN->IGF1R; RETN->ROR1; RETN->CAP1
5	202	Brain cortex, leptomeningeal cell, ♀1♂1&2	Bone marrow, monocyte (PF), ♀1&2♂2	IGF1->IGF1R; IGF2->IGF1R	RETN->DCN; RETN->IGF1R; RETN->ROR1; RETN->CAP1
5	203	Brain cortex, leptomeningeal cell, ♀1♂1&2	Bone marrow, conventional dendritic cell, ♀1&2♂2	IGF1->IGF1R; IGF2->IGF1R; IGF2->IGF2R	NPFF->NPFFR1; RETN->DCN; RETN->IGF1R; RETN->ROR1; RETN->CAP1
5	205	Brain cortex, leptomeningeal cell, ♀1♂1&2	Bone marrow, dendritic cell (FLT3+ IGSF6+), ♀1&2	IGF2->IGF2R	RETN->DCN; RETN->IGF1R; RETN->ROR1; RETN->CAP1
5	216	Brain cortex, leptomeningeal cell, ♀1♂1&2	Blood, neutrophil, ♀1&2♂1&2	IGF1->IGF1R; IGF2->IGF1R	PTGES3 & PTGS1 & PTGS2->PTGER3; PTGES3 & PTGS1 & PTGS2->PTGER4; PTGES3 & PTGS1 & PTGS2->PTGFR; RETN->DCN; RETN->IGF1R; RETN->ROR1; RETN->CAP1
5	217	Brain cortex, leptomeningeal cell, ♀1♂1&2	Blood, neutrophil (PF), ♀1&2♂1	IGF1->IGF1R; IGF2->IGF1R	RETN->DCN; RETN->IGF1R; RETN->ROR1; RETN->CAP1
5	218	Brain cortex, leptomeningeal cell, ♀1♂1&2	Blood, monocyte, ♀1&2♂1&2	IGF1->IGF1R; IGF2->IGF1R; IGF2->IGF2R	RETN->DCN; RETN->IGF1R; RETN->ROR1; RETN->CAP1
5	219	Brain cortex, leptomeningeal cell, ♀1♂1&2	Blood, monocyte (PF), ♀1&2♂1	IGF2->IGF2R	RETN->DCN; RETN->IGF1R; RETN->ROR1; RETN->CAP1
5	220	Brain cortex, leptomeningeal cell, ♀1♂1&2	Blood, macrophage_monocyte, ♀1&2♂1	IGF1->IGF1R; IGF2->IGF1R; IGF2->IGF2R	ALOX5AP & ALOX5 & LTA4H->LTB4R; PTGES2 & PTGS1 & PTGS2->PTGER3; PTGES2 & PTGS1 & PTGS2->PTGER4; PTGES2 & PTGS1 & PTGS2->PTGFR; PTGES3 & PTGS1 & PTGS2->PTGER3; PTGES3 & PTGS1 & PTGS2->PTGER4; PTGES3 & PTGS1 & PTGS2->PTGFR; PTGIS & PTGS1 & PTGS2->PTGIR; PTGIS & PTGS1 & PTGS2->PTGFR; PTGIS & PTGS1 & PTGS2->PTGER3; PTGIS & PTGS1 & PTGS2->PTGER4; RETN->DCN; RETN->IGF1R; RETN->ROR1; RETN->CAP1
5	235	Brain cortex, leptomeningeal cell, ♀1♂1&2	Spleen, neutrophil, ♀1&2♂2	IGF1->IGF1R; IGF2->IGF1R	RETN->DCN; RETN->IGF1R; RETN->ROR1; RETN->CAP1
5	236	Brain cortex, leptomeningeal cell, ♀1♂1&2	Spleen, neutrophil (PF), ♀1&2♂2	IGF1->IGF1R; IGF2->IGF1R; IGF2->IGF2R	RETN->DCN; RETN->IGF1R; RETN->ROR1; RETN->CAP1
5	237	Brain cortex, leptomeningeal cell, ♀1♂1&2	Spleen, monocyte, ♀1&2♂2	IGF2->IGF2R	RETN->DCN; RETN->IGF1R; RETN->ROR1; RETN->CAP1
5	250	Brain cortex, leptomeningeal cell, ♀1♂1&2	Heart, pericyte, ♀1	EDN3 & ECE1->EDNRA; IGF1->IGF1R; IGF2->IGF1R; IGF2->IGF2R	IGF2->IGF1R; IGF2->IGF2R; IGF2->INSR
5	251	Brain cortex, leptomeningeal cell, ♀1♂1&2	Aorta, endothelial cell (FABP5+ RBP7+), ♀1	IGF1->IGF1R; IGF2->IGF1R; IGF2->IGF2R	ADM->CALCRL & RAMP2; ADM->CALCRL & RAMP1; IGF2->IGF1R; IGF2->IGF2R; IGF2->INSR; RETN->DCN; RETN->IGF1R; RETN->ROR1; RETN->CAP1
5	253	Brain cortex, leptomeningeal cell, ♀1♂1&2	Aorta, adipocyte (UCP1lo), ♀1	IGF2->IGF2R	ADIPOQ->ADIPOR1; IGF1->IGF1R
5	256	Brain cortex, leptomeningeal cell, ♀1♂1&2	Lung, tuft cell, ♀1♂1&2	IGF1->IGF1R; IGF2->IGF1R; IGF2->IGF2R	PTHLH & FURIN->PTH1R
5	257	Brain cortex, leptomeningeal cell, ♀1♂1&2	Lung, alveolar epithelial cell type 1, ♀1&2♂1&2	IGF1->IGF1R; IGF2->IGF1R; IGF2->IGF2R	FGF21->FGFR1 & KLB; FGF21->FGFR4 & KLB; NPPB->NPR3
5	259	Brain cortex, leptomeningeal cell, ♀1♂1&2	Lung, uterine metastasis cell, ♀1	IGF1->IGF1R; IGF2->IGF1R	ADM->CALCRL & RAMP2; ADM->CALCRL & RAMP1; RETN->DCN; RETN->IGF1R; RETN->ROR1; RETN->CAP1
5	261	Brain cortex, leptomeningeal cell, ♀1♂1&2	Lung, vein cell, ♀1&2♂1&2	IGF1->IGF1R; IGF2->IGF1R	RETN->DCN; RETN->IGF1R; RETN->ROR1; RETN->CAP1
5	262	Brain cortex, leptomeningeal cell, ♀1♂1&2	Lung, capillary cell (FABP5- RBP7-), ♀1&2♂2	IGF1->IGF1R; IGF2->IGF1R	RETN->DCN; RETN->IGF1R; RETN->ROR1; RETN->CAP1
5	263	Brain cortex, leptomeningeal cell, ♀1♂1&2	Lung, capillary cell (CXCL10+), ♀1♂2	EDN3 & ECE1->EDNRB; IGF1->IGF1R; IGF2->IGF1R	RETN->DCN; RETN->IGF1R; RETN->ROR1; RETN->CAP1
5	265	Brain cortex, leptomeningeal cell, ♀1♂1&2	Lung, lymphatic cell (CCL21+), ♀1&2♂1&2	EDN3 & ECE1->EDNRB; IGF1->IGF1R; IGF2->IGF1R; IGF2->IGF2R	IGF1->IGF1R
5	266	Brain cortex, leptomeningeal cell, ♀1♂1&2	Lung, fibroblast, ♀1♂1	EDN3 & ECE1->EDNRA; IGF1->IGF1R; IGF2->IGF1R; IGF2->INSR	ADM->CALCRL & RAMP2; ADM->CALCRL & RAMP1; IGF1->IGF1R; IGF2->IGF1R; IGF2->IGF2R; IGF2->INSR; PTGES & PTGS1 & PTGS2->PTGER3; PTGES & PTGS1 & PTGS2->PTGER4; PTGES & PTGS1 & PTGS2->PTGFR; PTGES2 & PTGS1 & PTGS2->PTGER3; PTGES2 & PTGS1 & PTGS2->PTGER4; PTGES2 & PTGS1 & PTGS2->PTGFR; PTGES3 & PTGS1 & PTGS2->PTGER3; PTGES3 & PTGS1 & PTGS2->PTGER4; PTGES3 & PTGS1 & PTGS2->PTGFR; PTGIS & PTGS1 & PTGS2->P…
5	267	Brain cortex, leptomeningeal cell, ♀1♂1&2	Lung, adventitial fibroblast, ♀1&2♂2	EDN3 & ECE1->EDNRA; IGF1->IGF1R; IGF2->IGF1R; IGF2->IGF2R	ADM->CALCRL & RAMP2; ADM->CALCRL & RAMP1; IGF1->IGF1R; PTHLH & FURIN->PTH1R; PTGES & PTGS1 & PTGS2->PTGER3; PTGES & PTGS1 & PTGS2->PTGER4; PTGES & PTGS1 & PTGS2->PTGFR; PTGES3 & PTGS1 & PTGS2->PTGER3; PTGES3 & PTGS1 & PTGS2->PTGER4; PTGES3 & PTGS1 & PTGS2->PTGFR; PTGIS & PTGS1 & PTGS2->PTGIR; PTGIS & PTGS1 & PTGS2->PTGFR; PTGIS & PTGS1 & PTGS2->PTGER3; PTGIS & PTGS1 & PTGS2->PTGER4
5	268	Brain cortex, leptomeningeal cell, ♀1♂1&2	Lung, alveolar fibroblast, ♀1&2♂1&2	EDN3 & ECE1->EDNRA; IGF1->IGF1R; IGF2->IGF1R	ADM->CALCRL & RAMP2; ADM->CALCRL & RAMP1; NPPC->NPR2; NPPC->NPR3; PTHLH & FURIN->PTH1R
5	269	Brain cortex, leptomeningeal cell, ♀1♂1&2	Lung, fibroblast (NNAT+), ♂2	EDN3 & ECE1->EDNRA; IGF1->IGF1R; IGF2->IGF1R	ADM->CALCRL & RAMP2; ADM->CALCRL & RAMP1; PTHLH & FURIN->PTH1R; PTGES & PTGS1 & PTGS2->PTGER3; PTGES & PTGS1 & PTGS2->PTGER4; PTGES & PTGS1 & PTGS2->PTGFR; PTGES3 & PTGS1 & PTGS2->PTGER3; PTGES3 & PTGS1 & PTGS2->PTGER4; PTGES3 & PTGS1 & PTGS2->PTGFR; PTGIS & PTGS1 & PTGS2->PTGIR; PTGIS & PTGS1 & PTGS2->PTGFR; PTGIS & PTGS1 & PTGS2->PTGER3; PTGIS & PTGS1 & PTGS2->PTGER4
5	270	Brain cortex, leptomeningeal cell, ♀1♂1&2	Lung, fibromyocyte, ♀2♂1&2	EDN3 & ECE1->EDNRA; EDN3 & ECE1->EDNRB; IGF1->IGF1R; IGF2->IGF1R	ADM->CALCRL & RAMP2; ADM->CALCRL & RAMP1
5	271	Brain cortex, leptomeningeal cell, ♀1♂1&2	Lung, pericyte, ♀1&2♂1&2	EDN3 & ECE1->EDNRA; IGF1->IGF1R; IGF2->IGF1R	IGF2->IGF1R; IGF2->IGF2R; IGF2->INSR
5	272	Brain cortex, leptomeningeal cell, ♀1♂1&2	Lung, mesothelial cell, ♀1&2♂1	EDN3 & ECE1->EDNRA; EDN3 & ECE1->EDNRB; IGF1->IGF1R; IGF2->IGF1R; IGF2->IGF2R	NPPB->NPR3; PTGES2 & PTGS1 & PTGS2->PTGER3; PTGES2 & PTGS1 & PTGS2->PTGER4; PTGES2 & PTGS1 & PTGS2->PTGFR; PTGES3 & PTGS1 & PTGS2->PTGER3; PTGES3 & PTGS1 & PTGS2->PTGER4; PTGES3 & PTGS1 & PTGS2->PTGFR; PTGIS & PTGS1 & PTGS2->PTGIR; PTGIS & PTGS1 & PTGS2->PTGFR; PTGIS & PTGS1 & PTGS2->PTGER3; PTGIS & PTGS1 & PTGS2->PTGER4
5	276	Brain cortex, leptomeningeal cell, ♀1♂1&2	Lung, natural killer cell (PF), ♀1&2♂1&2	IGF2->IGF2R	RETN->DCN; RETN->IGF1R; RETN->ROR1; RETN->CAP1
5	278	Brain cortex, leptomeningeal cell, ♀1♂1&2	Lung, natural killer cell (KLRD1+), ♀2♂1&2	IGF2->IGF2R	RETN->DCN; RETN->IGF1R; RETN->ROR1; RETN->CAP1
5	285	Brain cortex, leptomeningeal cell, ♀1♂1&2	Lung, T cell (PF), ♀1&2♂1&2	IGF2->IGF2R	RETN->DCN; RETN->IGF1R; RETN->ROR1; RETN->CAP1
5	287	Brain cortex, leptomeningeal cell, ♀1♂1&2	Lung, neutrophil, ♀1&2♂1&2	IGF1->IGF1R; IGF2->IGF1R	RETN->DCN; RETN->IGF1R; RETN->ROR1; RETN->CAP1
5	288	Brain cortex, leptomeningeal cell, ♀1♂1&2	Lung, neutrophil (PF), ♀1&2♂1&2	IGF1->IGF1R; IGF2->IGF1R; IGF2->IGF2R	PTGES2 & PTGS1 & PTGS2->PTGER3; PTGES2 & PTGS1 & PTGS2->PTGER4; PTGES2 & PTGS1 & PTGS2->PTGFR; PTGES3 & PTGS1 & PTGS2->PTGER3; PTGES3 & PTGS1 & PTGS2->PTGER4; PTGES3 & PTGS1 & PTGS2->PTGFR; RETN->DCN; RETN->IGF1R; RETN->ROR1; RETN->CAP1
5	289	Brain cortex, leptomeningeal cell, ♀1♂1&2	Lung, neutrophil (CCL13+), ♀1♂1	IGF1->IGF1R; IGF2->IGF1R	RETN->DCN; RETN->IGF1R; RETN->ROR1; RETN->CAP1
5	290	Brain cortex, leptomeningeal cell, ♀1♂1&2	Lung, neutrophil (IL18BP+), ♀1♂1	IGF2->IGF2R	ADM->CALCRL & RAMP2; ADM->CALCRL & RAMP1; RETN->DCN; RETN->IGF1R; RETN->ROR1; RETN->CAP1
5	291	Brain cortex, leptomeningeal cell, ♀1♂1&2	Lung, granulocyte monocyte progenitor cell, ♂1	IGF1->IGF1R; IGF2->IGF1R	RETN->DCN; RETN->IGF1R; RETN->ROR1; RETN->CAP1
5	292	Brain cortex, leptomeningeal cell, ♀1♂1&2	Lung, monocyte, ♀1&2♂1&2	IGF2->IGF2R	RETN->DCN; RETN->IGF1R; RETN->ROR1; RETN->CAP1
5	293	Brain cortex, leptomeningeal cell, ♀1♂1&2	Lung, monocyte (PF), ♀1♂1&2	IGF1->IGF1R; IGF2->IGF1R; IGF2->IGF2R	PTGES & PTGS1 & PTGS2->PTGER3; PTGES & PTGS1 & PTGS2->PTGER4; PTGES & PTGS1 & PTGS2->PTGFR; PTGES2 & PTGS1 & PTGS2->PTGER3; PTGES2 & PTGS1 & PTGS2->PTGER4; PTGES2 & PTGS1 & PTGS2->PTGFR; PTGES3 & PTGS1 & PTGS2->PTGER3; PTGES3 & PTGS1 & PTGS2->PTGER4; PTGES3 & PTGS1 & PTGS2->PTGFR; RETN->DCN; RETN->IGF1R; RETN->ROR1; RETN->CAP1
5	294	Brain cortex, leptomeningeal cell, ♀1♂1&2	Lung, alveolar macrophage, ♀1&2♂1&2	IGF2->IGF2R	IGF1->IGF1R; RETN->DCN; RETN->IGF1R; RETN->ROR1; RETN->CAP1
5	295	Brain cortex, leptomeningeal cell, ♀1♂1&2	Lung, alveolar macrophage (PF), ♀1&2♂1&2	IGF1->IGF1R; IGF2->IGF1R; IGF2->IGF2R	IGF1->IGF1R; RETN->DCN; RETN->IGF1R; RETN->ROR1; RETN->CAP1
5	296	Brain cortex, leptomeningeal cell, ♀1♂1&2	Lung, alveolar macrophage (CXCL10+), ♀1♂2	IGF2->IGF2R	IGF1->IGF1R; RETN->DCN; RETN->IGF1R; RETN->ROR1; RETN->CAP1
5	297	Brain cortex, leptomeningeal cell, ♀1♂1&2	Lung, alveolar macrophage (LPL+), ♀1♂2	IGF2->IGF2R	IGF1->IGF1R; RETN->DCN; RETN->IGF1R; RETN->ROR1; RETN->CAP1
5	298	Brain cortex, leptomeningeal cell, ♀1♂1&2	Lung, interstitial macrophage, ♀1&2♂1&2	IGF1->IGF1R; IGF2->IGF1R; IGF2->IGF2R	PTGES & PTGS1 & PTGS2->PTGER3; PTGES & PTGS1 & PTGS2->PTGER4; PTGES & PTGS1 & PTGS2->PTGFR; PTGES2 & PTGS1 & PTGS2->PTGER3; PTGES2 & PTGS1 & PTGS2->PTGER4; PTGES2 & PTGS1 & PTGS2->PTGFR; PTGES3 & PTGS1 & PTGS2->PTGER3; PTGES3 & PTGS1 & PTGS2->PTGER4; PTGES3 & PTGS1 & PTGS2->PTGFR; RETN->DCN; RETN->IGF1R; RETN->ROR1; RETN->CAP1
5	300	Brain cortex, leptomeningeal cell, ♀1♂1&2	Lung, interstitial macrophage (CXCL10+), ♀1♂2	IGF2->IGF2R	PTGES2 & PTGS1 & PTGS2->PTGER3; PTGES2 & PTGS1 & PTGS2->PTGER4; PTGES2 & PTGS1 & PTGS2->PTGFR; PTGES3 & PTGS1 & PTGS2->PTGER3; PTGES3 & PTGS1 & PTGS2->PTGER4; PTGES3 & PTGS1 & PTGS2->PTGFR; RETN->DCN; RETN->IGF1R; RETN->ROR1; RETN->CAP1
5	306	Brain cortex, leptomeningeal cell, ♀1♂1&2	Trachea, respiratory basal cell, ♀1♂2	IGF1->IGF1R; IGF2->IGF1R; IGF2->IGF2R	PTGES & PTGS1 & PTGS2->PTGER3; PTGES & PTGS1 & PTGS2->PTGER4; PTGES & PTGS1 & PTGS2->PTGFR; PTGES2 & PTGS1 & PTGS2->PTGER3; PTGES2 & PTGS1 & PTGS2->PTGER4; PTGES2 & PTGS1 & PTGS2->PTGFR; PTGES3 & PTGS1 & PTGS2->PTGER3; PTGES3 & PTGS1 & PTGS2->PTGER4; PTGES3 & PTGS1 & PTGS2->PTGFR
5	307	Brain cortex, leptomeningeal cell, ♀1♂1&2	Trachea, tuft cell, ♀1♂2	IGF1->IGF1R; IGF2->IGF1R; IGF2->INSR	PTGES & PTGS1 & PTGS2->PTGER3; PTGES & PTGS1 & PTGS2->PTGER4; PTGES & PTGS1 & PTGS2->PTGFR; PTGES2 & PTGS1 & PTGS2->PTGER3; PTGES2 & PTGS1 & PTGS2->PTGER4; PTGES2 & PTGS1 & PTGS2->PTGFR; PTGES3 & PTGS1 & PTGS2->PTGER3; PTGES3 & PTGS1 & PTGS2->PTGER4; PTGES3 & PTGS1 & PTGS2->PTGFR
5	308	Brain cortex, leptomeningeal cell, ♀1♂1&2	Trachea, fibroblast, ♀1♂2	EDN3 & ECE1->EDNRA; IGF1->IGF1R; IGF2->IGF1R	ADM->CALCRL & RAMP2; ADM->CALCRL & RAMP1; IGF1->IGF1R; PTHLH & FURIN->PTH1R; PTGES & PTGS1 & PTGS2->PTGER3; PTGES & PTGS1 & PTGS2->PTGER4; PTGES & PTGS1 & PTGS2->PTGFR; PTGES3 & PTGS1 & PTGS2->PTGER3; PTGES3 & PTGS1 & PTGS2->PTGER4; PTGES3 & PTGS1 & PTGS2->PTGFR; PTGIS & PTGS1 & PTGS2->PTGIR; PTGIS & PTGS1 & PTGS2->PTGFR; PTGIS & PTGS1 & PTGS2->PTGER3; PTGIS & PTGS1 & PTGS2->PTGER4
5	309	Brain cortex, leptomeningeal cell, ♀1♂1&2	Trachea, neutrophil, ♀1&2♂2	IGF1->IGF1R; IGF2->IGF1R; IGF2->IGF2R	ADM->CALCRL & RAMP2; ADM->CALCRL & RAMP1; RETN->DCN; RETN->IGF1R; RETN->ROR1; RETN->CAP1
5	310	Brain cortex, leptomeningeal cell, ♀1♂1&2	Trachea, macrophage_monocyte, ♀1♂2	IGF2->IGF2R	PTGES3 & PTGS1 & PTGS2->PTGER3; PTGES3 & PTGS1 & PTGS2->PTGER4; PTGES3 & PTGS1 & PTGS2->PTGFR
5	311	Brain cortex, leptomeningeal cell, ♀1♂1&2	Tongue, basal cell, ♀1♂2	EDN3 & ECE1->EDNRA; IGF1->IGF1R; IGF2->IGF1R; IGF2->IGF2R	ADM->CALCRL & RAMP2; ADM->CALCRL & RAMP1; PTGES2 & PTGS1 & PTGS2->PTGER3; PTGES2 & PTGS1 & PTGS2->PTGER4; PTGES2 & PTGS1 & PTGS2->PTGFR; PTGES3 & PTGS1 & PTGS2->PTGER3; PTGES3 & PTGS1 & PTGS2->PTGER4; PTGES3 & PTGS1 & PTGS2->PTGFR
5	312	Brain cortex, leptomeningeal cell, ♀1♂1&2	Tongue, basal cell (WIF1+), ♀1♂2	EDN3 & ECE1->EDNRA; IGF1->IGF1R; IGF2->IGF1R; IGF2->IGF2R	PTGES2 & PTGS1 & PTGS2->PTGER3; PTGES2 & PTGS1 & PTGS2->PTGER4; PTGES2 & PTGS1 & PTGS2->PTGFR; PTGES3 & PTGS1 & PTGS2->PTGER3; PTGES3 & PTGS1 & PTGS2->PTGER4; PTGES3 & PTGS1 & PTGS2->PTGFR
5	313	Brain cortex, leptomeningeal cell, ♀1♂1&2	Tongue, suprabasal cell, ♀1♂2	EDN3 & ECE1->EDNRA; IGF1->IGF1R; IGF2->IGF1R; IGF2->IGF2R	ADM->CALCRL & RAMP2; ADM->CALCRL & RAMP1; PTGES & PTGS1 & PTGS2->PTGER3; PTGES & PTGS1 & PTGS2->PTGER4; PTGES & PTGS1 & PTGS2->PTGFR; PTGES2 & PTGS1 & PTGS2->PTGER3; PTGES2 & PTGS1 & PTGS2->PTGER4; PTGES2 & PTGS1 & PTGS2->PTGFR; PTGES3 & PTGS1 & PTGS2->PTGER3; PTGES3 & PTGS1 & PTGS2->PTGER4; PTGES3 & PTGS1 & PTGS2->PTGFR
5	314	Brain cortex, leptomeningeal cell, ♀1♂1&2	Tongue, suprabasal cell (PF), ♀1♂2	EDN3 & ECE1->EDNRA; IGF1->IGF1R; IGF2->IGF1R; IGF2->IGF2R	PTGES & PTGS1 & PTGS2->PTGER3; PTGES & PTGS1 & PTGS2->PTGER4; PTGES & PTGS1 & PTGS2->PTGFR; PTGES2 & PTGS1 & PTGS2->PTGER3; PTGES2 & PTGS1 & PTGS2->PTGER4; PTGES2 & PTGS1 & PTGS2->PTGFR; PTGES3 & PTGS1 & PTGS2->PTGER3; PTGES3 & PTGS1 & PTGS2->PTGER4; PTGES3 & PTGS1 & PTGS2->PTGFR
5	315	Brain cortex, leptomeningeal cell, ♀1♂1&2	Tongue, suprabasal cell (KRT4+), ♀1♂2	IGF1->IGF1R; IGF2->IGF1R; IGF2->IGF2R	PTGES & PTGS1 & PTGS2->PTGER3; PTGES & PTGS1 & PTGS2->PTGER4; PTGES & PTGS1 & PTGS2->PTGFR; PTGES2 & PTGS1 & PTGS2->PTGER3; PTGES2 & PTGS1 & PTGS2->PTGER4; PTGES2 & PTGS1 & PTGS2->PTGFR; PTGES3 & PTGS1 & PTGS2->PTGER3; PTGES3 & PTGS1 & PTGS2->PTGER4; PTGES3 & PTGS1 & PTGS2->PTGFR
5	316	Brain cortex, leptomeningeal cell, ♀1♂1&2	Tongue, suprabasal cell (WIF1+), ♀1♂2	EDN3 & ECE1->EDNRA; IGF1->IGF1R; IGF2->IGF1R; IGF2->IGF2R	PTGES & PTGS1 & PTGS2->PTGER3; PTGES & PTGS1 & PTGS2->PTGER4; PTGES & PTGS1 & PTGS2->PTGFR; PTGES2 & PTGS1 & PTGS2->PTGER3; PTGES2 & PTGS1 & PTGS2->PTGER4; PTGES2 & PTGS1 & PTGS2->PTGFR; PTGES3 & PTGS1 & PTGS2->PTGER3; PTGES3 & PTGS1 & PTGS2->PTGER4; PTGES3 & PTGS1 & PTGS2->PTGFR
5	317	Brain cortex, leptomeningeal cell, ♀1♂1&2	Tongue, suprabasal cell (PF WIF1+), ♀1♂2	IGF1->IGF1R; IGF2->IGF1R; IGF2->IGF2R	PTGES2 & PTGS1 & PTGS2->PTGER3; PTGES2 & PTGS1 & PTGS2->PTGER4; PTGES2 & PTGS1 & PTGS2->PTGFR; PTGES3 & PTGS1 & PTGS2->PTGER3; PTGES3 & PTGS1 & PTGS2->PTGER4; PTGES3 & PTGS1 & PTGS2->PTGFR
5	318	Brain cortex, leptomeningeal cell, ♀1♂1&2	Tongue, filiform papilla, ♀1♂2	EDN3 & ECE1->EDNRA; IGF1->IGF1R; IGF2->IGF1R; IGF2->IGF2R	ADM->CALCRL & RAMP2; ADM->CALCRL & RAMP1; NTS->SORT1
5	319	Brain cortex, leptomeningeal cell, ♀1♂1&2	Tongue, vein cell, ♂2	IGF1->IGF1R; IGF2->IGF1R	CSF3->CSF3R; CSF3->CSF1R; PTHLH & FURIN->PTH1R; RETN->DCN; RETN->IGF1R; RETN->ROR1; RETN->CAP1
5	320	Brain cortex, leptomeningeal cell, ♀1♂1&2	Tongue, capillary cell (FABP5+ RBP7lo), ♂2	EDN3 & ECE1->EDNRB; IGF1->IGF1R; IGF2->IGF1R	IGF2->IGF1R; IGF2->IGF2R; IGF2->INSR; RETN->DCN; RETN->IGF1R; RETN->ROR1; RETN->CAP1
5	321	Brain cortex, leptomeningeal cell, ♀1♂1&2	Tongue, lymphatic cell (CCL21+), ♂2	EDN3 & ECE1->EDNRB; IGF1->IGF1R; IGF2->IGF1R; IGF2->IGF2R	IGF1->IGF1R
5	322	Brain cortex, leptomeningeal cell, ♀1♂1&2	Tongue, tendon cell, ♂2	EDN3 & ECE1->EDNRA; EDN3 & ECE1->EDNRB; IGF1->IGF1R; IGF2->IGF1R	ADM->CALCRL & RAMP2; ADM->CALCRL & RAMP1; IGF1->IGF1R; PTGES & PTGS1 & PTGS2->PTGER3; PTGES & PTGS1 & PTGS2->PTGER4; PTGES & PTGS1 & PTGS2->PTGFR; PTGES3 & PTGS1 & PTGS2->PTGER3; PTGES3 & PTGS1 & PTGS2->PTGER4; PTGES3 & PTGS1 & PTGS2->PTGFR
5	323	Brain cortex, leptomeningeal cell, ♀1♂1&2	Tongue, skeletal muscle satellite stem cell, ♂2	IGF1->IGF1R; IGF2->IGF1R	IGF2->IGF1R; IGF2->IGF2R; IGF2->INSR
5	325	Brain cortex, leptomeningeal cell, ♀1♂1&2	Tongue, fibroblast, ♂2	IGF1->IGF1R; IGF2->IGF1R; IGF2->IGF2R	ADM->CALCRL & RAMP2; ADM->CALCRL & RAMP1; IGF1->IGF1R; PTGES & PTGS1 & PTGS2->PTGER3; PTGES & PTGS1 & PTGS2->PTGER4; PTGES & PTGS1 & PTGS2->PTGFR; PTGES3 & PTGS1 & PTGS2->PTGER3; PTGES3 & PTGS1 & PTGS2->PTGER4; PTGES3 & PTGS1 & PTGS2->PTGFR
5	326	Brain cortex, leptomeningeal cell, ♀1♂1&2	Tongue, fibroblast (WIF1+), ♀1♂2	EDN3 & ECE1->EDNRA; IGF1->IGF1R; IGF2->IGF1R; IGF2->IGF2R	ADM->CALCRL & RAMP2; ADM->CALCRL & RAMP1; IGF1->IGF1R; IGF2->IGF1R; IGF2->IGF2R; IGF2->INSR; PTHLH & FURIN->PTH1R; PTGES & PTGS1 & PTGS2->PTGER3; PTGES & PTGS1 & PTGS2->PTGER4; PTGES & PTGS1 & PTGS2->PTGFR; PTGES2 & PTGS1 & PTGS2->PTGER3; PTGES2 & PTGS1 & PTGS2->PTGER4; PTGES2 & PTGS1 & PTGS2->PTGFR; PTGES3 & PTGS1 & PTGS2->PTGER3; PTGES3 & PTGS1 & PTGS2->PTGER4; PTGES3 & PTGS1 & PTGS2->PTGFR; PT…
5	327	Brain cortex, leptomeningeal cell, ♀1♂1&2	Tongue, pericyte, ♂2	EDN3 & ECE1->EDNRA; EDN3 & ECE1->EDNRB; IGF1->IGF1R; IGF2->IGF1R; IGF2->IGF2R	IGF2->IGF1R; IGF2->IGF2R; IGF2->INSR; PTHLH & FURIN->PTH1R; RETN->DCN; RETN->IGF1R; RETN->ROR1; RETN->CAP1
5	328	Brain cortex, leptomeningeal cell, ♀1♂1&2	Tongue, unknown_Tongue_stromal_G2 (NGFR+ TNNT2+), ♂2	EDN3 & ECE1->EDNRA; EDN3 & ECE1->EDNRB; IGF1->IGF1R; IGF2->IGF1R; IGF2->IGF2R; IGF2->INSR	FNDC5->ITGAV & ITGB1; NPPC->NPR2; NPPC->NPR3
5	329	Brain cortex, leptomeningeal cell, ♀1♂1&2	Tongue, unknown_Tongue_stromal_G1 (COL15A1+ PTGDS+), ♂2	IGF1->IGF1R; IGF2->IGF1R	ADM->CALCRL & RAMP2; ADM->CALCRL & RAMP1; IGF1->IGF1R; IGF2->IGF1R; IGF2->IGF2R; IGF2->INSR
5	331	Brain cortex, leptomeningeal cell, ♀1♂1&2	Tongue, macrophage, ♀1♂2	IGF2->IGF2R	IGF1->IGF1R
5	332	Brain cortex, leptomeningeal cell, ♀1♂1&2	Tongue, macrophage (CTSD+), ♂2	IGF1->IGF1R; IGF2->IGF1R; IGF2->IGF2R	IGF1->IGF1R
5	333	Brain cortex, leptomeningeal cell, ♀1♂1&2	Tongue, mature dendritic cell, ♀1♂2	IGF2->IGF2R	PTGES2 & PTGS1 & PTGS2->PTGER3; PTGES2 & PTGS1 & PTGS2->PTGER4; PTGES2 & PTGS1 & PTGS2->PTGFR; PTGES3 & PTGS1 & PTGS2->PTGER3; PTGES3 & PTGS1 & PTGS2->PTGER4; PTGES3 & PTGS1 & PTGS2->PTGFR
5	335	Brain cortex, leptomeningeal cell, ♀1♂1&2	Tongue, non-myelinating Schwann cell, ♂2	EDN3 & ECE1->EDNRB	FNDC5->ITGAV & ITGB1
5	339	Brain cortex, leptomeningeal cell, ♀1♂1&2	Small intestine, goblet cell, ♀1♂2	IGF2->IGF2R	ADM->CALCRL & RAMP2; ADM->CALCRL & RAMP1
5	341	Brain cortex, leptomeningeal cell, ♀1♂1&2	Small intestine, enterocyte_goblet cell, ♀1♂2	IGF2->IGF2R	ADM->CALCRL & RAMP2; ADM->CALCRL & RAMP1
5	342	Brain cortex, leptomeningeal cell, ♀1♂1&2	Small intestine, enteroendocrine cell, ♀1♂2	IGF2->IGF2R; IGF2->INSR	ADM2->CALCRL & RAMP2; ADM2->CALCRL & RAMP1; NTS->SORT1
5	343	Brain cortex, leptomeningeal cell, ♀1♂1&2	Small intestine, M cell of gut, ♀1♂2	IGF1->IGF1R; IGF2->IGF1R; IGF2->IGF2R	HAMP & FURIN->SLC40A1
5	344	Brain cortex, leptomeningeal cell, ♀1♂1&2	Small intestine, tuft cell, ♀1♂2	IGF1->IGF1R; IGF2->IGF1R	ADM->CALCRL & RAMP2; ADM->CALCRL & RAMP1; ADM2->CALCRL & RAMP2; ADM2->CALCRL & RAMP1
5	345	Brain cortex, leptomeningeal cell, ♀1♂1&2	Small intestine, capillary cell (FABP5+ RBP7-), ♀1♂2	EDN3 & ECE1->EDNRB; IGF1->IGF1R; IGF2->IGF1R; IGF2->IGF2R	ADM->CALCRL & RAMP2; ADM->CALCRL & RAMP1; IGF2->IGF1R; IGF2->IGF2R; IGF2->INSR; RETN->DCN; RETN->IGF1R; RETN->ROR1; RETN->CAP1
5	346	Brain cortex, leptomeningeal cell, ♀1♂1&2	Small intestine, lymphatic cell (CCL21+), ♀1♂2	EDN3 & ECE1->EDNRB; IGF1->IGF1R; IGF2->IGF1R; IGF2->IGF2R	ADM->CALCRL & RAMP2; ADM->CALCRL & RAMP1; IGF1->IGF1R
5	347	Brain cortex, leptomeningeal cell, ♀1♂1&2	Small intestine, smooth muscle cell, ♀1♂2	EDN3 & ECE1->EDNRA; IGF1->IGF1R; IGF2->IGF1R	ADM->CALCRL & RAMP2; ADM->CALCRL & RAMP1; PTGES & PTGS1 & PTGS2->PTGER3; PTGES & PTGS1 & PTGS2->PTGER4; PTGES & PTGS1 & PTGS2->PTGFR; PTGES3 & PTGS1 & PTGS2->PTGER3; PTGES3 & PTGS1 & PTGS2->PTGER4; PTGES3 & PTGS1 & PTGS2->PTGFR
5	348	Brain cortex, leptomeningeal cell, ♀1♂1&2	Small intestine, fibroblast, ♀1♂2	EDN3 & ECE1->EDNRA; IGF1->IGF1R; IGF2->IGF1R	ADM->CALCRL & RAMP2; ADM->CALCRL & RAMP1; IGF1->IGF1R; PTGES & PTGS1 & PTGS2->PTGER3; PTGES & PTGS1 & PTGS2->PTGER4; PTGES & PTGS1 & PTGS2->PTGFR; PTGES3 & PTGS1 & PTGS2->PTGER3; PTGES3 & PTGS1 & PTGS2->PTGER4; PTGES3 & PTGS1 & PTGS2->PTGFR; PTGIS & PTGS1 & PTGS2->PTGIR; PTGIS & PTGS1 & PTGS2->PTGFR; PTGIS & PTGS1 & PTGS2->PTGER3; PTGIS & PTGS1 & PTGS2->PTGER4
5	349	Brain cortex, leptomeningeal cell, ♀1♂1&2	Small intestine, fibroblast (CHODL+), ♀1♂2	EDN3 & ECE1->EDNRA; EDN3 & ECE1->EDNRB; IGF1->IGF1R; IGF2->IGF1R; IGF2->IGF2R	PTGES & PTGS1 & PTGS2->PTGER3; PTGES & PTGS1 & PTGS2->PTGER4; PTGES & PTGS1 & PTGS2->PTGFR; PTGES3 & PTGS1 & PTGS2->PTGER3; PTGES3 & PTGS1 & PTGS2->PTGER4; PTGES3 & PTGS1 & PTGS2->PTGFR
5	350	Brain cortex, leptomeningeal cell, ♀1♂1&2	Small intestine, fibroblast (GGT5+), ♀1♂2	EDN3 & ECE1->EDNRA; IGF1->IGF1R; IGF2->IGF1R	ADM->CALCRL & RAMP2; ADM->CALCRL & RAMP1
5	351	Brain cortex, leptomeningeal cell, ♀1♂1&2	Small intestine, fibroblast (KCNN3+), ♀1♂2	IGF1->IGF1R; IGF2->IGF1R; IGF2->IGF2R	ADM->CALCRL & RAMP2; ADM->CALCRL & RAMP1; IGF1->IGF1R; IGF2->IGF1R; IGF2->IGF2R; IGF2->INSR; NPPC->NPR2; NPPC->NPR3
5	352	Brain cortex, leptomeningeal cell, ♀1♂1&2	Small intestine, mesothelial cell, ♀1♂2	IGF1->IGF1R; IGF2->IGF1R	ADM->CALCRL & RAMP2; ADM->CALCRL & RAMP1; IGF2->IGF1R; IGF2->IGF2R; IGF2->INSR; PTGES2 & PTGS1 & PTGS2->PTGER3; PTGES2 & PTGS1 & PTGS2->PTGER4; PTGES2 & PTGS1 & PTGS2->PTGFR; PTGES3 & PTGS1 & PTGS2->PTGER3; PTGES3 & PTGS1 & PTGS2->PTGER4; PTGES3 & PTGS1 & PTGS2->PTGFR; PTGIS & PTGS1 & PTGS2->PTGIR; PTGIS & PTGS1 & PTGS2->PTGFR; PTGIS & PTGS1 & PTGS2->PTGER3; PTGIS & PTGS1 & PTGS2->PTGER4
5	353	Brain cortex, leptomeningeal cell, ♀1♂1&2	Small intestine, macrophage, ♀1♂2	IGF2->IGF2R	PTGES2 & PTGS1 & PTGS2->PTGER3; PTGES2 & PTGS1 & PTGS2->PTGER4; PTGES2 & PTGS1 & PTGS2->PTGFR; PTGES3 & PTGS1 & PTGS2->PTGER3; PTGES3 & PTGS1 & PTGS2->PTGER4; PTGES3 & PTGS1 & PTGS2->PTGFR
5	355	Brain cortex, leptomeningeal cell, ♀1♂1&2	Colon, enterocyte progenitor cell, ♀1♂2	IGF2->IGF2R	ADM->CALCRL & RAMP2; ADM->CALCRL & RAMP1
5	356	Brain cortex, leptomeningeal cell, ♀1♂1&2	Colon, enterocyte, ♀1♂2	IGF2->IGF2R	ADM->CALCRL & RAMP2; ADM->CALCRL & RAMP1
5	357	Brain cortex, leptomeningeal cell, ♀1♂1&2	Colon, goblet cell, ♀1	IGF1->IGF1R; IGF2->IGF1R; IGF2->IGF2R	ADM->CALCRL & RAMP2; ADM->CALCRL & RAMP1
5	358	Brain cortex, leptomeningeal cell, ♀1♂1&2	Colon, enterocyte_goblet cell, ♀1♂2	IGF1->IGF1R; IGF2->IGF1R	ADM->CALCRL & RAMP2; ADM->CALCRL & RAMP1
5	360	Brain cortex, leptomeningeal cell, ♀1♂1&2	Colon, mesothelial cell, ♀1♂2	IGF1->IGF1R; IGF2->IGF1R	IGF2->IGF1R; IGF2->IGF2R; IGF2->INSR
5	362	Brain cortex, leptomeningeal cell, ♀1♂1&2	Liver, hepatocyte (APOB+), ♀1&2♂2	IGF2->IGF2R	ADM2->CALCRL & RAMP2; ADM2->CALCRL & RAMP1; FGF21->FGFR1 & KLB; FGF21->FGFR4 & KLB; HAMP & FURIN->SLC40A1; IGF1->IGF1R; IGF2->IGF1R; IGF2->IGF2R; IGF2->INSR
5	364	Brain cortex, leptomeningeal cell, ♀1♂1&2	Liver, cholangiocyte, ♀1&2♂2	IGF1->IGF1R; IGF2->IGF1R; IGF2->IGF2R	HAMP & FURIN->SLC40A1
5	365	Brain cortex, leptomeningeal cell, ♀1♂1&2	Liver, hepatic sinusoid cell, ♀1&2♂2	IGF1->IGF1R; IGF2->IGF1R; IGF2->IGF2R	ADM->CALCRL & RAMP2; ADM->CALCRL & RAMP1; FGF23->FGFR1 & KLB; FGF23->FGFR4 & KLB; IGF2->IGF1R; IGF2->IGF2R; IGF2->INSR
5	366	Brain cortex, leptomeningeal cell, ♀1♂1&2	Liver, mesothelial cell, ♀1&2♂2	IGF1->IGF1R; IGF2->IGF1R	ADM->CALCRL & RAMP2; ADM->CALCRL & RAMP1; IGF2->IGF1R; IGF2->IGF2R; IGF2->INSR; PTGES2 & PTGS1 & PTGS2->PTGER3; PTGES2 & PTGS1 & PTGS2->PTGER4; PTGES2 & PTGS1 & PTGS2->PTGFR; PTGES3 & PTGS1 & PTGS2->PTGER3; PTGES3 & PTGS1 & PTGS2->PTGER4; PTGES3 & PTGS1 & PTGS2->PTGFR; PTGIS & PTGS1 & PTGS2->PTGIR; PTGIS & PTGS1 & PTGS2->PTGFR; PTGIS & PTGS1 & PTGS2->PTGER3; PTGIS & PTGS1 & PTGS2->PTGER4
5	375	Brain cortex, leptomeningeal cell, ♀1♂1&2	Liver, neutrophil, ♀1&2♂2	IGF1->IGF1R; IGF2->IGF1R	RETN->DCN; RETN->IGF1R; RETN->ROR1; RETN->CAP1
5	377	Brain cortex, leptomeningeal cell, ♀1♂1&2	Liver, macrophage (Kupffer cell), ♀1&2♂2	IGF2->IGF2R	PTGES3 & PTGS1 & PTGS2->PTGER3; PTGES3 & PTGS1 & PTGS2->PTGER4; PTGES3 & PTGS1 & PTGS2->PTGFR; RETN->DCN; RETN->IGF1R; RETN->ROR1; RETN->CAP1
5	378	Brain cortex, leptomeningeal cell, ♀1♂1&2	Liver, macrophage (Kupffer cell PF), ♀1&2♂2	IGF2->IGF2R	PTGES2 & PTGS1 & PTGS2->PTGER3; PTGES2 & PTGS1 & PTGS2->PTGER4; PTGES2 & PTGS1 & PTGS2->PTGFR; PTGES3 & PTGS1 & PTGS2->PTGER3; PTGES3 & PTGS1 & PTGS2->PTGER4; PTGES3 & PTGS1 & PTGS2->PTGFR; RETN->DCN; RETN->IGF1R; RETN->ROR1; RETN->CAP1
5	379	Brain cortex, leptomeningeal cell, ♀1♂1&2	Liver, macrophage (Kupffer cell CD5L+ MARCO+), ♀1&2♂2	IGF2->IGF2R	RETN->DCN; RETN->IGF1R; RETN->ROR1; RETN->CAP1
5	380	Brain cortex, leptomeningeal cell, ♀1♂1&2	Liver, macrophage (Kupffer cell CD5L- MARCO+), ♀1&2♂2	IGF1->IGF1R; IGF2->IGF1R; IGF2->IGF2R	PTGES2 & PTGS1 & PTGS2->PTGER3; PTGES2 & PTGS1 & PTGS2->PTGER4; PTGES2 & PTGS1 & PTGS2->PTGFR; PTGES3 & PTGS1 & PTGS2->PTGER3; PTGES3 & PTGS1 & PTGS2->PTGER4; PTGES3 & PTGS1 & PTGS2->PTGFR; RETN->DCN; RETN->IGF1R; RETN->ROR1; RETN->CAP1
5	381	Brain cortex, leptomeningeal cell, ♀1♂1&2	Liver, macrophage (Kupffer cell MS4A7+), ♀1&2♂2	IGF2->IGF2R	PTGES3 & PTGS1 & PTGS2->PTGER3; PTGES3 & PTGS1 & PTGS2->PTGER4; PTGES3 & PTGS1 & PTGS2->PTGFR
5	385	Brain cortex, leptomeningeal cell, ♀1♂1&2	Liver, dendritic cell (FLT3+ IGSF6+), ♀1&2♂2	IGF2->IGF2R	PTGES3 & PTGS1 & PTGS2->PTGER3; PTGES3 & PTGS1 & PTGS2->PTGER4; PTGES3 & PTGS1 & PTGS2->PTGFR; RETN->DCN; RETN->IGF1R; RETN->ROR1; RETN->CAP1
5	389	Brain cortex, leptomeningeal cell, ♀1♂1&2	Pancreas, acinar cell (PNISR+), ♀1	IGF1->IGF1R; IGF2->IGF1R; IGF2->INSR	FGF21->FGFR1 & KLB; FGF21->FGFR4 & KLB
5	390	Brain cortex, leptomeningeal cell, ♀1♂1&2	Pancreas, ductal cell (SPOCK3+), ♀1♂2	IGF1->IGF1R; IGF2->IGF1R; IGF2->IGF2R	NPFF->NPFFR1
5	393	Brain cortex, leptomeningeal cell, ♀1♂1&2	Pancreas, alpha cell, ♀1♂2	IGF1->IGF1R; IGF2->IGF1R; IGF2->INSR	IGF2->IGF1R; IGF2->IGF2R; IGF2->INSR
5	394	Brain cortex, leptomeningeal cell, ♀1♂1&2	Pancreas, beta cell, ♀1♂2	IGF1->IGF1R; IGF2->IGF1R; IGF2->IGF2R	INS & CPE & PCSK1 & PCSK2->INSR; IGF2->IGF1R; IGF2->IGF2R; IGF2->INSR
5	395	Brain cortex, leptomeningeal cell, ♀1♂1&2	Pancreas, alpha cell_beta cell, ♀1♂2	IGF1->IGF1R; IGF2->IGF1R; IGF2->IGF2R	INS & CPE & PCSK1 & PCSK2->INSR; IGF2->IGF1R; IGF2->IGF2R; IGF2->INSR
5	396	Brain cortex, leptomeningeal cell, ♀1♂1&2	Pancreas, delta cell, ♀1♂2	IGF1->IGF1R; IGF2->IGF1R	CALCA->CALCRL & RAMP1; CALCA->CALCRL & RAMP2; CALCB->CALCRL & RAMP1; CALCB->CALCRL & RAMP2; INS & CPE & PCSK1 & PCSK2->INSR; IGF2->IGF1R; IGF2->IGF2R; IGF2->INSR
5	397	Brain cortex, leptomeningeal cell, ♀1♂1&2	Pancreas, artery cell, ♀1	IGF1->IGF1R; IGF2->IGF1R; IGF2->IGF2R; IGF2->INSR	IGF2->IGF1R; IGF2->IGF2R; IGF2->INSR; PTHLH & FURIN->PTH1R; RETN->DCN; RETN->IGF1R; RETN->ROR1; RETN->CAP1
5	398	Brain cortex, leptomeningeal cell, ♀1♂1&2	Pancreas, vein cell, ♀1♂2	IGF1->IGF1R; IGF2->IGF1R; IGF2->IGF2R	RETN->DCN; RETN->IGF1R; RETN->ROR1; RETN->CAP1
5	399	Brain cortex, leptomeningeal cell, ♀1♂1&2	Pancreas, capillary cell (FABP5+ RBP7-), ♀1♂2	EDN3 & ECE1->EDNRB; IGF1->IGF1R; IGF2->IGF1R; IGF2->IGF2R	RETN->DCN; RETN->IGF1R; RETN->ROR1; RETN->CAP1
5	400	Brain cortex, leptomeningeal cell, ♀1♂1&2	Pancreas, capillary cell (FABP5+ RBP7+), ♀1♂2	EDN3 & ECE1->EDNRB; IGF1->IGF1R; IGF2->IGF1R; IGF2->IGF2R	RETN->DCN; RETN->IGF1R; RETN->ROR1; RETN->CAP1
5	401	Brain cortex, leptomeningeal cell, ♀1♂1&2	Pancreas, lymphatic cell (CCL21+), ♀1♂2	EDN3 & ECE1->EDNRB; IGF1->IGF1R; IGF2->IGF1R; IGF2->IGF2R; IGF2->INSR	ADM->CALCRL & RAMP2; ADM->CALCRL & RAMP1; IGF1->IGF1R
5	402	Brain cortex, leptomeningeal cell, ♀1♂1&2	Pancreas, lymphatic cell (ACKR4+ CCDC80+), ♂2	EDN3 & ECE1->EDNRB; IGF1->IGF1R; IGF2->IGF1R; IGF2->IGF2R	IGF1->IGF1R
5	403	Brain cortex, leptomeningeal cell, ♀1♂1&2	Pancreas, vascular associated smooth muscle cell, ♀1♂2	EDN3 & ECE1->EDNRA; EDN3 & ECE1->EDNRB; IGF1->IGF1R; IGF2->IGF1R; IGF2->IGF2R	ADM->CALCRL & RAMP2; ADM->CALCRL & RAMP1
5	404	Brain cortex, leptomeningeal cell, ♀1♂1&2	Pancreas, fibroblast (PI16+), ♀1♂2	EDN3 & ECE1->EDNRA; IGF1->IGF1R; IGF2->IGF1R; IGF2->IGF2R	ADM->CALCRL & RAMP2; ADM->CALCRL & RAMP1; IGF1->IGF1R; PTHLH & FURIN->PTH1R
5	405	Brain cortex, leptomeningeal cell, ♀1♂1&2	Pancreas, fibroblast (PTN+), ♀1♂2	EDN3 & ECE1->EDNRA; IGF1->IGF1R; IGF2->IGF1R; IGF2->IGF2R; IGF2->INSR	ADM->CALCRL & RAMP2; ADM->CALCRL & RAMP1; IGF1->IGF1R
5	406	Brain cortex, leptomeningeal cell, ♀1♂1&2	Pancreas, pericyte, ♀1♂2	EDN3 & ECE1->EDNRA; EDN3 & ECE1->EDNRB; IGF1->IGF1R; IGF2->IGF1R; IGF2->IGF2R	ADM->CALCRL & RAMP2; ADM->CALCRL & RAMP1; IGF2->IGF1R; IGF2->IGF2R; IGF2->INSR; PTHLH & FURIN->PTH1R
5	407	Brain cortex, leptomeningeal cell, ♀1♂1&2	Pancreas, adipocyte (UCP1hi), ♀1	IGF2->IGF2R	ADIPOQ->ADIPOR1; IGF1->IGF1R
5	408	Brain cortex, leptomeningeal cell, ♀1♂1&2	Pancreas, adipocyte (UCP1lo), ♀1♂2	IGF1->IGF1R; IGF2->IGF1R	ADIPOQ->ADIPOR1; IGF1->IGF1R
5	410	Brain cortex, leptomeningeal cell, ♀1♂1&2	Pancreas, mesothelial cell (CXCL10- PRG4+), ♀1♂2	IGF1->IGF1R; IGF2->IGF1R; IGF2->IGF2R	IGF2->IGF1R; IGF2->IGF2R; IGF2->INSR
5	411	Brain cortex, leptomeningeal cell, ♀1♂1&2	Pancreas, mesothelial cell (SBSN+), ♀1	IGF1->IGF1R; IGF2->IGF1R; IGF2->IGF2R	ADM->CALCRL & RAMP2; ADM->CALCRL & RAMP1; IGF2->IGF1R; IGF2->IGF2R; IGF2->INSR
5	412	Brain cortex, leptomeningeal cell, ♀1♂1&2	Pancreas, reticular cell, ♂2	IGF1->IGF1R; IGF2->IGF1R	ADM2->CALCRL & RAMP2; ADM2->CALCRL & RAMP1; IGF1->IGF1R
5	423	Brain cortex, leptomeningeal cell, ♀1♂1&2	Pancreas, neutrophil, ♀1♂2	IGF1->IGF1R; IGF2->IGF1R	RETN->DCN; RETN->IGF1R; RETN->ROR1; RETN->CAP1
5	424	Brain cortex, leptomeningeal cell, ♀1♂1&2	Pancreas, macrophage, ♀1♂2	IGF1->IGF1R; IGF2->IGF1R; IGF2->IGF2R	PTGES2 & PTGS1 & PTGS2->PTGER3; PTGES2 & PTGS1 & PTGS2->PTGER4; PTGES2 & PTGS1 & PTGS2->PTGFR; PTGES3 & PTGS1 & PTGS2->PTGER3; PTGES3 & PTGS1 & PTGS2->PTGER4; PTGES3 & PTGS1 & PTGS2->PTGFR; RETN->DCN; RETN->IGF1R; RETN->ROR1; RETN->CAP1
5	425	Brain cortex, leptomeningeal cell, ♀1♂1&2	Pancreas, macrophage (MRC1+), ♀1♂2	IGF1->IGF1R; IGF2->IGF1R	IGF1->IGF1R
5	426	Brain cortex, leptomeningeal cell, ♀1♂1&2	Pancreas, macrophage (ENPP2+), ♂2	IGF2->IGF2R	PTGES2 & PTGS1 & PTGS2->PTGER3; PTGES2 & PTGS1 & PTGS2->PTGER4; PTGES2 & PTGS1 & PTGS2->PTGFR; PTGES3 & PTGS1 & PTGS2->PTGER3; PTGES3 & PTGS1 & PTGS2->PTGER4; PTGES3 & PTGS1 & PTGS2->PTGFR; RETN->DCN; RETN->IGF1R; RETN->ROR1; RETN->CAP1
5	432	Brain cortex, leptomeningeal cell, ♀1♂1&2	Kidney, podocyte, ♀1&2♂2	IGF1->IGF1R; IGF2->IGF1R	ADM->CALCRL & RAMP2; ADM->CALCRL & RAMP1; IGF2->IGF1R; IGF2->IGF2R; IGF2->INSR
5	433	Brain cortex, leptomeningeal cell, ♀1♂1&2	Kidney, proximal convoluted tubule epithelial cell, ♀1&2♂2	IGF1->IGF1R; IGF2->IGF1R; IGF2->IGF2R	ADM2->CALCRL & RAMP2; ADM2->CALCRL & RAMP1
5	434	Brain cortex, leptomeningeal cell, ♀1♂1&2	Kidney, proximal straight tubule epithelial cell, ♀2♂2	IGF1->IGF1R; IGF2->IGF1R; IGF2->IGF2R	ADM->CALCRL & RAMP2; ADM->CALCRL & RAMP1; ADM2->CALCRL & RAMP2; ADM2->CALCRL & RAMP1
5	435	Brain cortex, leptomeningeal cell, ♀1♂1&2	Kidney, loop of Henle thin descending limb epithelial cell, ♀1&2♂2	IGF1->IGF1R; IGF2->IGF1R; IGF2->IGF2R	ADM->CALCRL & RAMP2; ADM->CALCRL & RAMP1; ADM2->CALCRL & RAMP2; ADM2->CALCRL & RAMP1
5	441	Brain cortex, leptomeningeal cell, ♀1♂1&2	Kidney, principal cell, ♀1&2♂2	IGF1->IGF1R; IGF2->IGF1R; IGF2->IGF2R; IGF2->INSR	FGF21->FGFR1 & KLB; FGF21->FGFR4 & KLB
5	444	Brain cortex, leptomeningeal cell, ♀1♂1&2	Kidney, alpha-intercalated cell, ♀1&2♂2	IGF1->IGF1R; IGF2->IGF1R	ADM->CALCRL & RAMP2; ADM->CALCRL & RAMP1
5	445	Brain cortex, leptomeningeal cell, ♀1♂1&2	Kidney, beta-intercalated cell, ♀1&2♂2	IGF1->IGF1R; IGF2->IGF1R; IGF2->IGF2R	ADM->CALCRL & RAMP2; ADM->CALCRL & RAMP1
5	446	Brain cortex, leptomeningeal cell, ♀1♂1&2	Kidney, intercalated cell_principal cell, ♀1&2♂2	IGF1->IGF1R; IGF2->IGF1R; IGF2->IGF2R; IGF2->INSR	ADM->CALCRL & RAMP2; ADM->CALCRL & RAMP1
5	448	Brain cortex, leptomeningeal cell, ♀1♂1&2	Kidney, vasa recta descending limb cell (SLC14A1+), ♀2♂2	EDN3 & ECE1->EDNRB; IGF1->IGF1R; IGF2->IGF1R; IGF2->IGF2R; IGF2->INSR	IGF2->IGF1R; IGF2->IGF2R; IGF2->INSR; RETN->DCN; RETN->IGF1R; RETN->ROR1; RETN->CAP1
5	449	Brain cortex, leptomeningeal cell, ♀1♂1&2	Kidney, vasa recta descending limb cell (MGP+), ♀1&2♂2	IGF1->IGF1R; IGF2->IGF1R; IGF2->IGF2R	IGF2->IGF1R; IGF2->IGF2R; IGF2->INSR; RETN->DCN; RETN->IGF1R; RETN->ROR1; RETN->CAP1
5	450	Brain cortex, leptomeningeal cell, ♀1♂1&2	Kidney, vasa recta ascending limb cell (IGFBP5+), ♀1&2♂2	IGF1->IGF1R; IGF2->IGF1R; IGF2->IGF2R	ADM->CALCRL & RAMP2; ADM->CALCRL & RAMP1; IGF2->IGF1R; IGF2->IGF2R; IGF2->INSR
5	451	Brain cortex, leptomeningeal cell, ♀1♂1&2	Kidney, vasa recta ascending limb cell (IGF1+), ♀1&2♂2	IGF1->IGF1R; IGF2->IGF1R; IGF2->IGF2R	IGF1->IGF1R; IGF2->IGF1R; IGF2->IGF2R; IGF2->INSR
5	452	Brain cortex, leptomeningeal cell, ♀1♂1&2	Kidney, capillary cell (FABP5- RBP7-), ♂2	EDN3 & ECE1->EDNRB; IGF1->IGF1R; IGF2->IGF1R	NPFF->NPFFR1
5	453	Brain cortex, leptomeningeal cell, ♀1♂1&2	Kidney, capillary cell (FABP5+ RBP7+), ♀1&2♂2	EDN3 & ECE1->EDNRB; IGF1->IGF1R; IGF2->IGF1R; IGF2->IGF2R	ADM->CALCRL & RAMP2; ADM->CALCRL & RAMP1; RETN->DCN; RETN->IGF1R; RETN->ROR1; RETN->CAP1
5	454	Brain cortex, leptomeningeal cell, ♀1♂1&2	Kidney, glomerular endothelial cell, ♀1&2♂2	EDN3 & ECE1->EDNRB; IGF1->IGF1R; IGF2->IGF1R	IGF2->IGF1R; IGF2->IGF2R; IGF2->INSR
5	455	Brain cortex, leptomeningeal cell, ♀1♂1&2	Kidney, lymphatic cell (CCL21+), ♀1&2♂2	EDN3 & ECE1->EDNRB; IGF1->IGF1R; IGF2->IGF1R; IGF2->IGF2R	ADM->CALCRL & RAMP2; ADM->CALCRL & RAMP1; IGF1->IGF1R; IGF2->IGF1R; IGF2->IGF2R; IGF2->INSR
5	456	Brain cortex, leptomeningeal cell, ♀1♂1&2	Kidney, lymphatic cell (ACKR4- CCDC80+), ♀1&2	EDN3 & ECE1->EDNRB; IGF1->IGF1R; IGF2->IGF1R; IGF2->IGF2R	IGF1->IGF1R; PTHLH & FURIN->PTH1R
5	458	Brain cortex, leptomeningeal cell, ♀1♂1&2	Kidney, fibroblast, ♀1&2♂2	EDN3 & ECE1->EDNRA; IGF1->IGF1R; IGF2->IGF1R	ADM->CALCRL & RAMP2; ADM->CALCRL & RAMP1; IGF1->IGF1R; PTHLH & FURIN->PTH1R; PTGDS & PTGS1 & PTGS2->PTGFR; PTGDS & PTGS1 & PTGS2->PTGER3; PTGDS & PTGS1 & PTGS2->PTGER4; PTGES & PTGS1 & PTGS2->PTGER3; PTGES & PTGS1 & PTGS2->PTGER4; PTGES & PTGS1 & PTGS2->PTGFR; PTGES2 & PTGS1 & PTGS2->PTGER3; PTGES2 & PTGS1 & PTGS2->PTGER4; PTGES2 & PTGS1 & PTGS2->PTGFR; PTGES3 & PTGS1 & PTGS2->PTGER3; PTGES3 & PT…
5	459	Brain cortex, leptomeningeal cell, ♀1♂1&2	Kidney, fibroblast (ASPN+), ♂2	EDN3 & ECE1->EDNRA; IGF1->IGF1R; IGF2->IGF1R	ADM->CALCRL & RAMP2; ADM->CALCRL & RAMP1; FNDC5->ITGAV & ITGB1; PTHLH & FURIN->PTH1R
5	460	Brain cortex, leptomeningeal cell, ♀1♂1&2	Kidney, fibroblast (TNC+), ♀2	EDN3 & ECE1->EDNRB; IGF1->IGF1R; IGF2->IGF1R; IGF2->IGF2R	ADM->CALCRL & RAMP2; ADM->CALCRL & RAMP1; NTS->SORT1; PTGDS & PTGS1 & PTGS2->PTGFR; PTGDS & PTGS1 & PTGS2->PTGER3; PTGDS & PTGS1 & PTGS2->PTGER4; PTGES & PTGS1 & PTGS2->PTGER3; PTGES & PTGS1 & PTGS2->PTGER4; PTGES & PTGS1 & PTGS2->PTGFR; PTGES2 & PTGS1 & PTGS2->PTGER3; PTGES2 & PTGS1 & PTGS2->PTGER4; PTGES2 & PTGS1 & PTGS2->PTGFR; PTGES3 & PTGS1 & PTGS2->PTGER3; PTGES3 & PTGS1 & PTGS2->PTGER4; PT…
5	461	Brain cortex, leptomeningeal cell, ♀1♂1&2	Kidney, myofibroblast, ♀1&2♂2	EDN3 & ECE1->EDNRA; IGF1->IGF1R; IGF2->IGF1R	ADM->CALCRL & RAMP2; ADM->CALCRL & RAMP1; IGF1->IGF1R
5	462	Brain cortex, leptomeningeal cell, ♀1♂1&2	Kidney, pericyte, ♀1	EDN3 & ECE1->EDNRA; EDN3 & ECE1->EDNRB; IGF1->IGF1R; IGF2->IGF1R	ADM->CALCRL & RAMP2; ADM->CALCRL & RAMP1; IGF2->IGF1R; IGF2->IGF2R; IGF2->INSR
5	465	Brain cortex, leptomeningeal cell, ♀1♂1&2	Kidney, mesothelial cell, ♀2	IGF1->IGF1R; IGF2->IGF1R; IGF2->IGF2R	IGF2->IGF1R; IGF2->IGF2R; IGF2->INSR
5	466	Brain cortex, leptomeningeal cell, ♀1♂1&2	Kidney, reticular cell, ♀1	IGF1->IGF1R; IGF2->IGF1R; IGF2->IGF2R	ADM->CALCRL & RAMP2; ADM->CALCRL & RAMP1; ADM2->CALCRL & RAMP2; ADM2->CALCRL & RAMP1; NPFF->NPFFR1
5	467	Brain cortex, leptomeningeal cell, ♀1♂1&2	Kidney, unknown_Kidney_stromal_G1 (ST6GAL2+), ♀1&2♂2	EDN3 & ECE1->EDNRA; IGF1->IGF1R; IGF2->IGF1R; IGF2->IGF2R	ADM->CALCRL & RAMP2; ADM->CALCRL & RAMP1; IGF2->IGF1R; IGF2->IGF2R; IGF2->INSR
5	478	Brain cortex, leptomeningeal cell, ♀1♂1&2	Kidney, neutrophil, ♀1&2♂2	IGF1->IGF1R; IGF2->IGF1R	RETN->DCN; RETN->IGF1R; RETN->ROR1; RETN->CAP1
5	479	Brain cortex, leptomeningeal cell, ♀1♂1&2	Kidney, monocyte, ♀1&2♂2	IGF2->IGF2R	RETN->DCN; RETN->IGF1R; RETN->ROR1; RETN->CAP1
5	480	Brain cortex, leptomeningeal cell, ♀1♂1&2	Kidney, macrophage, ♀1&2♂2	IGF2->IGF2R	PTGDS & PTGS1 & PTGS2->PTGFR; PTGDS & PTGS1 & PTGS2->PTGER3; PTGDS & PTGS1 & PTGS2->PTGER4; PTGES3 & PTGS1 & PTGS2->PTGER3; PTGES3 & PTGS1 & PTGS2->PTGER4; PTGES3 & PTGS1 & PTGS2->PTGFR; RETN->DCN; RETN->IGF1R; RETN->ROR1; RETN->CAP1
5	481	Brain cortex, leptomeningeal cell, ♀1♂1&2	Kidney, macrophage (MRC1+), ♀1&2♂2	IGF1->IGF1R; IGF2->IGF1R	IGF1->IGF1R; PTGDS & PTGS1 & PTGS2->PTGFR; PTGDS & PTGS1 & PTGS2->PTGER3; PTGDS & PTGS1 & PTGS2->PTGER4; PTGES3 & PTGS1 & PTGS2->PTGER3; PTGES3 & PTGS1 & PTGS2->PTGER4; PTGES3 & PTGS1 & PTGS2->PTGFR; RETN->DCN; RETN->IGF1R; RETN->ROR1; RETN->CAP1
5	482	Brain cortex, leptomeningeal cell, ♀1♂1&2	Kidney, macrophage (MARCO+), ♀1	IGF2->IGF2R	PTGDS & PTGS1 & PTGS2->PTGFR; PTGDS & PTGS1 & PTGS2->PTGER3; PTGDS & PTGS1 & PTGS2->PTGER4; PTGES2 & PTGS1 & PTGS2->PTGER3; PTGES2 & PTGS1 & PTGS2->PTGER4; PTGES2 & PTGS1 & PTGS2->PTGFR; PTGES3 & PTGS1 & PTGS2->PTGER3; PTGES3 & PTGS1 & PTGS2->PTGER4; PTGES3 & PTGS1 & PTGS2->PTGFR; RETN->DCN; RETN->IGF1R; RETN->ROR1; RETN->CAP1
5	484	Brain cortex, leptomeningeal cell, ♀1♂1&2	Kidney, macrophage (ABCG1+), ♂2	IGF2->IGF2R	IGF1->IGF1R; ALOX5AP & ALOX5 & LTA4H->LTB4R; RETN->DCN; RETN->IGF1R; RETN->ROR1; RETN->CAP1
5	489	Brain cortex, leptomeningeal cell, ♀1♂1&2	Bladder, basal urothelial cell, ♂2	IGF1->IGF1R; IGF2->IGF1R; IGF2->IGF2R	PTGES & PTGS1 & PTGS2->PTGER3; PTGES & PTGS1 & PTGS2->PTGER4; PTGES & PTGS1 & PTGS2->PTGFR; PTGES2 & PTGS1 & PTGS2->PTGER3; PTGES2 & PTGS1 & PTGS2->PTGER4; PTGES2 & PTGS1 & PTGS2->PTGFR; PTGES3 & PTGS1 & PTGS2->PTGER3; PTGES3 & PTGS1 & PTGS2->PTGER4; PTGES3 & PTGS1 & PTGS2->PTGFR
5	490	Brain cortex, leptomeningeal cell, ♀1♂1&2	Bladder, intermediate urothelial cell, ♂2	IGF1->IGF1R; IGF2->IGF1R; IGF2->IGF2R	PTGES & PTGS1 & PTGS2->PTGER3; PTGES & PTGS1 & PTGS2->PTGER4; PTGES & PTGS1 & PTGS2->PTGFR; PTGES2 & PTGS1 & PTGS2->PTGER3; PTGES2 & PTGS1 & PTGS2->PTGER4; PTGES2 & PTGS1 & PTGS2->PTGFR; PTGES3 & PTGS1 & PTGS2->PTGER3; PTGES3 & PTGS1 & PTGS2->PTGER4; PTGES3 & PTGS1 & PTGS2->PTGFR
5	492	Brain cortex, leptomeningeal cell, ♀1♂1&2	Bladder, artery cell, ♀1♂2	IGF1->IGF1R; IGF2->IGF1R; IGF2->IGF2R	ADM->CALCRL & RAMP2; ADM->CALCRL & RAMP1; CSF3->CSF3R; CSF3->CSF1R; IGF2->IGF1R; IGF2->IGF2R; IGF2->INSR; PTHLH & FURIN->PTH1R; RETN->DCN; RETN->IGF1R; RETN->ROR1; RETN->CAP1
5	493	Brain cortex, leptomeningeal cell, ♀1♂1&2	Bladder, vein cell, ♀1♂2	IGF1->IGF1R; IGF2->IGF1R; IGF2->IGF2R; IGF2->INSR	CSF3->CSF3R; CSF3->CSF1R; RETN->DCN; RETN->IGF1R; RETN->ROR1; RETN->CAP1
5	494	Brain cortex, leptomeningeal cell, ♀1♂1&2	Bladder, capillary cell (FABP5+ RBP7-), ♀1♂2	EDN3 & ECE1->EDNRB; IGF1->IGF1R; IGF2->IGF1R; IGF2->IGF2R; IGF2->INSR	ADM->CALCRL & RAMP2; ADM->CALCRL & RAMP1; CSF3->CSF3R; CSF3->CSF1R; IGF2->IGF1R; IGF2->IGF2R; IGF2->INSR; RETN->DCN; RETN->IGF1R; RETN->ROR1; RETN->CAP1
5	495	Brain cortex, leptomeningeal cell, ♀1♂1&2	Bladder, capillary cell (FABP5+ RBP7lo), ♂2	IGF1->IGF1R; IGF2->IGF1R	FGF21->FGFR1 & KLB; FGF21->FGFR4 & KLB; CSF3->CSF3R; CSF3->CSF1R; IGF2->IGF1R; IGF2->IGF2R; IGF2->INSR; NPFF->NPFFR1; PTGES & PTGS1 & PTGS2->PTGER3; PTGES & PTGS1 & PTGS2->PTGER4; PTGES & PTGS1 & PTGS2->PTGFR; PTGES3 & PTGS1 & PTGS2->PTGER3; PTGES3 & PTGS1 & PTGS2->PTGER4; PTGES3 & PTGS1 & PTGS2->PTGFR; RETN->DCN; RETN->IGF1R; RETN->ROR1; RETN->CAP1
5	496	Brain cortex, leptomeningeal cell, ♀1♂1&2	Bladder, capillary cell (FABP5+ RBP7+), ♀1	EDN3 & ECE1->EDNRB; IGF1->IGF1R; IGF2->IGF1R	CSF3->CSF3R; CSF3->CSF1R; IGF2->IGF1R; IGF2->IGF2R; IGF2->INSR; PTGDS & PTGS1 & PTGS2->PTGFR; PTGDS & PTGS1 & PTGS2->PTGER3; PTGDS & PTGS1 & PTGS2->PTGER4; PTGES & PTGS1 & PTGS2->PTGER3; PTGES & PTGS1 & PTGS2->PTGER4; PTGES & PTGS1 & PTGS2->PTGFR; PTGES3 & PTGS1 & PTGS2->PTGER3; PTGES3 & PTGS1 & PTGS2->PTGER4; PTGES3 & PTGS1 & PTGS2->PTGFR; RETN->DCN; RETN->IGF1R; RETN->ROR1; RETN->CAP1
5	497	Brain cortex, leptomeningeal cell, ♀1♂1&2	Bladder, lymphatic cell (CCL21+), ♀1♂2	IGF1->IGF1R; IGF2->IGF1R; IGF2->IGF2R	ADM->CALCRL & RAMP2; ADM->CALCRL & RAMP1; IGF1->IGF1R
5	498	Brain cortex, leptomeningeal cell, ♀1♂1&2	Bladder, smooth muscle cell, ♂2	EDN3 & ECE1->EDNRA; EDN3 & ECE1->EDNRB; IGF1->IGF1R; IGF2->IGF1R	IGF1->IGF1R; PTHLH & FURIN->PTH1R; PTGES & PTGS1 & PTGS2->PTGER3; PTGES & PTGS1 & PTGS2->PTGER4; PTGES & PTGS1 & PTGS2->PTGFR; PTGES3 & PTGS1 & PTGS2->PTGER3; PTGES3 & PTGS1 & PTGS2->PTGER4; PTGES3 & PTGS1 & PTGS2->PTGFR; PTGIS & PTGS1 & PTGS2->PTGIR; PTGIS & PTGS1 & PTGS2->PTGFR; PTGIS & PTGS1 & PTGS2->PTGER3; PTGIS & PTGS1 & PTGS2->PTGER4
5	500	Brain cortex, leptomeningeal cell, ♀1♂1&2	Bladder, fibroblast, ♀1♂2	EDN3 & ECE1->EDNRA; IGF1->IGF1R; IGF2->IGF1R; IGF2->IGF2R	ADM->CALCRL & RAMP2; ADM->CALCRL & RAMP1; IGF1->IGF1R; PTGES & PTGS1 & PTGS2->PTGER3; PTGES & PTGS1 & PTGS2->PTGER4; PTGES & PTGS1 & PTGS2->PTGFR; PTGES3 & PTGS1 & PTGS2->PTGER3; PTGES3 & PTGS1 & PTGS2->PTGER4; PTGES3 & PTGS1 & PTGS2->PTGFR; PTGIS & PTGS1 & PTGS2->PTGIR; PTGIS & PTGS1 & PTGS2->PTGFR; PTGIS & PTGS1 & PTGS2->PTGER3; PTGIS & PTGS1 & PTGS2->PTGER4
5	501	Brain cortex, leptomeningeal cell, ♀1♂1&2	Bladder, fibroblast (PTN+), ♂2	EDN3 & ECE1->EDNRA; IGF1->IGF1R; IGF2->IGF1R; IGF2->IGF2R	ADM->CALCRL & RAMP2; ADM->CALCRL & RAMP1; IGF1->IGF1R; PTGES & PTGS1 & PTGS2->PTGER3; PTGES & PTGS1 & PTGS2->PTGER4; PTGES & PTGS1 & PTGS2->PTGFR; PTGES2 & PTGS1 & PTGS2->PTGER3; PTGES2 & PTGS1 & PTGS2->PTGER4; PTGES2 & PTGS1 & PTGS2->PTGFR; PTGES3 & PTGS1 & PTGS2->PTGER3; PTGES3 & PTGS1 & PTGS2->PTGER4; PTGES3 & PTGS1 & PTGS2->PTGFR; PTGIS & PTGS1 & PTGS2->PTGIR; PTGIS & PTGS1 & PTGS2->PTGFR; PT…
5	503	Brain cortex, leptomeningeal cell, ♀1♂1&2	Bladder, fibroblast (LY6H+), ♂2	EDN3 & ECE1->EDNRA; IGF1->IGF1R; IGF2->IGF1R; IGF2->IGF2R	ADM->CALCRL & RAMP2; ADM->CALCRL & RAMP1; IGF1->IGF1R; PTGDS & PTGS1 & PTGS2->PTGFR; PTGDS & PTGS1 & PTGS2->PTGER3; PTGDS & PTGS1 & PTGS2->PTGER4; PTGES & PTGS1 & PTGS2->PTGER3; PTGES & PTGS1 & PTGS2->PTGER4; PTGES & PTGS1 & PTGS2->PTGFR; PTGES3 & PTGS1 & PTGS2->PTGER3; PTGES3 & PTGS1 & PTGS2->PTGER4; PTGES3 & PTGS1 & PTGS2->PTGFR; PTGIS & PTGS1 & PTGS2->PTGIR; PTGIS & PTGS1 & PTGS2->PTGFR; PTGIS…
5	504	Brain cortex, leptomeningeal cell, ♀1♂1&2	Bladder, myofibroblast, ♂2	EDN3 & ECE1->EDNRA; IGF1->IGF1R; IGF2->IGF1R; IGF2->IGF2R	ADM->CALCRL & RAMP2; ADM->CALCRL & RAMP1; PTHLH & FURIN->PTH1R; PTGDS & PTGS1 & PTGS2->PTGFR; PTGDS & PTGS1 & PTGS2->PTGER3; PTGDS & PTGS1 & PTGS2->PTGER4; PTGES & PTGS1 & PTGS2->PTGER3; PTGES & PTGS1 & PTGS2->PTGER4; PTGES & PTGS1 & PTGS2->PTGFR; PTGES2 & PTGS1 & PTGS2->PTGER3; PTGES2 & PTGS1 & PTGS2->PTGER4; PTGES2 & PTGS1 & PTGS2->PTGFR; PTGES3 & PTGS1 & PTGS2->PTGER3; PTGES3 & PTGS1 & PTGS2->…
5	505	Brain cortex, leptomeningeal cell, ♀1♂1&2	Bladder, pericyte, ♀1♂2	EDN3 & ECE1->EDNRA; EDN3 & ECE1->EDNRB; IGF1->IGF1R; IGF2->IGF1R; IGF2->IGF2R	IGF2->IGF1R; IGF2->IGF2R; IGF2->INSR
5	506	Brain cortex, leptomeningeal cell, ♀1♂1&2	Bladder, adipocyte (UCP1lo), ♀1	IGF1->IGF1R; IGF2->IGF1R	ADIPOQ->ADIPOR1; FGF21->FGFR1 & KLB; FGF21->FGFR4 & KLB; IGF1->IGF1R
5	507	Brain cortex, leptomeningeal cell, ♀1♂1&2	Bladder, mesothelial cell, ♀1♂2	IGF1->IGF1R; IGF2->IGF1R; IGF2->IGF2R	IGF2->IGF1R; IGF2->IGF2R; IGF2->INSR; PTGDS & PTGS1 & PTGS2->PTGFR; PTGDS & PTGS1 & PTGS2->PTGER3; PTGDS & PTGS1 & PTGS2->PTGER4; PTGES2 & PTGS1 & PTGS2->PTGER3; PTGES2 & PTGS1 & PTGS2->PTGER4; PTGES2 & PTGS1 & PTGS2->PTGFR; PTGES3 & PTGS1 & PTGS2->PTGER3; PTGES3 & PTGS1 & PTGS2->PTGER4; PTGES3 & PTGS1 & PTGS2->PTGFR; PTGIS & PTGS1 & PTGS2->PTGIR; PTGIS & PTGS1 & PTGS2->PTGFR; PTGIS & PTGS1 & PTG…
5	511	Brain cortex, leptomeningeal cell, ♀1♂1&2	Bladder, neutrophil (IL18BP+), ♀1	IGF2->IGF2R	ADM->CALCRL & RAMP2; ADM->CALCRL & RAMP1; PTHLH & FURIN->PTH1R; RETN->DCN; RETN->IGF1R; RETN->ROR1; RETN->CAP1
5	512	Brain cortex, leptomeningeal cell, ♀1♂1&2	Bladder, basophil, ♀1♂2	IGF1->IGF1R; IGF2->IGF1R	PTGES & PTGS1 & PTGS2->PTGER3; PTGES & PTGS1 & PTGS2->PTGER4; PTGES & PTGS1 & PTGS2->PTGFR; PTGES3 & PTGS1 & PTGS2->PTGER3; PTGES3 & PTGS1 & PTGS2->PTGER4; PTGES3 & PTGS1 & PTGS2->PTGFR
5	513	Brain cortex, leptomeningeal cell, ♀1♂1&2	Bladder, monocyte, ♀1	IGF1->IGF1R; IGF2->IGF1R; IGF2->IGF2R	ADM->CALCRL & RAMP2; ADM->CALCRL & RAMP1; CSF3->CSF3R; CSF3->CSF1R; RETN->DCN; RETN->IGF1R; RETN->ROR1; RETN->CAP1
5	514	Brain cortex, leptomeningeal cell, ♀1♂1&2	Bladder, macrophage, ♀1♂2	IGF2->IGF2R	IGF1->IGF1R; PTGES & PTGS1 & PTGS2->PTGER3; PTGES & PTGS1 & PTGS2->PTGER4; PTGES & PTGS1 & PTGS2->PTGFR; PTGES3 & PTGS1 & PTGS2->PTGER3; PTGES3 & PTGS1 & PTGS2->PTGER4; PTGES3 & PTGS1 & PTGS2->PTGFR; RETN->DCN; RETN->IGF1R; RETN->ROR1; RETN->CAP1
5	518	Brain cortex, leptomeningeal cell, ♀1♂1&2	Bladder, non-myelinating Schwann cell, ♂2	IGF1->IGF1R; IGF2->IGF1R; IGF2->IGF2R	ADM->CALCRL & RAMP2; ADM->CALCRL & RAMP1; IGF1->IGF1R
5	519	Brain cortex, leptomeningeal cell, ♀1♂1&2	Uterus, non-ciliated epithelial cell of uterus (FXYD4+ MUC16+), ♀2	IGF1->IGF1R; IGF2->IGF1R; IGF2->IGF2R; IGF2->INSR	ADM->CALCRL & RAMP2; ADM->CALCRL & RAMP1; FGF21->FGFR1 & KLB; FGF21->FGFR4 & KLB; PTGES2 & PTGS1 & PTGS2->PTGER3; PTGES2 & PTGS1 & PTGS2->PTGER4; PTGES2 & PTGS1 & PTGS2->PTGFR; PTGES3 & PTGS1 & PTGS2->PTGER3; PTGES3 & PTGS1 & PTGS2->PTGER4; PTGES3 & PTGS1 & PTGS2->PTGFR
5	521	Brain cortex, leptomeningeal cell, ♀1♂1&2	Uterus, non-ciliated epithelial cell of uterus (IGFBP1+), ♀2	IGF1->IGF1R; IGF2->IGF1R; IGF2->IGF2R; IGF2->INSR	ADM->CALCRL & RAMP2; ADM->CALCRL & RAMP1; PTGES2 & PTGS1 & PTGS2->PTGER3; PTGES2 & PTGS1 & PTGS2->PTGER4; PTGES2 & PTGS1 & PTGS2->PTGFR; PTGES3 & PTGS1 & PTGS2->PTGER3; PTGES3 & PTGS1 & PTGS2->PTGER4; PTGES3 & PTGS1 & PTGS2->PTGFR
5	523	Brain cortex, leptomeningeal cell, ♀1♂1&2	Uterus, artery cell, ♀2	IGF1->IGF1R; IGF2->IGF1R; IGF2->INSR	ADM->CALCRL & RAMP2; ADM->CALCRL & RAMP1
5	524	Brain cortex, leptomeningeal cell, ♀1♂1&2	Uterus, smooth muscle cell, ♀2	EDN3 & ECE1->EDNRA; IGF1->IGF1R; IGF2->IGF1R; IGF2->IGF2R; IGF2->INSR	ADM->CALCRL & RAMP2; ADM->CALCRL & RAMP1; NPFF->NPFFR1
5	525	Brain cortex, leptomeningeal cell, ♀1♂1&2	Uterus, vascular associated smooth muscle cell, ♀2	EDN3 & ECE1->EDNRA; IGF1->IGF1R; IGF2->IGF1R	NPFF->NPFFR1
5	527	Brain cortex, leptomeningeal cell, ♀1♂1&2	Uterus, myofibroblast, ♀2	EDN3 & ECE1->EDNRA; IGF1->IGF1R; IGF2->IGF1R	ADM->CALCRL & RAMP2; ADM->CALCRL & RAMP1; IGF1->IGF1R; IGF2->IGF1R; IGF2->IGF2R; IGF2->INSR
5	528	Brain cortex, leptomeningeal cell, ♀1♂1&2	Uterus, pericyte, ♀2	IGF1->IGF1R; IGF2->IGF1R; IGF2->IGF2R; IGF2->INSR	ADM->CALCRL & RAMP2; ADM->CALCRL & RAMP1; IGF2->IGF1R; IGF2->IGF2R; IGF2->INSR
5	530	Brain cortex, leptomeningeal cell, ♀1♂1&2	Uterus, neutrophil, ♀2	IGF2->IGF2R	ADM->CALCRL & RAMP2; ADM->CALCRL & RAMP1; RETN->DCN; RETN->IGF1R; RETN->ROR1; RETN->CAP1
5	531	Brain cortex, leptomeningeal cell, ♀1♂1&2	Uterus, neutrophil (IL18BP+), ♀2	IGF1->IGF1R; IGF2->IGF1R; IGF2->IGF2R	ADM->CALCRL & RAMP2; ADM->CALCRL & RAMP1; RETN->DCN; RETN->IGF1R; RETN->ROR1; RETN->CAP1
5	532	Brain cortex, leptomeningeal cell, ♀1♂1&2	Uterus, macrophage (LTC4S+), ♀2	IGF1->IGF1R; IGF2->IGF1R; IGF2->IGF2R	RETN->DCN; RETN->IGF1R; RETN->ROR1; RETN->CAP1
5	533	Brain cortex, leptomeningeal cell, ♀1♂1&2	Uterus, macrophage (MGST1+), ♀2	IGF1->IGF1R; IGF2->IGF1R; IGF2->IGF2R	RETN->DCN; RETN->IGF1R; RETN->ROR1; RETN->CAP1
6	7	Brain cortex, neutrophil, ♀1♂1	Brain cortex, macrophage (microglial cell), ♀1♂1&2	RETN->TLR4; RETN->CAP1	PTGDS & PTGS1 & PTGS2->PTGER4; PTGES3 & PTGS1 & PTGS2->PTGER4; RETN->TLR4; RETN->IGF1R; RETN->CAP1
6	8	Brain cortex, neutrophil, ♀1♂1	Brain cortex, GABAergic neuron (GRIK1+ MEIS2+ NECAB1-), ♀1♂1	RETN->IGF1R; RETN->CAP1	IGF2->IGF1R
6	12	Brain cortex, neutrophil, ♀1♂1	Brain cortex, neuron, ♀1♂1	RETN->IGF1R; RETN->CAP1	IGF1->IGF1R
6	18	Brain cortex, neutrophil, ♀1♂1	Brain cortex, non-myelinating Schwann cell, ♀1♂1	RETN->IGF1R; RETN->CAP1	IGF1->IGF1R
6	19	Brain cortex, neutrophil, ♀1♂1	Brainstem, vein cell, ♀1	RETN->IGF1R; RETN->ROR1	CSF3->CSF3R; CSF3->CSF1R
6	20	Brain cortex, neutrophil, ♀1♂1	Brainstem, capillary cell (FABP5- RBP7-), ♀1♂2	RETN->DCN; RETN->IGF1R; RETN->CAP1	RETN->TLR4; RETN->IGF1R; RETN->CAP1
6	21	Brain cortex, neutrophil, ♀1♂1	Brainstem, vascular associated smooth muscle cell, ♀1♂2	RETN->IGF1R; RETN->CAP1	PTGDS & PTGS1 & PTGS2->PTGER4; PTGES & PTGS1 & PTGS2->PTGER4; PTGES3 & PTGS1 & PTGS2->PTGER4
6	22	Brain cortex, neutrophil, ♀1♂1	Brainstem, pericyte, ♀1♂2	RETN->DCN; RETN->IGF1R; RETN->CAP1	IGF2->IGF1R
6	23	Brain cortex, neutrophil, ♀1♂1	Brainstem, leptomeningeal cell, ♀1♂2	RETN->DCN; RETN->IGF1R	IGF2->IGF1R
6	24	Brain cortex, neutrophil, ♀1♂1	Brainstem, macrophage (microglial cell), ♀1♂2	RETN->TLR4; RETN->CAP1	PTGDS & PTGS1 & PTGS2->PTGER4; PTGES3 & PTGS1 & PTGS2->PTGER4
6	25	Brain cortex, neutrophil, ♀1♂1	Brainstem, GABAergic neuron (OTX2+), ♀1♂2	RETN->IGF1R; RETN->CAP1	IGF1->IGF1R
6	28	Brain cortex, neutrophil, ♀1♂1	Brainstem, glutamatergic neuron (NEFH+), ♀1	RETN->IGF1R; RETN->CAP1	IGF1->IGF1R
6	35	Brain cortex, neutrophil, ♀1♂1	Brainstem, choroid plexus epithelial cell, ♀1♂2	RETN->IGF1R; RETN->ROR1; RETN->CAP1	IGF2->IGF1R
6	36	Brain cortex, neutrophil, ♀1♂1	Hypothalamus Pituitary, capillary cell (FABP5- RBP7-), ♂2	RETN->IGF1R; RETN->CAP1	RETN->TLR4; RETN->IGF1R; RETN->CAP1
6	37	Brain cortex, neutrophil, ♀1♂1	Hypothalamus Pituitary, pericyte, ♂2	RETN->DCN; RETN->ROR1; RETN->CAP1	IGF2->IGF1R
6	43	Brain cortex, neutrophil, ♀1♂1	Hypothalamus Pituitary, neutrophil, ♂2	RETN->IGF1R; RETN->CAP1	RETN->TLR4; RETN->IGF1R; RETN->CAP1
6	44	Brain cortex, neutrophil, ♀1♂1	Hypothalamus Pituitary, neutrophil (PF), ♂2	RETN->TLR4; RETN->IGF1R; RETN->CAP1	PTGES3 & PTGS1 & PTGS2->PTGER4; RETN->TLR4; RETN->IGF1R; RETN->CAP1
6	45	Brain cortex, neutrophil, ♀1♂1	Hypothalamus Pituitary, granulocyte monocyte progenitor cell, ♂2	RETN->TLR4; RETN->CAP1	PTGES3 & PTGS1 & PTGS2->PTGER4; RETN->TLR4; RETN->IGF1R; RETN->CAP1
6	46	Brain cortex, neutrophil, ♀1♂1	Hypothalamus Pituitary, monocyte (PF), ♂2	C3->C5AR2; RETN->CAP1	PTGES2 & PTGS1 & PTGS2->PTGER4; PTGES3 & PTGS1 & PTGS2->PTGER4; RETN->TLR4; RETN->IGF1R; RETN->CAP1
6	47	Brain cortex, neutrophil, ♀1♂1	Hypothalamus Pituitary, macrophage (microglial cell), ♂2	RETN->TLR4; RETN->CAP1	PTGES3 & PTGS1 & PTGS2->PTGER4; RETN->TLR4; RETN->IGF1R; RETN->CAP1
6	55	Brain cortex, neutrophil, ♀1♂1	Hypothalamus Pituitary, oligodendrocyte precursor cell, ♂2	RETN->IGF1R; RETN->CAP1	RETN->TLR4; RETN->IGF1R; RETN->CAP1
6	59	Brain cortex, neutrophil, ♀1♂1	Eye retina, ON-bipolar cell, ♂2	RETN->IGF1R; RETN->CAP1	IGF1->IGF1R
6	60	Brain cortex, neutrophil, ♀1♂1	Skin, interfollicular basal cell, ♀1♂2	RETN->IGF1R; RETN->CAP1	PTGES & PTGS1 & PTGS2->PTGER4; PTGES3 & PTGS1 & PTGS2->PTGER4
6	72	Brain cortex, neutrophil, ♀1♂1	Skin, sweat gland cell, ♀1♂2	RETN->IGF1R	IGF2->IGF1R
6	73	Brain cortex, neutrophil, ♀1♂1	Skin, dendritic cell (Langerhans cell), ♀1♂2	RETN->CAP1	PTGES3 & PTGS1 & PTGS2->PTGER4
6	74	Brain cortex, neutrophil, ♀1♂1	Fat, granulosa cell, ♀1	RETN->TLR4; RETN->IGF1R	IGF2->IGF1R
6	76	Brain cortex, neutrophil, ♀1♂1	Fat, artery cell, ♀1♂2	RETN->DCN; RETN->IGF1R; RETN->CAP1	IGF2->IGF1R; RETN->TLR4; RETN->IGF1R; RETN->CAP1
6	77	Brain cortex, neutrophil, ♀1♂1	Fat, vein cell, ♀1♂2	C3->C5AR2; RETN->DCN; RETN->IGF1R; RETN->CAP1	RETN->TLR4; RETN->IGF1R; RETN->CAP1
6	78	Brain cortex, neutrophil, ♀1♂1	Fat, capillary cell (FABP5+ RBP7+), ♀1♂2	RETN->DCN; RETN->IGF1R; RETN->CAP1	IGF2->IGF1R; RETN->TLR4; RETN->IGF1R; RETN->CAP1
6	79	Brain cortex, neutrophil, ♀1♂1	Fat, capillary cell (CXCL10+), ♀1	RETN->DCN; RETN->IGF1R; RETN->CAP1	RETN->TLR4; RETN->IGF1R; RETN->CAP1
6	80	Brain cortex, neutrophil, ♀1♂1	Fat, lymphatic cell (CCL21+), ♀1♂2	C3->C5AR2; RETN->DCN; RETN->IGF1R; RETN->CAP1	IGF1->IGF1R
6	81	Brain cortex, neutrophil, ♀1♂1	Fat, lymphatic cell (ACKR4- CCDC80+), ♀1♂2	C3->C5AR2; RETN->DCN; RETN->IGF1R; RETN->CAP1	IGF1->IGF1R
6	82	Brain cortex, neutrophil, ♀1♂1	Fat, tendon cell, ♀1	RETN->DCN; RETN->IGF1R; RETN->CAP1	IGF1->IGF1R
6	83	Brain cortex, neutrophil, ♀1♂1	Fat, smooth muscle cell, ♀1	RETN->DCN; RETN->IGF1R	IGF2->IGF1R
6	85	Brain cortex, neutrophil, ♀1♂1	Fat, fibroblast, ♀1♂2	RETN->DCN; RETN->IGF1R; RETN->CAP1	IGF1->IGF1R
6	86	Brain cortex, neutrophil, ♀1♂1	Fat, fibroblast (ACKR2+), ♀1♂2	RETN->DCN; RETN->IGF1R; RETN->ROR1; RETN->CAP1	IGF1->IGF1R; PTGES & PTGS1 & PTGS2->PTGER4; PTGES3 & PTGS1 & PTGS2->PTGER4; PTGIS & PTGS1 & PTGS2->PTGIR; PTGIS & PTGS1 & PTGS2->PTGER4
6	87	Brain cortex, neutrophil, ♀1♂1	Fat, fibroblast (ITIH5+), ♂2	RETN->DCN; RETN->IGF1R; RETN->CAP1	IGF1->IGF1R
6	88	Brain cortex, neutrophil, ♀1♂1	Fat, fibroblast (LCN2+), ♀1	RETN->DCN; RETN->IGF1R; RETN->CAP1	PTGES & PTGS1 & PTGS2->PTGER4; PTGES2 & PTGS1 & PTGS2->PTGER4; PTGES3 & PTGS1 & PTGS2->PTGER4; PTGIS & PTGS1 & PTGS2->PTGIR; PTGIS & PTGS1 & PTGS2->PTGER4
6	89	Brain cortex, neutrophil, ♀1♂1	Fat, myofibroblast, ♀1	RETN->DCN; RETN->IGF1R; RETN->CAP1	IGF1->IGF1R; IGF2->IGF1R
6	90	Brain cortex, neutrophil, ♀1♂1	Fat, pericyte, ♀1♂2	RETN->DCN; RETN->IGF1R; RETN->CAP1	IGF2->IGF1R
6	91	Brain cortex, neutrophil, ♀1♂1	Fat, adipocyte (UCP1hi), ♀1♂2	RETN->DCN	ADIPOQ->ADIPOR1; IGF1->IGF1R
6	92	Brain cortex, neutrophil, ♀1♂1	Fat, adipocyte (UCP1lo), ♀1♂2	RETN->TLR4; RETN->DCN; RETN->CAP1	ADIPOQ->ADIPOR1; IGF1->IGF1R
6	93	Brain cortex, neutrophil, ♀1♂1	Fat, mesothelial cell (CXCL10+ PRG4+), ♀1	RETN->DCN; RETN->IGF1R; RETN->ROR1; RETN->CAP1	IGF2->IGF1R; PTGES & PTGS1 & PTGS2->PTGER4; PTGES2 & PTGS1 & PTGS2->PTGER4; PTGES3 & PTGS1 & PTGS2->PTGER4; PTGIS & PTGS1 & PTGS2->PTGIR; PTGIS & PTGS1 & PTGS2->PTGER4
6	94	Brain cortex, neutrophil, ♀1♂1	Fat, mesothelial cell (CXCL10- PRG4+), ♀1♂2	RETN->DCN; RETN->IGF1R; RETN->ROR1; RETN->CAP1	IGF2->IGF1R; PTGDS & PTGS1 & PTGS2->PTGER4; PTGES3 & PTGS1 & PTGS2->PTGER4; PTGIS & PTGS1 & PTGS2->PTGIR; PTGIS & PTGS1 & PTGS2->PTGER4
6	95	Brain cortex, neutrophil, ♀1♂1	Fat, mesothelial cell (SBSN+), ♀1♂2	RETN->DCN; RETN->IGF1R; RETN->ROR1; RETN->CAP1	IGF1->IGF1R; IGF2->IGF1R
6	96	Brain cortex, neutrophil, ♀1♂1	Fat, reticular cell, ♀1	RETN->DCN; RETN->CAP1	IGF2->IGF1R
6	109	Brain cortex, neutrophil, ♀1♂1	Fat, neutrophil, ♀1♂2	RETN->TLR4; RETN->DCN; RETN->IGF1R; RETN->CAP1	RETN->TLR4; RETN->IGF1R; RETN->CAP1
6	110	Brain cortex, neutrophil, ♀1♂1	Fat, neutrophil (IL18BP+), ♀1	RETN->TLR4; RETN->DCN; RETN->IGF1R; RETN->CAP1	RETN->TLR4; RETN->IGF1R; RETN->CAP1
6	111	Brain cortex, neutrophil, ♀1♂1	Fat, basophil, ♀1♂2	RETN->DCN	PTGES3 & PTGS1 & PTGS2->PTGER4
6	112	Brain cortex, neutrophil, ♀1♂1	Fat, monocyte, ♀1	RETN->TLR4; RETN->IGF1R; RETN->CAP1	CSF3->CSF3R; CSF3->CSF1R; RETN->TLR4; RETN->IGF1R; RETN->CAP1
6	113	Brain cortex, neutrophil, ♀1♂1	Fat, macrophage, ♀1♂2	RETN->TLR4; RETN->DCN; RETN->CAP1	PTGES2 & PTGS1 & PTGS2->PTGER4; PTGES3 & PTGS1 & PTGS2->PTGER4; RETN->TLR4; RETN->IGF1R; RETN->CAP1
6	114	Brain cortex, neutrophil, ♀1♂1	Fat, macrophage (PF), ♀1♂2	PROK2->PROKR1; RETN->TLR4; RETN->DCN; RETN->IGF1R; RETN->CAP1	RETN->TLR4; RETN->IGF1R; RETN->CAP1
6	115	Brain cortex, neutrophil, ♀1♂1	Fat, macrophage (MRC1+), ♀1♂2	RETN->TLR4; RETN->DCN; RETN->IGF1R; RETN->CAP1	IGF1->IGF1R; PTGES3 & PTGS1 & PTGS2->PTGER4
6	119	Brain cortex, neutrophil, ♀1♂1	Mammary gland, vein cell, ♀2	RETN->IGF1R; RETN->CAP1	CSF3->CSF3R; CSF3->CSF1R; RETN->TLR4; RETN->IGF1R; RETN->CAP1
6	120	Brain cortex, neutrophil, ♀1♂1	Mammary gland, capillary cell (FABP5+ RBP7lo), ♀2	RETN->IGF1R; RETN->CAP1	CSF3->CSF3R; CSF3->CSF1R; IGF2->IGF1R; RETN->TLR4; RETN->IGF1R; RETN->CAP1
6	121	Brain cortex, neutrophil, ♀1♂1	Mammary gland, lymphatic cell (ACKR4- CCDC80+), ♀2	RETN->IGF1R; RETN->CAP1	IGF1->IGF1R
6	122	Brain cortex, neutrophil, ♀1♂1	Mammary gland, fibroblast, ♀2	RETN->DCN; RETN->IGF1R	IGF1->IGF1R
6	128	Brain cortex, neutrophil, ♀1♂1	Mammary gland, macrophage (ENPP2+), ♀2	RETN->CAP1	PTGES2 & PTGS1 & PTGS2->PTGER4; PTGES3 & PTGS1 & PTGS2->PTGER4; RETN->TLR4; RETN->IGF1R; RETN->CAP1
6	130	Brain cortex, neutrophil, ♀1♂1	Limb muscle, vein cell, ♀1	RETN->IGF1R; RETN->CAP1	CSF3->CSF3R; CSF3->CSF1R; RETN->TLR4; RETN->IGF1R; RETN->CAP1
6	131	Brain cortex, neutrophil, ♀1♂1	Limb muscle, capillary cell (FABP5+ RBP7lo), ♀1	RETN->DCN; RETN->IGF1R; RETN->CAP1	IGF2->IGF1R; RETN->TLR4; RETN->IGF1R; RETN->CAP1
6	132	Brain cortex, neutrophil, ♀1♂1	Limb muscle, capillary cell (FABP5+ RBP7+), ♀1	RETN->IGF1R; RETN->CAP1	RETN->TLR4; RETN->IGF1R; RETN->CAP1
6	133	Brain cortex, neutrophil, ♀1♂1	Limb muscle, lymphatic cell (CCL21+), ♀1	C3->C5AR2; RETN->DCN; RETN->IGF1R	IGF1->IGF1R
6	134	Brain cortex, neutrophil, ♀1♂1	Limb muscle, lymphatic cell (ACKR4- CCDC80+), ♀1	C3->C5AR2; RETN->DCN; RETN->IGF1R	IGF1->IGF1R; IGF2->IGF1R
6	135	Brain cortex, neutrophil, ♀1♂1	Limb muscle, tendon cell, ♀1	RETN->DCN; RETN->IGF1R; RETN->CAP1	IGF2->IGF1R
6	140	Brain cortex, neutrophil, ♀1♂1	Limb muscle, fibroadipogenic progenitor cell, ♀1	RETN->DCN; RETN->IGF1R; RETN->CAP1	IGF1->IGF1R; PTGES & PTGS1 & PTGS2->PTGER4; PTGES3 & PTGS1 & PTGS2->PTGER4
6	141	Brain cortex, neutrophil, ♀1♂1	Limb muscle, pericyte, ♀1	PROK2->PROKR1; RETN->DCN; RETN->IGF1R; RETN->ROR1; RETN->CAP1	IGF2->IGF1R
6	142	Brain cortex, neutrophil, ♀1♂1	Limb muscle, adipocyte (UCP1lo), ♀1	RETN->TLR4; RETN->DCN	ADIPOQ->ADIPOR1; IGF1->IGF1R
6	143	Brain cortex, neutrophil, ♀1♂1	Limb muscle, reticular cell, ♀1	RETN->TLR4; RETN->DCN; RETN->IGF1R; RETN->ROR1; RETN->CAP1	IGF2->IGF1R
6	148	Brain cortex, neutrophil, ♀1♂1	Limb muscle, neutrophil, ♀1	RETN->TLR4; RETN->DCN; RETN->IGF1R; RETN->CAP1	PTGES3 & PTGS1 & PTGS2->PTGER4; RETN->TLR4; RETN->IGF1R; RETN->CAP1
6	149	Brain cortex, neutrophil, ♀1♂1	Limb muscle, basophil, ♀1	RETN->DCN	PTGES3 & PTGS1 & PTGS2->PTGER4
6	150	Brain cortex, neutrophil, ♀1♂1	Limb muscle, macrophage, ♀1	RETN->TLR4; RETN->DCN; RETN->IGF1R; RETN->CAP1	PTGES3 & PTGS1 & PTGS2->PTGER4; RETN->TLR4; RETN->IGF1R; RETN->CAP1
6	151	Brain cortex, neutrophil, ♀1♂1	Diaphragm, capillary cell (FABP5+ RBP7lo), ♀1	RETN->DCN; RETN->IGF1R; RETN->CAP1	RETN->TLR4; RETN->IGF1R; RETN->CAP1
6	152	Brain cortex, neutrophil, ♀1♂1	Bone, sinusoid cell (MAFB+), ♀1♂2	C3->C5AR2; RETN->TLR4; RETN->IGF1R; RETN->CAP1	IGF1->IGF1R; IGF2->IGF1R; RETN->TLR4; RETN->IGF1R; RETN->CAP1
6	153	Brain cortex, neutrophil, ♀1♂1	Bone, osteo-CAR cell, ♂2	RETN->TLR4; RETN->DCN; RETN->IGF1R; RETN->CAP1	IGF1->IGF1R; IGF2->IGF1R; RETN->TLR4; RETN->IGF1R; RETN->CAP1
6	154	Brain cortex, neutrophil, ♀1♂1	Bone, osteoblast, ♀1♂2	RETN->DCN; RETN->IGF1R; RETN->CAP1	IGF1->IGF1R; IGF2->IGF1R
6	155	Brain cortex, neutrophil, ♀1♂1	Bone, chondrocyte, ♂2	RETN->DCN; RETN->IGF1R; RETN->CAP1	PTGES & PTGS1 & PTGS2->PTGER4; PTGES2 & PTGS1 & PTGS2->PTGER4; PTGES3 & PTGS1 & PTGS2->PTGER4; PTGIS & PTGS1 & PTGS2->PTGIR; PTGIS & PTGS1 & PTGS2->PTGER4
6	157	Brain cortex, neutrophil, ♀1♂1	Bone, fibroblast, ♀1♂2	C3->C5AR2; RETN->DCN; RETN->IGF1R; RETN->CAP1	IGF1->IGF1R; PTGES & PTGS1 & PTGS2->PTGER4; PTGES3 & PTGS1 & PTGS2->PTGER4
6	158	Brain cortex, neutrophil, ♀1♂1	Bone, adipo-CAR cell, ♀1	RETN->DCN; RETN->IGF1R; RETN->CAP1	ADIPOQ->ADIPOR1; IGF1->IGF1R; IGF2->IGF1R; RETN->TLR4; RETN->IGF1R; RETN->CAP1
6	161	Brain cortex, neutrophil, ♀1♂1	Bone, B cell, ♀1♂2	RETN->CAP1	RETN->TLR4; RETN->IGF1R; RETN->CAP1
6	162	Brain cortex, neutrophil, ♀1♂1	Bone, plasma cell, ♀1♂2	RETN->CAP1	RETN->TLR4; RETN->IGF1R; RETN->CAP1
6	163	Brain cortex, neutrophil, ♀1♂1	Bone, natural killer cell_T cell (PF), ♀1♂2	RETN->CAP1	RETN->TLR4; RETN->IGF1R; RETN->CAP1
6	167	Brain cortex, neutrophil, ♀1♂1	Bone, megakaryocyte progenitor cell, ♀1♂2	RETN->IGF1R; RETN->CAP1	PTGES3 & PTGS1 & PTGS2->PTGER4; RETN->TLR4; RETN->IGF1R; RETN->CAP1
6	171	Brain cortex, neutrophil, ♀1♂1	Bone, neutrophil, ♀1♂2	RETN->TLR4; RETN->IGF1R; RETN->CAP1	PTGES3 & PTGS1 & PTGS2->PTGER4; RETN->TLR4; RETN->IGF1R; RETN->CAP1
6	172	Brain cortex, neutrophil, ♀1♂1	Bone, neutrophil (PF), ♀1♂2	RETN->TLR4; RETN->IGF1R; RETN->CAP1	PTGES2 & PTGS1 & PTGS2->PTGER4; PTGES3 & PTGS1 & PTGS2->PTGER4; RETN->TLR4; RETN->IGF1R; RETN->CAP1
6	173	Brain cortex, neutrophil, ♀1♂1	Bone, granulocyte monocyte progenitor cell, ♀1♂2	RETN->TLR4; RETN->IGF1R; RETN->CAP1	PTGES2 & PTGS1 & PTGS2->PTGER4; PTGES3 & PTGS1 & PTGS2->PTGER4; RETN->TLR4; RETN->IGF1R; RETN->CAP1
6	174	Brain cortex, neutrophil, ♀1♂1	Bone, monocyte, ♀1♂2	RETN->TLR4; RETN->CAP1	RETN->TLR4; RETN->IGF1R; RETN->CAP1
6	175	Brain cortex, neutrophil, ♀1♂1	Bone, monocyte (PF), ♀1♂2	RETN->TLR4; RETN->IGF1R; RETN->CAP1	PTGES2 & PTGS1 & PTGS2->PTGER4; PTGES3 & PTGS1 & PTGS2->PTGER4; RETN->TLR4; RETN->IGF1R; RETN->CAP1
6	176	Brain cortex, neutrophil, ♀1♂1	Bone, macrophage_monocyte (PF), ♀1♂2	RETN->TLR4; RETN->IGF1R; RETN->CAP1	RETN->TLR4; RETN->IGF1R; RETN->CAP1
6	177	Brain cortex, neutrophil, ♀1♂1	Bone, macrophage (osteoclast), ♀1♂2	RETN->IGF1R; RETN->CAP1	RETN->TLR4; RETN->IGF1R; RETN->CAP1
6	178	Brain cortex, neutrophil, ♀1♂1	Bone, conventional dendritic cell, ♀1♂2	RETN->CAP1	PTGES2 & PTGS1 & PTGS2->PTGER4; PTGES3 & PTGS1 & PTGS2->PTGER4; RETN->TLR4; RETN->IGF1R; RETN->CAP1
6	181	Brain cortex, neutrophil, ♀1♂1	Bone, non-myelinating Schwann cell, ♂2	RETN->IGF1R; RETN->ROR1; RETN->CAP1	IGF2->IGF1R
6	182	Brain cortex, neutrophil, ♀1♂1	Bone marrow, sinusoid cell (MAFB+), ♀1&2♂2	C3->C5AR2; RETN->DCN; RETN->IGF1R	IGF1->IGF1R; IGF2->IGF1R; RETN->TLR4; RETN->IGF1R; RETN->CAP1
6	183	Brain cortex, neutrophil, ♀1♂1	Bone marrow, osteo-CAR cell, ♀2♂2	RETN->TLR4; RETN->DCN; RETN->IGF1R; RETN->CAP1	IGF1->IGF1R; IGF2->IGF1R; RETN->TLR4; RETN->IGF1R; RETN->CAP1
6	184	Brain cortex, neutrophil, ♀1♂1	Bone marrow, B cell, ♀1&2♂2	RETN->CAP1	RETN->TLR4; RETN->IGF1R; RETN->CAP1
6	185	Brain cortex, neutrophil, ♀1♂1	Bone marrow, plasma cell, ♀1&2♂2	RETN->CAP1	RETN->TLR4; RETN->IGF1R; RETN->CAP1
6	187	Brain cortex, neutrophil, ♀1♂1	Bone marrow, natural killer cell, ♀1&2♂2	RETN->CAP1	RETN->TLR4; RETN->IGF1R; RETN->CAP1
6	188	Brain cortex, neutrophil, ♀1♂1	Bone marrow, natural killer T cell, ♀1&2♂2	RETN->CAP1	RETN->TLR4; RETN->IGF1R; RETN->CAP1
6	189	Brain cortex, neutrophil, ♀1♂1	Bone marrow, natural killer cell_T cell (PF), ♀1&2♂2	RETN->CAP1	RETN->TLR4; RETN->IGF1R; RETN->CAP1
6	191	Brain cortex, neutrophil, ♀1♂1	Bone marrow, T cell (CD4- CD8+ CCL5+), ♀1&2♂2	RETN->CAP1	RETN->TLR4; RETN->IGF1R; RETN->CAP1
6	192	Brain cortex, neutrophil, ♀1♂1	Bone marrow, hematopoietic precursor cell, ♀1&2♂2	RETN->IGF1R; RETN->CAP1	RETN->TLR4; RETN->IGF1R; RETN->CAP1
6	193	Brain cortex, neutrophil, ♀1♂1	Bone marrow, megakaryocyte progenitor cell, ♀1&2♂2	C3->C5AR2; RETN->IGF1R; RETN->ROR1; RETN->CAP1	RETN->TLR4; RETN->IGF1R; RETN->CAP1
6	194	Brain cortex, neutrophil, ♀1♂1	Bone marrow, erythroid progenitor cell, ♀1&2♂2	C3->C5AR2; RETN->IGF1R	RETN->TLR4; RETN->IGF1R; RETN->CAP1
6	195	Brain cortex, neutrophil, ♀1♂1	Bone marrow, erythroid lineage cell, ♀1♂2	C3->C5AR2	RETN->TLR4; RETN->IGF1R; RETN->CAP1
6	197	Brain cortex, neutrophil, ♀1♂1	Bone marrow, neutrophil, ♀1&2♂2	RETN->TLR4; RETN->IGF1R; RETN->CAP1	RETN->TLR4; RETN->IGF1R; RETN->CAP1
6	198	Brain cortex, neutrophil, ♀1♂1	Bone marrow, neutrophil (PF), ♀1&2♂2	RETN->TLR4; RETN->IGF1R; RETN->CAP1	RETN->TLR4; RETN->IGF1R; RETN->CAP1
6	199	Brain cortex, neutrophil, ♀1♂1	Bone marrow, basophil, ♀1&2♂2	RETN->CAP1	RETN->TLR4; RETN->IGF1R; RETN->CAP1
6	200	Brain cortex, neutrophil, ♀1♂1	Bone marrow, granulocyte monocyte progenitor cell, ♀1&2♂2	RETN->TLR4; RETN->IGF1R; RETN->CAP1	RETN->TLR4; RETN->IGF1R; RETN->CAP1
6	201	Brain cortex, neutrophil, ♀1♂1	Bone marrow, monocyte, ♀1&2♂2	RETN->TLR4; RETN->CAP1	RETN->TLR4; RETN->IGF1R; RETN->CAP1
6	202	Brain cortex, neutrophil, ♀1♂1	Bone marrow, monocyte (PF), ♀1&2♂2	RETN->TLR4; RETN->IGF1R; RETN->CAP1	RETN->TLR4; RETN->IGF1R; RETN->CAP1
6	203	Brain cortex, neutrophil, ♀1♂1	Bone marrow, conventional dendritic cell, ♀1&2♂2	RETN->IGF1R; RETN->CAP1	RETN->TLR4; RETN->IGF1R; RETN->CAP1
6	204	Brain cortex, neutrophil, ♀1♂1	Bone marrow, plasmacytoid dendritic cell, ♀1&2♂2	RETN->CAP1	RETN->TLR4; RETN->IGF1R; RETN->CAP1
6	205	Brain cortex, neutrophil, ♀1♂1	Bone marrow, dendritic cell (FLT3+ IGSF6+), ♀1&2	RETN->TLR4; RETN->CAP1	RETN->TLR4; RETN->IGF1R; RETN->CAP1
6	212	Brain cortex, neutrophil, ♀1♂1	Blood, megakaryocyte progenitor cell, ♂1	RETN->CAP1	RETN->TLR4; RETN->IGF1R; RETN->CAP1
6	213	Brain cortex, neutrophil, ♀1♂1	Blood, platelet, ♀1♂1	RETN->CAP1	RETN->TLR4; RETN->IGF1R; RETN->CAP1
6	216	Brain cortex, neutrophil, ♀1♂1	Blood, neutrophil, ♀1&2♂1&2	RETN->TLR4; RETN->IGF1R; RETN->CAP1	PTGES3 & PTGS1 & PTGS2->PTGER4; RETN->TLR4; RETN->IGF1R; RETN->CAP1
6	217	Brain cortex, neutrophil, ♀1♂1	Blood, neutrophil (PF), ♀1&2♂1	RETN->TLR4; RETN->IGF1R; RETN->CAP1	RETN->TLR4; RETN->IGF1R; RETN->CAP1
6	218	Brain cortex, neutrophil, ♀1♂1	Blood, monocyte, ♀1&2♂1&2	RETN->TLR4; RETN->IGF1R; RETN->CAP1	RETN->TLR4; RETN->IGF1R; RETN->CAP1
6	219	Brain cortex, neutrophil, ♀1♂1	Blood, monocyte (PF), ♀1&2♂1	RETN->CAP1	RETN->TLR4; RETN->IGF1R; RETN->CAP1
6	220	Brain cortex, neutrophil, ♀1♂1	Blood, macrophage_monocyte, ♀1&2♂1	RETN->TLR4; RETN->IGF1R; RETN->CAP1	ALOX5AP & ALOX5 & LTA4H->LTB4R; PTGES2 & PTGS1 & PTGS2->PTGER4; PTGES3 & PTGS1 & PTGS2->PTGER4; PTGIS & PTGS1 & PTGS2->PTGIR; PTGIS & PTGS1 & PTGS2->PTGER4; RETN->TLR4; RETN->IGF1R; RETN->CAP1
6	235	Brain cortex, neutrophil, ♀1♂1	Spleen, neutrophil, ♀1&2♂2	RETN->TLR4; RETN->IGF1R; RETN->CAP1	RETN->TLR4; RETN->IGF1R; RETN->CAP1
6	236	Brain cortex, neutrophil, ♀1♂1	Spleen, neutrophil (PF), ♀1&2♂2	RETN->TLR4; RETN->IGF1R; RETN->CAP1	RETN->TLR4; RETN->IGF1R; RETN->CAP1
6	237	Brain cortex, neutrophil, ♀1♂1	Spleen, monocyte, ♀1&2♂2	RETN->TLR4; RETN->CAP1	RETN->TLR4; RETN->IGF1R; RETN->CAP1
6	238	Brain cortex, neutrophil, ♀1♂1	Spleen, macrophage_monocyte, ♀2♂2	C3->C5AR2; RETN->TLR4; RETN->CAP1	RETN->TLR4; RETN->IGF1R; RETN->CAP1
6	239	Brain cortex, neutrophil, ♀1♂1	Spleen, macrophage, ♀1&2♂2	RETN->CAP1	IGF1->IGF1R; RETN->TLR4; RETN->IGF1R; RETN->CAP1
6	249	Brain cortex, neutrophil, ♀1♂1	Heart, fibroblast, ♀1&2♂2	RETN->DCN	IGF1->IGF1R
6	250	Brain cortex, neutrophil, ♀1♂1	Heart, pericyte, ♀1	RETN->DCN; RETN->IGF1R	IGF2->IGF1R
6	251	Brain cortex, neutrophil, ♀1♂1	Aorta, endothelial cell (FABP5+ RBP7+), ♀1	RETN->IGF1R; RETN->CAP1	IGF2->IGF1R; RETN->TLR4; RETN->IGF1R; RETN->CAP1
6	253	Brain cortex, neutrophil, ♀1♂1	Aorta, adipocyte (UCP1lo), ♀1	RETN->TLR4; RETN->CAP1	ADIPOQ->ADIPOR1; IGF1->IGF1R
6	259	Brain cortex, neutrophil, ♀1♂1	Lung, uterine metastasis cell, ♀1	RETN->TLR4; RETN->IGF1R; RETN->CAP1	RETN->TLR4; RETN->IGF1R; RETN->CAP1
6	261	Brain cortex, neutrophil, ♀1♂1	Lung, vein cell, ♀1&2♂1&2	C3->C5AR2; RETN->IGF1R; RETN->CAP1	RETN->TLR4; RETN->IGF1R; RETN->CAP1
6	262	Brain cortex, neutrophil, ♀1♂1	Lung, capillary cell (FABP5- RBP7-), ♀1&2♂2	C3->C5AR2; RETN->DCN; RETN->IGF1R; RETN->CAP1	RETN->TLR4; RETN->IGF1R; RETN->CAP1
6	263	Brain cortex, neutrophil, ♀1♂1	Lung, capillary cell (CXCL10+), ♀1♂2	C3->C5AR2; RETN->DCN; RETN->IGF1R; RETN->CAP1	RETN->TLR4; RETN->IGF1R; RETN->CAP1
6	265	Brain cortex, neutrophil, ♀1♂1	Lung, lymphatic cell (CCL21+), ♀1&2♂1&2	C3->C5AR2; RETN->DCN; RETN->IGF1R; RETN->CAP1	IGF1->IGF1R
6	266	Brain cortex, neutrophil, ♀1♂1	Lung, fibroblast, ♀1♂1	RETN->DCN; RETN->IGF1R; RETN->CAP1	IGF1->IGF1R; IGF2->IGF1R; PTGES & PTGS1 & PTGS2->PTGER4; PTGES2 & PTGS1 & PTGS2->PTGER4; PTGES3 & PTGS1 & PTGS2->PTGER4; PTGIS & PTGS1 & PTGS2->PTGIR; PTGIS & PTGS1 & PTGS2->PTGER4
6	267	Brain cortex, neutrophil, ♀1♂1	Lung, adventitial fibroblast, ♀1&2♂2	RETN->DCN; RETN->IGF1R; RETN->CAP1	IGF1->IGF1R; PTGES & PTGS1 & PTGS2->PTGER4; PTGES3 & PTGS1 & PTGS2->PTGER4; PTGIS & PTGS1 & PTGS2->PTGIR; PTGIS & PTGS1 & PTGS2->PTGER4
6	269	Brain cortex, neutrophil, ♀1♂1	Lung, fibroblast (NNAT+), ♂2	RETN->DCN; RETN->IGF1R; RETN->CAP1	PTGES & PTGS1 & PTGS2->PTGER4; PTGES3 & PTGS1 & PTGS2->PTGER4; PTGIS & PTGS1 & PTGS2->PTGIR; PTGIS & PTGS1 & PTGS2->PTGER4
6	271	Brain cortex, neutrophil, ♀1♂1	Lung, pericyte, ♀1&2♂1&2	RETN->DCN; RETN->IGF1R; RETN->ROR1; RETN->CAP1	IGF2->IGF1R
6	272	Brain cortex, neutrophil, ♀1♂1	Lung, mesothelial cell, ♀1&2♂1	C3->C5AR2; PROK2->PROKR1; RETN->DCN; RETN->IGF1R; RETN->ROR1; RETN->CAP1	PTGES2 & PTGS1 & PTGS2->PTGER4; PTGES3 & PTGS1 & PTGS2->PTGER4; PTGIS & PTGS1 & PTGS2->PTGIR; PTGIS & PTGS1 & PTGS2->PTGER4
6	275	Brain cortex, neutrophil, ♀1♂1	Lung, innate lymphoid cell, ♂2	RETN->DCN; RETN->CAP1	RETN->TLR4; RETN->IGF1R; RETN->CAP1
6	276	Brain cortex, neutrophil, ♀1♂1	Lung, natural killer cell (PF), ♀1&2♂1&2	RETN->DCN; RETN->CAP1	RETN->TLR4; RETN->IGF1R; RETN->CAP1
6	278	Brain cortex, neutrophil, ♀1♂1	Lung, natural killer cell (KLRD1+), ♀2♂1&2	RETN->DCN; RETN->CAP1	RETN->TLR4; RETN->IGF1R; RETN->CAP1
6	283	Brain cortex, neutrophil, ♀1♂1	Lung, T cell (CD4- CD8+ CCL5+), ♀1&2♂1&2	RETN->CAP1	RETN->TLR4; RETN->IGF1R; RETN->CAP1
6	284	Brain cortex, neutrophil, ♀1♂1	Lung, T cell (CD4+ CD8+ CCL5+), ♂2	RETN->DCN; RETN->CAP1	RETN->TLR4; RETN->IGF1R; RETN->CAP1
6	285	Brain cortex, neutrophil, ♀1♂1	Lung, T cell (PF), ♀1&2♂1&2	RETN->DCN; RETN->CAP1	RETN->TLR4; RETN->IGF1R; RETN->CAP1
6	287	Brain cortex, neutrophil, ♀1♂1	Lung, neutrophil, ♀1&2♂1&2	RETN->TLR4; RETN->IGF1R; RETN->CAP1	RETN->TLR4; RETN->IGF1R; RETN->CAP1
6	288	Brain cortex, neutrophil, ♀1♂1	Lung, neutrophil (PF), ♀1&2♂1&2	RETN->TLR4; RETN->IGF1R; RETN->CAP1	PTGES2 & PTGS1 & PTGS2->PTGER4; PTGES3 & PTGS1 & PTGS2->PTGER4; RETN->TLR4; RETN->IGF1R; RETN->CAP1
6	289	Brain cortex, neutrophil, ♀1♂1	Lung, neutrophil (CCL13+), ♀1♂1	RETN->TLR4; RETN->IGF1R; RETN->CAP1	RETN->TLR4; RETN->IGF1R; RETN->CAP1
6	290	Brain cortex, neutrophil, ♀1♂1	Lung, neutrophil (IL18BP+), ♀1♂1	RETN->TLR4; RETN->CAP1	RETN->TLR4; RETN->IGF1R; RETN->CAP1
6	291	Brain cortex, neutrophil, ♀1♂1	Lung, granulocyte monocyte progenitor cell, ♂1	RETN->TLR4; RETN->IGF1R; RETN->CAP1	RETN->TLR4; RETN->IGF1R; RETN->CAP1
6	292	Brain cortex, neutrophil, ♀1♂1	Lung, monocyte, ♀1&2♂1&2	RETN->TLR4; RETN->CAP1	RETN->TLR4; RETN->IGF1R; RETN->CAP1
6	293	Brain cortex, neutrophil, ♀1♂1	Lung, monocyte (PF), ♀1♂1&2	RETN->TLR4; RETN->IGF1R; RETN->CAP1	PTGES & PTGS1 & PTGS2->PTGER4; PTGES2 & PTGS1 & PTGS2->PTGER4; PTGES3 & PTGS1 & PTGS2->PTGER4; RETN->TLR4; RETN->IGF1R; RETN->CAP1
6	294	Brain cortex, neutrophil, ♀1♂1	Lung, alveolar macrophage, ♀1&2♂1&2	C3->C5AR2; RETN->TLR4; RETN->CAP1	IGF1->IGF1R; RETN->TLR4; RETN->IGF1R; RETN->CAP1
6	295	Brain cortex, neutrophil, ♀1♂1	Lung, alveolar macrophage (PF), ♀1&2♂1&2	RETN->TLR4; RETN->IGF1R; RETN->CAP1	IGF1->IGF1R; RETN->TLR4; RETN->IGF1R; RETN->CAP1
6	296	Brain cortex, neutrophil, ♀1♂1	Lung, alveolar macrophage (CXCL10+), ♀1♂2	C3->C5AR2; RETN->TLR4; RETN->CAP1	IGF1->IGF1R; RETN->TLR4; RETN->IGF1R; RETN->CAP1
6	297	Brain cortex, neutrophil, ♀1♂1	Lung, alveolar macrophage (LPL+), ♀1♂2	RETN->TLR4; RETN->CAP1	IGF1->IGF1R; RETN->TLR4; RETN->IGF1R; RETN->CAP1
6	298	Brain cortex, neutrophil, ♀1♂1	Lung, interstitial macrophage, ♀1&2♂1&2	RETN->TLR4; RETN->IGF1R; RETN->CAP1	PTGES & PTGS1 & PTGS2->PTGER4; PTGES2 & PTGS1 & PTGS2->PTGER4; PTGES3 & PTGS1 & PTGS2->PTGER4; RETN->TLR4; RETN->IGF1R; RETN->CAP1
6	299	Brain cortex, neutrophil, ♀1♂1	Lung, interstitial macrophage (ABCA8+), ♀1&2♂1&2	RETN->TLR4; RETN->CAP1	PTGES3 & PTGS1 & PTGS2->PTGER4; RETN->TLR4; RETN->IGF1R; RETN->CAP1
6	300	Brain cortex, neutrophil, ♀1♂1	Lung, interstitial macrophage (CXCL10+), ♀1♂2	RETN->TLR4; RETN->CAP1	PTGES2 & PTGS1 & PTGS2->PTGER4; PTGES3 & PTGS1 & PTGS2->PTGER4; RETN->TLR4; RETN->IGF1R; RETN->CAP1
6	304	Brain cortex, neutrophil, ♀1♂1	Lung, dendritic cell (FLT3+ IGSF6+), ♂1&2	RETN->DCN; RETN->CAP1	PTGES2 & PTGS1 & PTGS2->PTGER4; PTGES3 & PTGS1 & PTGS2->PTGER4; RETN->TLR4; RETN->IGF1R; RETN->CAP1
6	306	Brain cortex, neutrophil, ♀1♂1	Trachea, respiratory basal cell, ♀1♂2	RETN->DCN; RETN->IGF1R; RETN->CAP1	PTGES & PTGS1 & PTGS2->PTGER4; PTGES2 & PTGS1 & PTGS2->PTGER4; PTGES3 & PTGS1 & PTGS2->PTGER4
6	307	Brain cortex, neutrophil, ♀1♂1	Trachea, tuft cell, ♀1♂2	PROK2->PROKR1; RETN->DCN; RETN->IGF1R; RETN->CAP1	PTGES & PTGS1 & PTGS2->PTGER4; PTGES2 & PTGS1 & PTGS2->PTGER4; PTGES3 & PTGS1 & PTGS2->PTGER4
6	308	Brain cortex, neutrophil, ♀1♂1	Trachea, fibroblast, ♀1♂2	RETN->DCN; RETN->IGF1R; RETN->CAP1	IGF1->IGF1R; PTGES & PTGS1 & PTGS2->PTGER4; PTGES3 & PTGS1 & PTGS2->PTGER4; PTGIS & PTGS1 & PTGS2->PTGIR; PTGIS & PTGS1 & PTGS2->PTGER4
6	309	Brain cortex, neutrophil, ♀1♂1	Trachea, neutrophil, ♀1&2♂2	RETN->TLR4; RETN->DCN; RETN->IGF1R; RETN->CAP1	RETN->TLR4; RETN->IGF1R; RETN->CAP1
6	310	Brain cortex, neutrophil, ♀1♂1	Trachea, macrophage_monocyte, ♀1♂2	RETN->TLR4; RETN->DCN; RETN->CAP1	PTGES3 & PTGS1 & PTGS2->PTGER4
6	311	Brain cortex, neutrophil, ♀1♂1	Tongue, basal cell, ♀1♂2	RETN->DCN; RETN->IGF1R	PTGES2 & PTGS1 & PTGS2->PTGER4; PTGES3 & PTGS1 & PTGS2->PTGER4
6	312	Brain cortex, neutrophil, ♀1♂1	Tongue, basal cell (WIF1+), ♀1♂2	RETN->DCN; RETN->IGF1R; RETN->ROR1	PTGES2 & PTGS1 & PTGS2->PTGER4; PTGES3 & PTGS1 & PTGS2->PTGER4
6	313	Brain cortex, neutrophil, ♀1♂1	Tongue, suprabasal cell, ♀1♂2	RETN->DCN; RETN->IGF1R; RETN->CAP1	PTGES & PTGS1 & PTGS2->PTGER4; PTGES2 & PTGS1 & PTGS2->PTGER4; PTGES3 & PTGS1 & PTGS2->PTGER4
6	314	Brain cortex, neutrophil, ♀1♂1	Tongue, suprabasal cell (PF), ♀1♂2	RETN->DCN; RETN->IGF1R; RETN->CAP1	PTGES & PTGS1 & PTGS2->PTGER4; PTGES2 & PTGS1 & PTGS2->PTGER4; PTGES3 & PTGS1 & PTGS2->PTGER4
6	315	Brain cortex, neutrophil, ♀1♂1	Tongue, suprabasal cell (KRT4+), ♀1♂2	RETN->IGF1R; RETN->ROR1; RETN->CAP1	PTGES & PTGS1 & PTGS2->PTGER4; PTGES2 & PTGS1 & PTGS2->PTGER4; PTGES3 & PTGS1 & PTGS2->PTGER4
6	316	Brain cortex, neutrophil, ♀1♂1	Tongue, suprabasal cell (WIF1+), ♀1♂2	RETN->DCN; RETN->IGF1R; RETN->ROR1; RETN->CAP1	PTGES & PTGS1 & PTGS2->PTGER4; PTGES2 & PTGS1 & PTGS2->PTGER4; PTGES3 & PTGS1 & PTGS2->PTGER4
6	317	Brain cortex, neutrophil, ♀1♂1	Tongue, suprabasal cell (PF WIF1+), ♀1♂2	RETN->DCN; RETN->IGF1R; RETN->CAP1	PTGES2 & PTGS1 & PTGS2->PTGER4; PTGES3 & PTGS1 & PTGS2->PTGER4
6	318	Brain cortex, neutrophil, ♀1♂1	Tongue, filiform papilla, ♀1♂2	RETN->IGF1R; RETN->CAP1	NTS->SORT1
6	319	Brain cortex, neutrophil, ♀1♂1	Tongue, vein cell, ♂2	C3->C5AR2; RETN->DCN; RETN->IGF1R; RETN->CAP1	CSF3->CSF3R; CSF3->CSF1R; RETN->TLR4; RETN->IGF1R; RETN->CAP1
6	320	Brain cortex, neutrophil, ♀1♂1	Tongue, capillary cell (FABP5+ RBP7lo), ♂2	RETN->DCN; RETN->IGF1R	IGF2->IGF1R; RETN->TLR4; RETN->IGF1R; RETN->CAP1
6	321	Brain cortex, neutrophil, ♀1♂1	Tongue, lymphatic cell (CCL21+), ♂2	C3->C5AR2; RETN->DCN; RETN->IGF1R	IGF1->IGF1R
6	322	Brain cortex, neutrophil, ♀1♂1	Tongue, tendon cell, ♂2	RETN->DCN; RETN->IGF1R	IGF1->IGF1R; PTGES & PTGS1 & PTGS2->PTGER4; PTGES3 & PTGS1 & PTGS2->PTGER4
6	323	Brain cortex, neutrophil, ♀1♂1	Tongue, skeletal muscle satellite stem cell, ♂2	RETN->DCN; RETN->IGF1R	IGF2->IGF1R
6	325	Brain cortex, neutrophil, ♀1♂1	Tongue, fibroblast, ♂2	RETN->DCN; RETN->IGF1R; RETN->CAP1	IGF1->IGF1R; PTGES & PTGS1 & PTGS2->PTGER4; PTGES3 & PTGS1 & PTGS2->PTGER4
6	326	Brain cortex, neutrophil, ♀1♂1	Tongue, fibroblast (WIF1+), ♀1♂2	RETN->DCN; RETN->IGF1R; RETN->CAP1	IGF1->IGF1R; IGF2->IGF1R; PTGES & PTGS1 & PTGS2->PTGER4; PTGES2 & PTGS1 & PTGS2->PTGER4; PTGES3 & PTGS1 & PTGS2->PTGER4; PTGIS & PTGS1 & PTGS2->PTGIR; PTGIS & PTGS1 & PTGS2->PTGER4
6	327	Brain cortex, neutrophil, ♀1♂1	Tongue, pericyte, ♂2	RETN->DCN; RETN->IGF1R	IGF2->IGF1R; RETN->TLR4; RETN->IGF1R; RETN->CAP1
6	329	Brain cortex, neutrophil, ♀1♂1	Tongue, unknown_Tongue_stromal_G1 (COL15A1+ PTGDS+), ♂2	RETN->DCN; RETN->IGF1R; RETN->ROR1	IGF1->IGF1R; IGF2->IGF1R
6	330	Brain cortex, neutrophil, ♀1♂1	Tongue, basophil, ♀1♂2	RETN->CAP1	PTGES3 & PTGS1 & PTGS2->PTGER4
6	331	Brain cortex, neutrophil, ♀1♂1	Tongue, macrophage, ♀1♂2	RETN->DCN; RETN->CAP1	IGF1->IGF1R
6	332	Brain cortex, neutrophil, ♀1♂1	Tongue, macrophage (CTSD+), ♂2	C3->C5AR2; RETN->TLR4; RETN->IGF1R; RETN->CAP1	IGF1->IGF1R
6	333	Brain cortex, neutrophil, ♀1♂1	Tongue, mature dendritic cell, ♀1♂2	RETN->DCN; RETN->CAP1	PTGES2 & PTGS1 & PTGS2->PTGER4; PTGES3 & PTGS1 & PTGS2->PTGER4
6	338	Brain cortex, neutrophil, ♀1♂1	Small intestine, enterocyte (CA2+), ♂2	RETN->DCN; RETN->CAP1	NTS->SORT1
6	342	Brain cortex, neutrophil, ♀1♂1	Small intestine, enteroendocrine cell, ♀1♂2	RETN->CAP1	NTS->SORT1
6	343	Brain cortex, neutrophil, ♀1♂1	Small intestine, M cell of gut, ♀1♂2	RETN->IGF1R; RETN->CAP1	HAMP & FURIN->SLC40A1
6	345	Brain cortex, neutrophil, ♀1♂1	Small intestine, capillary cell (FABP5+ RBP7-), ♀1♂2	RETN->IGF1R; RETN->CAP1	IGF2->IGF1R; RETN->TLR4; RETN->IGF1R; RETN->CAP1
6	346	Brain cortex, neutrophil, ♀1♂1	Small intestine, lymphatic cell (CCL21+), ♀1♂2	C3->C5AR2; RETN->DCN; RETN->IGF1R; RETN->CAP1	IGF1->IGF1R
6	347	Brain cortex, neutrophil, ♀1♂1	Small intestine, smooth muscle cell, ♀1♂2	RETN->DCN; RETN->IGF1R; RETN->ROR1; RETN->CAP1	PTGES & PTGS1 & PTGS2->PTGER4; PTGES3 & PTGS1 & PTGS2->PTGER4
6	348	Brain cortex, neutrophil, ♀1♂1	Small intestine, fibroblast, ♀1♂2	RETN->DCN; RETN->IGF1R; RETN->CAP1	IGF1->IGF1R; PTGES & PTGS1 & PTGS2->PTGER4; PTGES3 & PTGS1 & PTGS2->PTGER4; PTGIS & PTGS1 & PTGS2->PTGIR; PTGIS & PTGS1 & PTGS2->PTGER4
6	349	Brain cortex, neutrophil, ♀1♂1	Small intestine, fibroblast (CHODL+), ♀1♂2	RETN->DCN; RETN->IGF1R; RETN->ROR1; RETN->CAP1	PTGES & PTGS1 & PTGS2->PTGER4; PTGES3 & PTGS1 & PTGS2->PTGER4
6	351	Brain cortex, neutrophil, ♀1♂1	Small intestine, fibroblast (KCNN3+), ♀1♂2	C3->C5AR2; RETN->DCN; RETN->IGF1R; RETN->ROR1; RETN->CAP1	IGF1->IGF1R; IGF2->IGF1R
6	352	Brain cortex, neutrophil, ♀1♂1	Small intestine, mesothelial cell, ♀1♂2	RETN->DCN; RETN->IGF1R; RETN->ROR1; RETN->CAP1	IGF2->IGF1R; PTGES2 & PTGS1 & PTGS2->PTGER4; PTGES3 & PTGS1 & PTGS2->PTGER4; PTGIS & PTGS1 & PTGS2->PTGIR; PTGIS & PTGS1 & PTGS2->PTGER4
6	353	Brain cortex, neutrophil, ♀1♂1	Small intestine, macrophage, ♀1♂2	RETN->TLR4; RETN->CAP1	PTGES2 & PTGS1 & PTGS2->PTGER4; PTGES3 & PTGS1 & PTGS2->PTGER4
6	360	Brain cortex, neutrophil, ♀1♂1	Colon, mesothelial cell, ♀1♂2	RETN->DCN; RETN->IGF1R; RETN->ROR1; RETN->CAP1	IGF2->IGF1R
6	364	Brain cortex, neutrophil, ♀1♂1	Liver, cholangiocyte, ♀1&2♂2	RETN->IGF1R; RETN->CAP1	HAMP & FURIN->SLC40A1
6	365	Brain cortex, neutrophil, ♀1♂1	Liver, hepatic sinusoid cell, ♀1&2♂2	C3->C5AR2; RETN->DCN; RETN->IGF1R; RETN->CAP1	IGF2->IGF1R
6	366	Brain cortex, neutrophil, ♀1♂1	Liver, mesothelial cell, ♀1&2♂2	RETN->DCN; RETN->IGF1R; RETN->ROR1; RETN->CAP1	IGF2->IGF1R; PTGES2 & PTGS1 & PTGS2->PTGER4; PTGES3 & PTGS1 & PTGS2->PTGER4; PTGIS & PTGS1 & PTGS2->PTGIR; PTGIS & PTGS1 & PTGS2->PTGER4
6	375	Brain cortex, neutrophil, ♀1♂1	Liver, neutrophil, ♀1&2♂2	RETN->TLR4; RETN->IGF1R; RETN->CAP1	RETN->TLR4; RETN->IGF1R; RETN->CAP1
6	376	Brain cortex, neutrophil, ♀1♂1	Liver, monocyte, ♀1&2♂2	RETN->TLR4; RETN->CAP1	RETN->TLR4; RETN->IGF1R; RETN->CAP1
6	377	Brain cortex, neutrophil, ♀1♂1	Liver, macrophage (Kupffer cell), ♀1&2♂2	RETN->TLR4; RETN->CAP1	PTGES3 & PTGS1 & PTGS2->PTGER4; RETN->TLR4; RETN->IGF1R; RETN->CAP1
6	378	Brain cortex, neutrophil, ♀1♂1	Liver, macrophage (Kupffer cell PF), ♀1&2♂2	RETN->TLR4; RETN->CAP1	PTGES2 & PTGS1 & PTGS2->PTGER4; PTGES3 & PTGS1 & PTGS2->PTGER4; RETN->TLR4; RETN->IGF1R; RETN->CAP1
6	379	Brain cortex, neutrophil, ♀1♂1	Liver, macrophage (Kupffer cell CD5L+ MARCO+), ♀1&2♂2	RETN->TLR4; RETN->CAP1	RETN->TLR4; RETN->IGF1R; RETN->CAP1
6	380	Brain cortex, neutrophil, ♀1♂1	Liver, macrophage (Kupffer cell CD5L- MARCO+), ♀1&2♂2	RETN->TLR4; RETN->IGF1R; RETN->CAP1	PTGES2 & PTGS1 & PTGS2->PTGER4; PTGES3 & PTGS1 & PTGS2->PTGER4; RETN->TLR4; RETN->IGF1R; RETN->CAP1
6	381	Brain cortex, neutrophil, ♀1♂1	Liver, macrophage (Kupffer cell MS4A7+), ♀1&2♂2	RETN->CAP1	PTGES3 & PTGS1 & PTGS2->PTGER4
6	385	Brain cortex, neutrophil, ♀1♂1	Liver, dendritic cell (FLT3+ IGSF6+), ♀1&2♂2	RETN->CAP1	PTGES3 & PTGS1 & PTGS2->PTGER4; RETN->TLR4; RETN->IGF1R; RETN->CAP1
6	386	Brain cortex, neutrophil, ♀1♂1	Liver, dendritic cell (PF), ♀2♂2	RETN->CAP1	PTGES3 & PTGS1 & PTGS2->PTGER4
6	393	Brain cortex, neutrophil, ♀1♂1	Pancreas, alpha cell, ♀1♂2	RETN->DCN; RETN->IGF1R; RETN->CAP1	GCG & PCSK2->GCGR; IGF2->IGF1R
6	394	Brain cortex, neutrophil, ♀1♂1	Pancreas, beta cell, ♀1♂2	RETN->DCN; RETN->IGF1R; RETN->ROR1	GCG & PCSK2->GCGR; IGF2->IGF1R
6	395	Brain cortex, neutrophil, ♀1♂1	Pancreas, alpha cell_beta cell, ♀1♂2	RETN->DCN; RETN->IGF1R; RETN->CAP1	GCG & PCSK2->GCGR; IGF2->IGF1R
6	396	Brain cortex, neutrophil, ♀1♂1	Pancreas, delta cell, ♀1♂2	RETN->DCN; RETN->IGF1R; RETN->CAP1	GCG & PCSK2->GCGR; IGF2->IGF1R
6	397	Brain cortex, neutrophil, ♀1♂1	Pancreas, artery cell, ♀1	C3->C5AR2; RETN->DCN; RETN->IGF1R; RETN->CAP1	IGF2->IGF1R; RETN->TLR4; RETN->IGF1R; RETN->CAP1
6	398	Brain cortex, neutrophil, ♀1♂1	Pancreas, vein cell, ♀1♂2	C3->C5AR2; RETN->DCN; RETN->IGF1R; RETN->CAP1	RETN->TLR4; RETN->IGF1R; RETN->CAP1
6	399	Brain cortex, neutrophil, ♀1♂1	Pancreas, capillary cell (FABP5+ RBP7-), ♀1♂2	RETN->DCN; RETN->IGF1R; RETN->CAP1	RETN->TLR4; RETN->IGF1R; RETN->CAP1
6	400	Brain cortex, neutrophil, ♀1♂1	Pancreas, capillary cell (FABP5+ RBP7+), ♀1♂2	RETN->DCN; RETN->IGF1R; RETN->CAP1	RETN->TLR4; RETN->IGF1R; RETN->CAP1
6	401	Brain cortex, neutrophil, ♀1♂1	Pancreas, lymphatic cell (CCL21+), ♀1♂2	C3->C5AR2; RETN->DCN; RETN->IGF1R; RETN->CAP1	IGF1->IGF1R
6	402	Brain cortex, neutrophil, ♀1♂1	Pancreas, lymphatic cell (ACKR4+ CCDC80+), ♂2	C3->C5AR2; RETN->TLR4; RETN->IGF1R; RETN->CAP1	IGF1->IGF1R
6	404	Brain cortex, neutrophil, ♀1♂1	Pancreas, fibroblast (PI16+), ♀1♂2	RETN->DCN; RETN->IGF1R; RETN->CAP1	IGF1->IGF1R
6	405	Brain cortex, neutrophil, ♀1♂1	Pancreas, fibroblast (PTN+), ♀1♂2	RETN->DCN; RETN->IGF1R; RETN->CAP1	IGF1->IGF1R
6	406	Brain cortex, neutrophil, ♀1♂1	Pancreas, pericyte, ♀1♂2	RETN->DCN; RETN->IGF1R; RETN->ROR1; RETN->CAP1	IGF2->IGF1R
6	407	Brain cortex, neutrophil, ♀1♂1	Pancreas, adipocyte (UCP1hi), ♀1	RETN->TLR4; RETN->DCN	ADIPOQ->ADIPOR1; IGF1->IGF1R
6	408	Brain cortex, neutrophil, ♀1♂1	Pancreas, adipocyte (UCP1lo), ♀1♂2	RETN->DCN; RETN->IGF1R; RETN->CAP1	ADIPOQ->ADIPOR1; IGF1->IGF1R
6	410	Brain cortex, neutrophil, ♀1♂1	Pancreas, mesothelial cell (CXCL10- PRG4+), ♀1♂2	RETN->DCN; RETN->IGF1R; RETN->ROR1; RETN->CAP1	IGF2->IGF1R
6	411	Brain cortex, neutrophil, ♀1♂1	Pancreas, mesothelial cell (SBSN+), ♀1	RETN->DCN; RETN->IGF1R; RETN->CAP1	IGF2->IGF1R
6	412	Brain cortex, neutrophil, ♀1♂1	Pancreas, reticular cell, ♂2	C3->C5AR2; RETN->TLR4; RETN->DCN; RETN->IGF1R; RETN->CAP1	IGF1->IGF1R
6	423	Brain cortex, neutrophil, ♀1♂1	Pancreas, neutrophil, ♀1♂2	RETN->TLR4; RETN->DCN; RETN->IGF1R; RETN->CAP1	RETN->TLR4; RETN->IGF1R; RETN->CAP1
6	424	Brain cortex, neutrophil, ♀1♂1	Pancreas, macrophage, ♀1♂2	RETN->TLR4; RETN->DCN; RETN->IGF1R; RETN->CAP1	PTGES2 & PTGS1 & PTGS2->PTGER4; PTGES3 & PTGS1 & PTGS2->PTGER4; RETN->TLR4; RETN->IGF1R; RETN->CAP1
6	425	Brain cortex, neutrophil, ♀1♂1	Pancreas, macrophage (MRC1+), ♀1♂2	RETN->TLR4; RETN->DCN; RETN->IGF1R; RETN->CAP1	IGF1->IGF1R
6	426	Brain cortex, neutrophil, ♀1♂1	Pancreas, macrophage (ENPP2+), ♂2	RETN->TLR4; RETN->DCN; RETN->CAP1	PTGES2 & PTGS1 & PTGS2->PTGER4; PTGES3 & PTGS1 & PTGS2->PTGER4; RETN->TLR4; RETN->IGF1R; RETN->CAP1
6	431	Brain cortex, neutrophil, ♀1♂1	Pancreas, non-myelinating Schwann cell, ♀1♂2	RETN->DCN; RETN->IGF1R; RETN->ROR1; RETN->CAP1	GCG & PCSK2->GCGR
6	432	Brain cortex, neutrophil, ♀1♂1	Kidney, podocyte, ♀1&2♂2	RETN->DCN; RETN->IGF1R; RETN->CAP1	IGF2->IGF1R
6	448	Brain cortex, neutrophil, ♀1♂1	Kidney, vasa recta descending limb cell (SLC14A1+), ♀2♂2	RETN->IGF1R; RETN->CAP1	IGF2->IGF1R; RETN->TLR4; RETN->IGF1R; RETN->CAP1
6	449	Brain cortex, neutrophil, ♀1♂1	Kidney, vasa recta descending limb cell (MGP+), ♀1&2♂2	RETN->IGF1R; RETN->CAP1	IGF2->IGF1R; RETN->TLR4; RETN->IGF1R; RETN->CAP1
6	450	Brain cortex, neutrophil, ♀1♂1	Kidney, vasa recta ascending limb cell (IGFBP5+), ♀1&2♂2	RETN->IGF1R; RETN->CAP1	IGF2->IGF1R
6	451	Brain cortex, neutrophil, ♀1♂1	Kidney, vasa recta ascending limb cell (IGF1+), ♀1&2♂2	C3->C5AR2; RETN->IGF1R; RETN->CAP1	IGF1->IGF1R; IGF2->IGF1R
6	453	Brain cortex, neutrophil, ♀1♂1	Kidney, capillary cell (FABP5+ RBP7+), ♀1&2♂2	RETN->DCN; RETN->IGF1R; RETN->CAP1	RETN->TLR4; RETN->IGF1R; RETN->CAP1
6	454	Brain cortex, neutrophil, ♀1♂1	Kidney, glomerular endothelial cell, ♀1&2♂2	C3->C5AR2; RETN->IGF1R; RETN->CAP1	IGF2->IGF1R
6	455	Brain cortex, neutrophil, ♀1♂1	Kidney, lymphatic cell (CCL21+), ♀1&2♂2	C3->C5AR2; RETN->IGF1R; RETN->CAP1	IGF1->IGF1R; IGF2->IGF1R
6	456	Brain cortex, neutrophil, ♀1♂1	Kidney, lymphatic cell (ACKR4- CCDC80+), ♀1&2	C3->C5AR2; RETN->IGF1R	IGF1->IGF1R
6	458	Brain cortex, neutrophil, ♀1♂1	Kidney, fibroblast, ♀1&2♂2	RETN->DCN; RETN->IGF1R; RETN->CAP1	IGF1->IGF1R; PTGDS & PTGS1 & PTGS2->PTGER4; PTGES & PTGS1 & PTGS2->PTGER4; PTGES2 & PTGS1 & PTGS2->PTGER4; PTGES3 & PTGS1 & PTGS2->PTGER4; PTGIS & PTGS1 & PTGS2->PTGIR; PTGIS & PTGS1 & PTGS2->PTGER4
6	460	Brain cortex, neutrophil, ♀1♂1	Kidney, fibroblast (TNC+), ♀2	RETN->DCN; RETN->IGF1R; RETN->CAP1	NTS->SORT1; PTGDS & PTGS1 & PTGS2->PTGER4; PTGES & PTGS1 & PTGS2->PTGER4; PTGES2 & PTGS1 & PTGS2->PTGER4; PTGES3 & PTGS1 & PTGS2->PTGER4; PTGIS & PTGS1 & PTGS2->PTGIR; PTGIS & PTGS1 & PTGS2->PTGER4
6	461	Brain cortex, neutrophil, ♀1♂1	Kidney, myofibroblast, ♀1&2♂2	PROK2->PROKR1; RETN->DCN; RETN->IGF1R; RETN->ROR1; RETN->CAP1	IGF1->IGF1R
6	462	Brain cortex, neutrophil, ♀1♂1	Kidney, pericyte, ♀1	RETN->DCN; RETN->IGF1R; RETN->CAP1	IGF2->IGF1R
6	463	Brain cortex, neutrophil, ♀1♂1	Kidney, adipocyte (UCP1hi), ♀1	RETN->DCN	ADIPOQ->ADIPOR1; IGF1->IGF1R
6	465	Brain cortex, neutrophil, ♀1♂1	Kidney, mesothelial cell, ♀2	RETN->DCN; RETN->IGF1R; RETN->CAP1	IGF2->IGF1R
6	467	Brain cortex, neutrophil, ♀1♂1	Kidney, unknown_Kidney_stromal_G1 (ST6GAL2+), ♀1&2♂2	RETN->IGF1R; RETN->CAP1	IGF2->IGF1R
6	478	Brain cortex, neutrophil, ♀1♂1	Kidney, neutrophil, ♀1&2♂2	RETN->TLR4; RETN->IGF1R; RETN->CAP1	RETN->TLR4; RETN->IGF1R; RETN->CAP1
6	479	Brain cortex, neutrophil, ♀1♂1	Kidney, monocyte, ♀1&2♂2	RETN->TLR4; RETN->CAP1	RETN->TLR4; RETN->IGF1R; RETN->CAP1
6	480	Brain cortex, neutrophil, ♀1♂1	Kidney, macrophage, ♀1&2♂2	RETN->TLR4; RETN->CAP1	PTGDS & PTGS1 & PTGS2->PTGER4; PTGES3 & PTGS1 & PTGS2->PTGER4; RETN->TLR4; RETN->IGF1R; RETN->CAP1
6	481	Brain cortex, neutrophil, ♀1♂1	Kidney, macrophage (MRC1+), ♀1&2♂2	RETN->TLR4; RETN->IGF1R; RETN->CAP1	IGF1->IGF1R; PTGDS & PTGS1 & PTGS2->PTGER4; PTGES3 & PTGS1 & PTGS2->PTGER4; RETN->TLR4; RETN->IGF1R; RETN->CAP1
6	482	Brain cortex, neutrophil, ♀1♂1	Kidney, macrophage (MARCO+), ♀1	C3->C5AR2; RETN->TLR4; RETN->CAP1	PTGDS & PTGS1 & PTGS2->PTGER4; PTGES2 & PTGS1 & PTGS2->PTGER4; PTGES3 & PTGS1 & PTGS2->PTGER4; RETN->TLR4; RETN->IGF1R; RETN->CAP1
6	483	Brain cortex, neutrophil, ♀1♂1	Kidney, macrophage (EPCAM+), ♀1&2♂2	RETN->CAP1	PTGDS & PTGS1 & PTGS2->PTGER4; PTGES2 & PTGS1 & PTGS2->PTGER4; PTGES3 & PTGS1 & PTGS2->PTGER4; RETN->TLR4; RETN->IGF1R; RETN->CAP1
6	484	Brain cortex, neutrophil, ♀1♂1	Kidney, macrophage (ABCG1+), ♂2	C3->C5AR2; RETN->TLR4; RETN->CAP1	IGF1->IGF1R; ALOX5AP & ALOX5 & LTA4H->LTB4R; RETN->TLR4; RETN->IGF1R; RETN->CAP1
6	487	Brain cortex, neutrophil, ♀1♂1	Kidney, dendritic cell (FLT3+ IGSF6+), ♀1&2♂2	RETN->CAP1	PTGDS & PTGS1 & PTGS2->PTGER4; PTGES3 & PTGS1 & PTGS2->PTGER4; RETN->TLR4; RETN->IGF1R; RETN->CAP1
6	489	Brain cortex, neutrophil, ♀1♂1	Bladder, basal urothelial cell, ♂2	RETN->DCN; RETN->IGF1R; RETN->CAP1	PTGES & PTGS1 & PTGS2->PTGER4; PTGES2 & PTGS1 & PTGS2->PTGER4; PTGES3 & PTGS1 & PTGS2->PTGER4
6	490	Brain cortex, neutrophil, ♀1♂1	Bladder, intermediate urothelial cell, ♂2	RETN->DCN; RETN->IGF1R; RETN->CAP1	PTGES & PTGS1 & PTGS2->PTGER4; PTGES2 & PTGS1 & PTGS2->PTGER4; PTGES3 & PTGS1 & PTGS2->PTGER4
6	492	Brain cortex, neutrophil, ♀1♂1	Bladder, artery cell, ♀1♂2	C3->C5AR2; RETN->DCN; RETN->IGF1R; RETN->CAP1	CSF3->CSF3R; CSF3->CSF1R; IGF2->IGF1R; RETN->TLR4; RETN->IGF1R; RETN->CAP1
6	493	Brain cortex, neutrophil, ♀1♂1	Bladder, vein cell, ♀1♂2	C3->C5AR2; RETN->DCN; RETN->IGF1R; RETN->CAP1	CSF3->CSF3R; CSF3->CSF1R; RETN->TLR4; RETN->IGF1R; RETN->CAP1
6	494	Brain cortex, neutrophil, ♀1♂1	Bladder, capillary cell (FABP5+ RBP7-), ♀1♂2	C3->C5AR2; RETN->DCN; RETN->IGF1R; RETN->CAP1	CSF3->CSF3R; CSF3->CSF1R; IGF2->IGF1R; RETN->TLR4; RETN->IGF1R; RETN->CAP1
6	495	Brain cortex, neutrophil, ♀1♂1	Bladder, capillary cell (FABP5+ RBP7lo), ♂2	RETN->DCN; RETN->IGF1R; RETN->CAP1	CSF3->CSF3R; CSF3->CSF1R; IGF2->IGF1R; PTGES & PTGS1 & PTGS2->PTGER4; PTGES3 & PTGS1 & PTGS2->PTGER4; RETN->TLR4; RETN->IGF1R; RETN->CAP1
6	496	Brain cortex, neutrophil, ♀1♂1	Bladder, capillary cell (FABP5+ RBP7+), ♀1	C3->C5AR2; RETN->DCN; RETN->IGF1R; RETN->CAP1	CSF3->CSF3R; CSF3->CSF1R; IGF2->IGF1R; PTGDS & PTGS1 & PTGS2->PTGER4; PTGES & PTGS1 & PTGS2->PTGER4; PTGES3 & PTGS1 & PTGS2->PTGER4; RETN->TLR4; RETN->IGF1R; RETN->CAP1
6	497	Brain cortex, neutrophil, ♀1♂1	Bladder, lymphatic cell (CCL21+), ♀1♂2	RETN->DCN; RETN->IGF1R	IGF1->IGF1R
6	498	Brain cortex, neutrophil, ♀1♂1	Bladder, smooth muscle cell, ♂2	RETN->DCN; RETN->IGF1R; RETN->ROR1; RETN->CAP1	IGF1->IGF1R; PTGES & PTGS1 & PTGS2->PTGER4; PTGES3 & PTGS1 & PTGS2->PTGER4; PTGIS & PTGS1 & PTGS2->PTGIR; PTGIS & PTGS1 & PTGS2->PTGER4
6	500	Brain cortex, neutrophil, ♀1♂1	Bladder, fibroblast, ♀1♂2	RETN->DCN; RETN->IGF1R; RETN->ROR1; RETN->CAP1	IGF1->IGF1R; PTGES & PTGS1 & PTGS2->PTGER4; PTGES3 & PTGS1 & PTGS2->PTGER4; PTGIS & PTGS1 & PTGS2->PTGIR; PTGIS & PTGS1 & PTGS2->PTGER4
6	501	Brain cortex, neutrophil, ♀1♂1	Bladder, fibroblast (PTN+), ♂2	RETN->DCN; RETN->IGF1R; RETN->CAP1	IGF1->IGF1R; PTGES & PTGS1 & PTGS2->PTGER4; PTGES2 & PTGS1 & PTGS2->PTGER4; PTGES3 & PTGS1 & PTGS2->PTGER4; PTGIS & PTGS1 & PTGS2->PTGIR; PTGIS & PTGS1 & PTGS2->PTGER4
6	503	Brain cortex, neutrophil, ♀1♂1	Bladder, fibroblast (LY6H+), ♂2	RETN->DCN; RETN->IGF1R; RETN->CAP1	IGF1->IGF1R; PTGDS & PTGS1 & PTGS2->PTGER4; PTGES & PTGS1 & PTGS2->PTGER4; PTGES3 & PTGS1 & PTGS2->PTGER4; PTGIS & PTGS1 & PTGS2->PTGIR; PTGIS & PTGS1 & PTGS2->PTGER4
6	504	Brain cortex, neutrophil, ♀1♂1	Bladder, myofibroblast, ♂2	RETN->DCN; RETN->IGF1R; RETN->ROR1; RETN->CAP1	PTGDS & PTGS1 & PTGS2->PTGER4; PTGES & PTGS1 & PTGS2->PTGER4; PTGES2 & PTGS1 & PTGS2->PTGER4; PTGES3 & PTGS1 & PTGS2->PTGER4; PTGIS & PTGS1 & PTGS2->PTGIR; PTGIS & PTGS1 & PTGS2->PTGER4
6	505	Brain cortex, neutrophil, ♀1♂1	Bladder, pericyte, ♀1♂2	RETN->DCN; RETN->IGF1R; RETN->CAP1	IGF2->IGF1R
6	506	Brain cortex, neutrophil, ♀1♂1	Bladder, adipocyte (UCP1lo), ♀1	RETN->IGF1R	ADIPOQ->ADIPOR1; IGF1->IGF1R
6	507	Brain cortex, neutrophil, ♀1♂1	Bladder, mesothelial cell, ♀1♂2	RETN->DCN; RETN->IGF1R; RETN->ROR1; RETN->CAP1	IGF2->IGF1R; PTGDS & PTGS1 & PTGS2->PTGER4; PTGES2 & PTGS1 & PTGS2->PTGER4; PTGES3 & PTGS1 & PTGS2->PTGER4; PTGIS & PTGS1 & PTGS2->PTGIR; PTGIS & PTGS1 & PTGS2->PTGER4
6	510	Brain cortex, neutrophil, ♀1♂1	Bladder, neutrophil, ♀1♂2	RETN->TLR4; RETN->DCN; RETN->CAP1	CSF3->CSF3R; CSF3->CSF1R; RETN->TLR4; RETN->IGF1R; RETN->CAP1
6	511	Brain cortex, neutrophil, ♀1♂1	Bladder, neutrophil (IL18BP+), ♀1	RETN->TLR4; RETN->DCN; RETN->CAP1	RETN->TLR4; RETN->IGF1R; RETN->CAP1
6	512	Brain cortex, neutrophil, ♀1♂1	Bladder, basophil, ♀1♂2	RETN->DCN; RETN->IGF1R; RETN->CAP1	PTGES & PTGS1 & PTGS2->PTGER4; PTGES3 & PTGS1 & PTGS2->PTGER4
6	513	Brain cortex, neutrophil, ♀1♂1	Bladder, monocyte, ♀1	RETN->TLR4; RETN->DCN; RETN->IGF1R; RETN->CAP1	CSF3->CSF3R; CSF3->CSF1R; RETN->TLR4; RETN->IGF1R; RETN->CAP1
6	514	Brain cortex, neutrophil, ♀1♂1	Bladder, macrophage, ♀1♂2	RETN->TLR4; RETN->DCN; RETN->CAP1	IGF1->IGF1R; PTGES & PTGS1 & PTGS2->PTGER4; PTGES3 & PTGS1 & PTGS2->PTGER4; RETN->TLR4; RETN->IGF1R; RETN->CAP1
6	515	Brain cortex, neutrophil, ♀1♂1	Bladder, conventional dendritic cell, ♂2	RETN->DCN; RETN->CAP1	PTGES & PTGS1 & PTGS2->PTGER4; PTGES2 & PTGS1 & PTGS2->PTGER4; PTGES3 & PTGS1 & PTGS2->PTGER4
6	518	Brain cortex, neutrophil, ♀1♂1	Bladder, non-myelinating Schwann cell, ♂2	RETN->DCN; RETN->IGF1R; RETN->CAP1	IGF1->IGF1R
6	519	Brain cortex, neutrophil, ♀1♂1	Uterus, non-ciliated epithelial cell of uterus (FXYD4+ MUC16+), ♀2	RETN->DCN; RETN->IGF1R; RETN->CAP1	PTGES2 & PTGS1 & PTGS2->PTGER4; PTGES3 & PTGS1 & PTGS2->PTGER4
6	520	Brain cortex, neutrophil, ♀1♂1	Uterus, non-ciliated epithelial cell of uterus (FXYD4+ MUC16-), ♀2	RETN->CAP1	PTGES3 & PTGS1 & PTGS2->PTGER4
6	521	Brain cortex, neutrophil, ♀1♂1	Uterus, non-ciliated epithelial cell of uterus (IGFBP1+), ♀2	PROK2->PROKR1; RETN->DCN; RETN->IGF1R; RETN->CAP1	PTGES2 & PTGS1 & PTGS2->PTGER4; PTGES3 & PTGS1 & PTGS2->PTGER4
6	526	Brain cortex, neutrophil, ♀1♂1	Uterus, fibroblast, ♀2	RETN->DCN; RETN->ROR1; RETN->CAP1	IGF1->IGF1R; IGF2->IGF1R
6	527	Brain cortex, neutrophil, ♀1♂1	Uterus, myofibroblast, ♀2	RETN->DCN; RETN->IGF1R; RETN->CAP1	IGF1->IGF1R; IGF2->IGF1R
6	528	Brain cortex, neutrophil, ♀1♂1	Uterus, pericyte, ♀2	RETN->DCN; RETN->IGF1R; RETN->CAP1	IGF2->IGF1R
6	530	Brain cortex, neutrophil, ♀1♂1	Uterus, neutrophil, ♀2	RETN->TLR4; RETN->DCN; RETN->CAP1	RETN->TLR4; RETN->IGF1R; RETN->CAP1
6	531	Brain cortex, neutrophil, ♀1♂1	Uterus, neutrophil (IL18BP+), ♀2	RETN->DCN; RETN->IGF1R; RETN->CAP1	RETN->TLR4; RETN->IGF1R; RETN->CAP1
6	532	Brain cortex, neutrophil, ♀1♂1	Uterus, macrophage (LTC4S+), ♀2	RETN->TLR4; RETN->DCN; RETN->IGF1R; RETN->CAP1	RETN->TLR4; RETN->IGF1R; RETN->CAP1
6	533	Brain cortex, neutrophil, ♀1♂1	Uterus, macrophage (MGST1+), ♀2	RETN->TLR4; RETN->IGF1R; RETN->CAP1	RETN->TLR4; RETN->IGF1R; RETN->CAP1
7	8	Brain cortex, macrophage (microglial cell), ♀1♂1&2	Brain cortex, GABAergic neuron (GRIK1+ MEIS2+ NECAB1-), ♀1♂1	RETN->IGF1R; RETN->CAP1	FNDC5->ITGAV & ITGB1
7	9	Brain cortex, macrophage (microglial cell), ♀1♂1&2	Brain cortex, GABAergic neuron (GIRK1- MEIS2+ NECAB1+), ♀1♂1	RETN->IGF1R; RETN->CAP1	FNDC5->ITGAV & ITGB1; VIP->VIPR1
7	10	Brain cortex, macrophage (microglial cell), ♀1♂1&2	Brain cortex, GABAergic neuron (GIRK1- MEIS2+ NECAB1-), ♀1♂1	RETN->IGF1R; RETN->CAP1	FNDC5->ITGAV & ITGB1
7	11	Brain cortex, macrophage (microglial cell), ♀1♂1&2	Brain cortex, GABAergic neuron (PPP1R1B+), ♀1♂1	PTGDS & PTGS1 & PTGS2->PTGER4; PTGES3 & PTGS1 & PTGS2->PTGER4; RETN->IGF1R; RETN->CAP1	FNDC5->ITGAV & ITGB1
7	12	Brain cortex, macrophage (microglial cell), ♀1♂1&2	Brain cortex, neuron, ♀1♂1	PTGDS & PTGS1 & PTGS2->PTGER4; PTGES3 & PTGS1 & PTGS2->PTGER4; RETN->IGF1R; RETN->CAP1	FNDC5->ITGAV & ITGB1; PTHLH & FURIN->PTH1R; ADCYAP1->VIPR1; VIP->VIPR1
7	13	Brain cortex, macrophage (microglial cell), ♀1♂1&2	Brain cortex, glutamatergic neuron (NPTX1+), ♀1♂1&2	RETN->IGF1R; RETN->CAP1	FNDC5->ITGAV & ITGB1; ADCYAP1->VIPR1
7	18	Brain cortex, macrophage (microglial cell), ♀1♂1&2	Brain cortex, non-myelinating Schwann cell, ♀1♂1	PTGDS & PTGS1 & PTGS2->PTGER2; PTGES3 & PTGS1 & PTGS2->PTGER2; RETN->IGF1R; RETN->CAP1	GHRH->VIPR1
7	19	Brain cortex, macrophage (microglial cell), ♀1♂1&2	Brainstem, vein cell, ♀1	RETN->IGF1R; RETN->ROR1	CSF3->CSF3R; CSF3->CSF1R
7	20	Brain cortex, macrophage (microglial cell), ♀1♂1&2	Brainstem, capillary cell (FABP5- RBP7-), ♀1♂2	RETN->DCN; RETN->IGF1R; RETN->CAP1	RETN->TLR4; RETN->CAP1
7	21	Brain cortex, macrophage (microglial cell), ♀1♂1&2	Brainstem, vascular associated smooth muscle cell, ♀1♂2	PTGDS & PTGS1 & PTGS2->PTGER4; PTGES3 & PTGS1 & PTGS2->PTGER4; RETN->IGF1R; RETN->CAP1	PTGDS & PTGS1 & PTGS2->PTGER4; PTGES & PTGS1 & PTGS2->PTGER4; PTGES3 & PTGS1 & PTGS2->PTGER4
7	24	Brain cortex, macrophage (microglial cell), ♀1♂1&2	Brainstem, macrophage (microglial cell), ♀1♂2	PTGDS & PTGS1 & PTGS2->PTGER2; PTGDS & PTGS1 & PTGS2->PTGER4; PTGES3 & PTGS1 & PTGS2->PTGER2; PTGES3 & PTGS1 & PTGS2->PTGER4; RETN->TLR4; RETN->CAP1	PTGDS & PTGS1 & PTGS2->PTGER4; PTGES3 & PTGS1 & PTGS2->PTGER4
7	25	Brain cortex, macrophage (microglial cell), ♀1♂1&2	Brainstem, GABAergic neuron (OTX2+), ♀1♂2	RETN->IGF1R; RETN->CAP1	FNDC5->ITGAV & ITGB1; ADCYAP1->VIPR1
7	26	Brain cortex, macrophage (microglial cell), ♀1♂1&2	Brainstem, neuron, ♀1	RETN->IGF1R; RETN->CAP1	FNDC5->ITGAV & ITGB1; ADCYAP1->VIPR1
7	27	Brain cortex, macrophage (microglial cell), ♀1♂1&2	Brainstem, glutamatergic neuron (CBLN1+), ♀1♂2	RETN->IGF1R; RETN->CAP1	FNDC5->ITGAV & ITGB1; ADCYAP1->VIPR1
7	28	Brain cortex, macrophage (microglial cell), ♀1♂1&2	Brainstem, glutamatergic neuron (NEFH+), ♀1	RETN->IGF1R; RETN->CAP1	FNDC5->ITGAV & ITGB1; ADCYAP1->VIPR1
7	29	Brain cortex, macrophage (microglial cell), ♀1♂1&2	Brainstem, glutamatergic neuron (ROM1+), ♀1	RETN->IGF1R; RETN->ROR1; RETN->CAP1	FNDC5->ITGAV & ITGB1; PTHLH & FURIN->PTH1R
7	30	Brain cortex, macrophage (microglial cell), ♀1♂1&2	Brainstem, astrocyte (LHX2- SLC7A10+), ♀1♂2	RETN->TLR4; RETN->IGF1R; RETN->CAP1	FNDC5->ITGAV & ITGB1
7	32	Brain cortex, macrophage (microglial cell), ♀1♂1&2	Brainstem, oligodendrocyte precursor cell, ♀1♂2	PTGDS & PTGS1 & PTGS2->PTGER2; PTGES3 & PTGS1 & PTGS2->PTGER2; RETN->DCN; RETN->IGF1R; RETN->CAP1	FNDC5->ITGAV & ITGB1
7	35	Brain cortex, macrophage (microglial cell), ♀1♂1&2	Brainstem, choroid plexus epithelial cell, ♀1♂2	PTGDS & PTGS1 & PTGS2->PTGER3; PTGES3 & PTGS1 & PTGS2->PTGER3; RETN->IGF1R; RETN->ROR1; RETN->CAP1	FNDC5->ITGAV & ITGB1; PTHLH & FURIN->PTH1R
7	36	Brain cortex, macrophage (microglial cell), ♀1♂1&2	Hypothalamus Pituitary, capillary cell (FABP5- RBP7-), ♂2	RETN->IGF1R; RETN->CAP1	RETN->TLR4; RETN->CAP1
7	43	Brain cortex, macrophage (microglial cell), ♀1♂1&2	Hypothalamus Pituitary, neutrophil, ♂2	PTGDS & PTGS1 & PTGS2->PTGER4; PTGES3 & PTGS1 & PTGS2->PTGER4; RETN->IGF1R; RETN->CAP1	RETN->TLR4; RETN->CAP1
7	44	Brain cortex, macrophage (microglial cell), ♀1♂1&2	Hypothalamus Pituitary, neutrophil (PF), ♂2	PTGDS & PTGS1 & PTGS2->PTGER2; PTGDS & PTGS1 & PTGS2->PTGER4; PTGES3 & PTGS1 & PTGS2->PTGER2; PTGES3 & PTGS1 & PTGS2->PTGER4; RETN->TLR4; RETN->IGF1R; RETN->CAP1	PTGES3 & PTGS1 & PTGS2->PTGER4; RETN->TLR4; RETN->CAP1
7	45	Brain cortex, macrophage (microglial cell), ♀1♂1&2	Hypothalamus Pituitary, granulocyte monocyte progenitor cell, ♂2	PTGDS & PTGS1 & PTGS2->PTGER4; PTGES3 & PTGS1 & PTGS2->PTGER4; RETN->TLR4; RETN->CAP1	PTGES3 & PTGS1 & PTGS2->PTGER4; RETN->TLR4; RETN->CAP1
7	46	Brain cortex, macrophage (microglial cell), ♀1♂1&2	Hypothalamus Pituitary, monocyte (PF), ♂2	C3->C5AR2; PTGDS & PTGS1 & PTGS2->PTGER4; PTGES3 & PTGS1 & PTGS2->PTGER4; RETN->CAP1	PTGES2 & PTGS1 & PTGS2->PTGER4; PTGES3 & PTGS1 & PTGS2->PTGER4; RETN->TLR4; RETN->CAP1
7	47	Brain cortex, macrophage (microglial cell), ♀1♂1&2	Hypothalamus Pituitary, macrophage (microglial cell), ♂2	PTGDS & PTGS1 & PTGS2->PTGER2; PTGDS & PTGS1 & PTGS2->PTGER4; PTGES3 & PTGS1 & PTGS2->PTGER2; PTGES3 & PTGS1 & PTGS2->PTGER4; RETN->TLR4; RETN->CAP1	PTGES3 & PTGS1 & PTGS2->PTGER4; RETN->TLR4; RETN->CAP1
7	55	Brain cortex, macrophage (microglial cell), ♀1♂1&2	Hypothalamus Pituitary, oligodendrocyte precursor cell, ♂2	PTGDS & PTGS1 & PTGS2->PTGER2; PTGES3 & PTGS1 & PTGS2->PTGER2; RETN->IGF1R; RETN->CAP1	RETN->TLR4; RETN->CAP1
7	60	Brain cortex, macrophage (microglial cell), ♀1♂1&2	Skin, interfollicular basal cell, ♀1♂2	PTGDS & PTGS1 & PTGS2->PTGER4; PTGES3 & PTGS1 & PTGS2->PTGER4; RETN->IGF1R; RETN->CAP1	PTGES & PTGS1 & PTGS2->PTGER4; PTGES3 & PTGS1 & PTGS2->PTGER4
7	61	Brain cortex, macrophage (microglial cell), ♀1♂1&2	Skin, interfollicular basal cell (APOE+), ♀1♂2	RETN->IGF1R	PTHLH & FURIN->PTH1R
7	73	Brain cortex, macrophage (microglial cell), ♀1♂1&2	Skin, dendritic cell (Langerhans cell), ♀1♂2	PTGDS & PTGS1 & PTGS2->PTGER4; PTGES3 & PTGS1 & PTGS2->PTGER4; RETN->CAP1	PTGES3 & PTGS1 & PTGS2->PTGER4
7	76	Brain cortex, macrophage (microglial cell), ♀1♂1&2	Fat, artery cell, ♀1♂2	PTGDS & PTGS1 & PTGS2->PTGER2; PTGES3 & PTGS1 & PTGS2->PTGER2; RETN->DCN; RETN->IGF1R; RETN->CAP1	RETN->TLR4; RETN->CAP1
7	77	Brain cortex, macrophage (microglial cell), ♀1♂1&2	Fat, vein cell, ♀1♂2	C3->C5AR2; RETN->DCN; RETN->IGF1R; RETN->CAP1	RETN->TLR4; RETN->CAP1
7	78	Brain cortex, macrophage (microglial cell), ♀1♂1&2	Fat, capillary cell (FABP5+ RBP7+), ♀1♂2	PTGDS & PTGS1 & PTGS2->PTGER2; PTGES3 & PTGS1 & PTGS2->PTGER2; RETN->DCN; RETN->IGF1R; RETN->CAP1	RETN->TLR4; RETN->CAP1
7	79	Brain cortex, macrophage (microglial cell), ♀1♂1&2	Fat, capillary cell (CXCL10+), ♀1	RETN->DCN; RETN->IGF1R; RETN->CAP1	RETN->TLR4; RETN->CAP1
7	86	Brain cortex, macrophage (microglial cell), ♀1♂1&2	Fat, fibroblast (ACKR2+), ♀1♂2	PTGDS & PTGS1 & PTGS2->PTGER4; PTGES3 & PTGS1 & PTGS2->PTGER4; RETN->DCN; RETN->IGF1R; RETN->ROR1; RETN->CAP1	PTGES & PTGS1 & PTGS2->PTGER4; PTGES3 & PTGS1 & PTGS2->PTGER4; PTGIS & PTGS1 & PTGS2->PTGER4
7	88	Brain cortex, macrophage (microglial cell), ♀1♂1&2	Fat, fibroblast (LCN2+), ♀1	PTGDS & PTGS1 & PTGS2->PTGDR; PTGDS & PTGS1 & PTGS2->PTGFR; PTGDS & PTGS1 & PTGS2->PTGER4; PTGES3 & PTGS1 & PTGS2->PTGER4; PTGES3 & PTGS1 & PTGS2->PTGDR; PTGES3 & PTGS1 & PTGS2->PTGFR; RETN->DCN; RETN->IGF1R; RETN->CAP1	PTGES & PTGS1 & PTGS2->PTGER4; PTGES2 & PTGS1 & PTGS2->PTGER4; PTGES3 & PTGS1 & PTGS2->PTGER4; PTGIS & PTGS1 & PTGS2->PTGER4
7	91	Brain cortex, macrophage (microglial cell), ♀1♂1&2	Fat, adipocyte (UCP1hi), ♀1♂2	PTGDS & PTGS1 & PTGS2->PTGER3; PTGES3 & PTGS1 & PTGS2->PTGER3; RETN->DCN	ADIPOQ->ADIPOR1
7	92	Brain cortex, macrophage (microglial cell), ♀1♂1&2	Fat, adipocyte (UCP1lo), ♀1♂2	PTGDS & PTGS1 & PTGS2->PTGER3; PTGDS & PTGS1 & PTGS2->PTGER4; PTGES3 & PTGS1 & PTGS2->PTGER3; PTGES3 & PTGS1 & PTGS2->PTGER4; RETN->TLR4; RETN->DCN; RETN->CAP1	ADIPOQ->ADIPOR1
7	93	Brain cortex, macrophage (microglial cell), ♀1♂1&2	Fat, mesothelial cell (CXCL10+ PRG4+), ♀1	PTGDS & PTGS1 & PTGS2->PTGDR; PTGDS & PTGS1 & PTGS2->PTGER3; PTGDS & PTGS1 & PTGS2->PTGER4; PTGES3 & PTGS1 & PTGS2->PTGER3; PTGES3 & PTGS1 & PTGS2->PTGER4; PTGES3 & PTGS1 & PTGS2->PTGDR; RETN->DCN; RETN->IGF1R; RETN->ROR1; RETN->CAP1	PTGES & PTGS1 & PTGS2->PTGER4; PTGES2 & PTGS1 & PTGS2->PTGER4; PTGES3 & PTGS1 & PTGS2->PTGER4; PTGIS & PTGS1 & PTGS2->PTGER4
7	94	Brain cortex, macrophage (microglial cell), ♀1♂1&2	Fat, mesothelial cell (CXCL10- PRG4+), ♀1♂2	PTGDS & PTGS1 & PTGS2->PTGDR; PTGDS & PTGS1 & PTGS2->PTGER3; PTGDS & PTGS1 & PTGS2->PTGER4; PTGES3 & PTGS1 & PTGS2->PTGER3; PTGES3 & PTGS1 & PTGS2->PTGER4; PTGES3 & PTGS1 & PTGS2->PTGDR; RETN->DCN; RETN->IGF1R; RETN->ROR1; RETN->CAP1	PTGDS & PTGS1 & PTGS2->PTGER4; PTGES3 & PTGS1 & PTGS2->PTGER4; PTGIS & PTGS1 & PTGS2->PTGER4
7	96	Brain cortex, macrophage (microglial cell), ♀1♂1&2	Fat, reticular cell, ♀1	PTGDS & PTGS1 & PTGS2->PTGFR; PTGDS & PTGS1 & PTGS2->PTGER4; PTGES3 & PTGS1 & PTGS2->PTGER4; PTGES3 & PTGS1 & PTGS2->PTGFR; RETN->DCN; RETN->CAP1	PTHLH & FURIN->PTH1R
7	109	Brain cortex, macrophage (microglial cell), ♀1♂1&2	Fat, neutrophil, ♀1♂2	PTGDS & PTGS1 & PTGS2->PTGER2; PTGDS & PTGS1 & PTGS2->PTGER4; PTGES3 & PTGS1 & PTGS2->PTGER2; PTGES3 & PTGS1 & PTGS2->PTGER4; RETN->TLR4; RETN->DCN; RETN->IGF1R; RETN->CAP1	RETN->TLR4; RETN->CAP1
7	110	Brain cortex, macrophage (microglial cell), ♀1♂1&2	Fat, neutrophil (IL18BP+), ♀1	PTGDS & PTGS1 & PTGS2->PTGER2; PTGDS & PTGS1 & PTGS2->PTGER4; PTGES3 & PTGS1 & PTGS2->PTGER2; PTGES3 & PTGS1 & PTGS2->PTGER4; RETN->TLR4; RETN->DCN; RETN->IGF1R; RETN->CAP1	RETN->TLR4; RETN->CAP1
7	111	Brain cortex, macrophage (microglial cell), ♀1♂1&2	Fat, basophil, ♀1♂2	RETN->DCN	PTGES3 & PTGS1 & PTGS2->PTGER4
7	112	Brain cortex, macrophage (microglial cell), ♀1♂1&2	Fat, monocyte, ♀1	PTGDS & PTGS1 & PTGS2->PTGER2; PTGES3 & PTGS1 & PTGS2->PTGER2; RETN->TLR4; RETN->IGF1R; RETN->CAP1	CSF3->CSF3R; CSF3->CSF1R; RETN->TLR4; RETN->CAP1
7	113	Brain cortex, macrophage (microglial cell), ♀1♂1&2	Fat, macrophage, ♀1♂2	PTGDS & PTGS1 & PTGS2->PTGER2; PTGDS & PTGS1 & PTGS2->PTGER4; PTGES3 & PTGS1 & PTGS2->PTGER2; PTGES3 & PTGS1 & PTGS2->PTGER4; RETN->TLR4; RETN->DCN; RETN->CAP1	PTGES2 & PTGS1 & PTGS2->PTGER4; PTGES3 & PTGS1 & PTGS2->PTGER4; RETN->TLR4; RETN->CAP1
7	114	Brain cortex, macrophage (microglial cell), ♀1♂1&2	Fat, macrophage (PF), ♀1♂2	PTGDS & PTGS1 & PTGS2->PTGER2; PTGDS & PTGS1 & PTGS2->PTGER4; PTGES3 & PTGS1 & PTGS2->PTGER2; PTGES3 & PTGS1 & PTGS2->PTGER4; RETN->TLR4; RETN->DCN; RETN->IGF1R; RETN->CAP1	RETN->TLR4; RETN->CAP1
7	115	Brain cortex, macrophage (microglial cell), ♀1♂1&2	Fat, macrophage (MRC1+), ♀1♂2	PTGDS & PTGS1 & PTGS2->PTGER2; PTGDS & PTGS1 & PTGS2->PTGER4; PTGES3 & PTGS1 & PTGS2->PTGER2; PTGES3 & PTGS1 & PTGS2->PTGER4; RETN->TLR4; RETN->DCN; RETN->IGF1R; RETN->CAP1	PTGES3 & PTGS1 & PTGS2->PTGER4
7	119	Brain cortex, macrophage (microglial cell), ♀1♂1&2	Mammary gland, vein cell, ♀2	RETN->IGF1R; RETN->CAP1	CSF3->CSF3R; CSF3->CSF1R; RETN->TLR4; RETN->CAP1
7	120	Brain cortex, macrophage (microglial cell), ♀1♂1&2	Mammary gland, capillary cell (FABP5+ RBP7lo), ♀2	RETN->IGF1R; RETN->CAP1	CSF3->CSF3R; CSF3->CSF1R; RETN->TLR4; RETN->CAP1
7	128	Brain cortex, macrophage (microglial cell), ♀1♂1&2	Mammary gland, macrophage (ENPP2+), ♀2	PTGDS & PTGS1 & PTGS2->PTGER2; PTGDS & PTGS1 & PTGS2->PTGER4; PTGES3 & PTGS1 & PTGS2->PTGER2; PTGES3 & PTGS1 & PTGS2->PTGER4; RETN->CAP1	PTGES2 & PTGS1 & PTGS2->PTGER4; PTGES3 & PTGS1 & PTGS2->PTGER4; RETN->TLR4; RETN->CAP1
7	130	Brain cortex, macrophage (microglial cell), ♀1♂1&2	Limb muscle, vein cell, ♀1	RETN->IGF1R; RETN->CAP1	CSF3->CSF3R; CSF3->CSF1R; RETN->TLR4; RETN->CAP1
7	131	Brain cortex, macrophage (microglial cell), ♀1♂1&2	Limb muscle, capillary cell (FABP5+ RBP7lo), ♀1	PTGDS & PTGS1 & PTGS2->PTGER4; PTGES3 & PTGS1 & PTGS2->PTGER4; RETN->DCN; RETN->IGF1R; RETN->CAP1	RETN->TLR4; RETN->CAP1
7	132	Brain cortex, macrophage (microglial cell), ♀1♂1&2	Limb muscle, capillary cell (FABP5+ RBP7+), ♀1	PTGDS & PTGS1 & PTGS2->PTGER2; PTGES3 & PTGS1 & PTGS2->PTGER2; RETN->IGF1R; RETN->CAP1	RETN->TLR4; RETN->CAP1
7	140	Brain cortex, macrophage (microglial cell), ♀1♂1&2	Limb muscle, fibroadipogenic progenitor cell, ♀1	PTGDS & PTGS1 & PTGS2->PTGFR; PTGDS & PTGS1 & PTGS2->PTGER4; PTGES3 & PTGS1 & PTGS2->PTGER4; PTGES3 & PTGS1 & PTGS2->PTGFR; RETN->DCN; RETN->IGF1R; RETN->CAP1	PTGES & PTGS1 & PTGS2->PTGER4; PTGES3 & PTGS1 & PTGS2->PTGER4
7	142	Brain cortex, macrophage (microglial cell), ♀1♂1&2	Limb muscle, adipocyte (UCP1lo), ♀1	PTGDS & PTGS1 & PTGS2->PTGER3; PTGDS & PTGS1 & PTGS2->PTGER4; PTGES3 & PTGS1 & PTGS2->PTGER3; PTGES3 & PTGS1 & PTGS2->PTGER4; RETN->TLR4; RETN->DCN	ADIPOQ->ADIPOR1
7	143	Brain cortex, macrophage (microglial cell), ♀1♂1&2	Limb muscle, reticular cell, ♀1	PTGDS & PTGS1 & PTGS2->PTGER2; PTGDS & PTGS1 & PTGS2->PTGER4; PTGES3 & PTGS1 & PTGS2->PTGER2; PTGES3 & PTGS1 & PTGS2->PTGER4; RETN->TLR4; RETN->DCN; RETN->IGF1R; RETN->ROR1; RETN->CAP1	PTHLH & FURIN->PTH1R
7	148	Brain cortex, macrophage (microglial cell), ♀1♂1&2	Limb muscle, neutrophil, ♀1	RETN->TLR4; RETN->DCN; RETN->IGF1R; RETN->CAP1	PTGES3 & PTGS1 & PTGS2->PTGER4; RETN->TLR4; RETN->CAP1
7	149	Brain cortex, macrophage (microglial cell), ♀1♂1&2	Limb muscle, basophil, ♀1	RETN->DCN	PTGES3 & PTGS1 & PTGS2->PTGER4
7	150	Brain cortex, macrophage (microglial cell), ♀1♂1&2	Limb muscle, macrophage, ♀1	PTGDS & PTGS1 & PTGS2->PTGER2; PTGDS & PTGS1 & PTGS2->PTGER4; PTGES3 & PTGS1 & PTGS2->PTGER2; PTGES3 & PTGS1 & PTGS2->PTGER4; RETN->TLR4; RETN->DCN; RETN->IGF1R; RETN->CAP1	PTGES3 & PTGS1 & PTGS2->PTGER4; RETN->TLR4; RETN->CAP1
7	151	Brain cortex, macrophage (microglial cell), ♀1♂1&2	Diaphragm, capillary cell (FABP5+ RBP7lo), ♀1	PTGDS & PTGS1 & PTGS2->PTGER4; PTGES3 & PTGS1 & PTGS2->PTGER4; RETN->DCN; RETN->IGF1R; RETN->CAP1	RETN->TLR4; RETN->CAP1
7	152	Brain cortex, macrophage (microglial cell), ♀1♂1&2	Bone, sinusoid cell (MAFB+), ♀1♂2	C3->C5AR2; PTGDS & PTGS1 & PTGS2->PTGER2; PTGES3 & PTGS1 & PTGS2->PTGER2; RETN->TLR4; RETN->IGF1R; RETN->CAP1	RETN->TLR4; RETN->CAP1
7	153	Brain cortex, macrophage (microglial cell), ♀1♂1&2	Bone, osteo-CAR cell, ♂2	PTGDS & PTGS1 & PTGS2->PTGFR; PTGDS & PTGS1 & PTGS2->PTGER4; PTGES3 & PTGS1 & PTGS2->PTGER4; PTGES3 & PTGS1 & PTGS2->PTGFR; RETN->TLR4; RETN->DCN; RETN->IGF1R; RETN->CAP1	RETN->TLR4; RETN->CAP1
7	155	Brain cortex, macrophage (microglial cell), ♀1♂1&2	Bone, chondrocyte, ♂2	PTGDS & PTGS1 & PTGS2->PTGFR; PTGES3 & PTGS1 & PTGS2->PTGFR; RETN->DCN; RETN->IGF1R; RETN->CAP1	PTGES & PTGS1 & PTGS2->PTGER4; PTGES2 & PTGS1 & PTGS2->PTGER4; PTGES3 & PTGS1 & PTGS2->PTGER4; PTGIS & PTGS1 & PTGS2->PTGER4
7	157	Brain cortex, macrophage (microglial cell), ♀1♂1&2	Bone, fibroblast, ♀1♂2	C3->C5AR2; PTGDS & PTGS1 & PTGS2->PTGER4; PTGES3 & PTGS1 & PTGS2->PTGER4; RETN->DCN; RETN->IGF1R; RETN->CAP1	PTHLH & FURIN->PTH1R; PTGES & PTGS1 & PTGS2->PTGER4; PTGES3 & PTGS1 & PTGS2->PTGER4
7	158	Brain cortex, macrophage (microglial cell), ♀1♂1&2	Bone, adipo-CAR cell, ♀1	PTGDS & PTGS1 & PTGS2->PTGFR; PTGDS & PTGS1 & PTGS2->PTGER2; PTGDS & PTGS1 & PTGS2->PTGER4; PTGES3 & PTGS1 & PTGS2->PTGER2; PTGES3 & PTGS1 & PTGS2->PTGER4; PTGES3 & PTGS1 & PTGS2->PTGFR; RETN->DCN; RETN->IGF1R; RETN->CAP1	ADIPOQ->ADIPOR1; RETN->TLR4; RETN->CAP1
7	159	Brain cortex, macrophage (microglial cell), ♀1♂1&2	Bone, adipocyte (UCP1lo), ♀1♂2	PTGDS & PTGS1 & PTGS2->PTGER2; PTGDS & PTGS1 & PTGS2->PTGER4; PTGES3 & PTGS1 & PTGS2->PTGER2; PTGES3 & PTGS1 & PTGS2->PTGER4	ADIPOQ->ADIPOR1
7	160	Brain cortex, macrophage (microglial cell), ♀1♂1&2	Bone, unknown_Bone_stromal_G1 (NGFR+ TNNT2+), ♂2	C3->C5AR2; PTGDS & PTGS1 & PTGS2->PTGER2; PTGES3 & PTGS1 & PTGS2->PTGER2; RETN->DCN; RETN->IGF1R; RETN->ROR1; RETN->CAP1	FNDC5->ITGAV & ITGB1
7	161	Brain cortex, macrophage (microglial cell), ♀1♂1&2	Bone, B cell, ♀1♂2	PTGDS & PTGS1 & PTGS2->PTGER4; PTGES3 & PTGS1 & PTGS2->PTGER4; RETN->CAP1	RETN->TLR4; RETN->CAP1
7	162	Brain cortex, macrophage (microglial cell), ♀1♂1&2	Bone, plasma cell, ♀1♂2	RETN->CAP1	RETN->TLR4; RETN->CAP1
7	163	Brain cortex, macrophage (microglial cell), ♀1♂1&2	Bone, natural killer cell_T cell (PF), ♀1♂2	PTGDS & PTGS1 & PTGS2->PTGDR; PTGDS & PTGS1 & PTGS2->PTGER4; PTGES3 & PTGS1 & PTGS2->PTGER4; PTGES3 & PTGS1 & PTGS2->PTGDR; RETN->CAP1	RETN->TLR4; RETN->CAP1
7	166	Brain cortex, macrophage (microglial cell), ♀1♂1&2	Bone, hematopoietic precursor cell, ♀1♂2	PTGDS & PTGS1 & PTGS2->PTGER4; PTGES3 & PTGS1 & PTGS2->PTGER4; RETN->IGF1R; RETN->CAP1	ADCYAP1->VIPR1
7	167	Brain cortex, macrophage (microglial cell), ♀1♂1&2	Bone, megakaryocyte progenitor cell, ♀1♂2	PTGDS & PTGS1 & PTGS2->PTGER3; PTGES3 & PTGS1 & PTGS2->PTGER3; RETN->IGF1R; RETN->CAP1	PTGES3 & PTGS1 & PTGS2->PTGER4; RETN->TLR4; RETN->CAP1
7	171	Brain cortex, macrophage (microglial cell), ♀1♂1&2	Bone, neutrophil, ♀1♂2	RETN->TLR4; RETN->IGF1R; RETN->CAP1	PTGES3 & PTGS1 & PTGS2->PTGER4; RETN->TLR4; RETN->CAP1
7	172	Brain cortex, macrophage (microglial cell), ♀1♂1&2	Bone, neutrophil (PF), ♀1♂2	PTGDS & PTGS1 & PTGS2->PTGER4; PTGES3 & PTGS1 & PTGS2->PTGER4; RETN->TLR4; RETN->IGF1R; RETN->CAP1	PTGES2 & PTGS1 & PTGS2->PTGER4; PTGES3 & PTGS1 & PTGS2->PTGER4; RETN->TLR4; RETN->CAP1
7	173	Brain cortex, macrophage (microglial cell), ♀1♂1&2	Bone, granulocyte monocyte progenitor cell, ♀1♂2	PTGDS & PTGS1 & PTGS2->PTGER4; PTGES3 & PTGS1 & PTGS2->PTGER4; RETN->TLR4; RETN->IGF1R; RETN->CAP1	PTGES2 & PTGS1 & PTGS2->PTGER4; PTGES3 & PTGS1 & PTGS2->PTGER4; RETN->TLR4; RETN->CAP1
7	174	Brain cortex, macrophage (microglial cell), ♀1♂1&2	Bone, monocyte, ♀1♂2	PTGDS & PTGS1 & PTGS2->PTGER2; PTGDS & PTGS1 & PTGS2->PTGER4; PTGES3 & PTGS1 & PTGS2->PTGER2; PTGES3 & PTGS1 & PTGS2->PTGER4; RETN->TLR4; RETN->CAP1	RETN->TLR4; RETN->CAP1
7	175	Brain cortex, macrophage (microglial cell), ♀1♂1&2	Bone, monocyte (PF), ♀1♂2	PTGDS & PTGS1 & PTGS2->PTGER4; PTGES3 & PTGS1 & PTGS2->PTGER4; RETN->TLR4; RETN->IGF1R; RETN->CAP1	PTGES2 & PTGS1 & PTGS2->PTGER4; PTGES3 & PTGS1 & PTGS2->PTGER4; RETN->TLR4; RETN->CAP1
7	176	Brain cortex, macrophage (microglial cell), ♀1♂1&2	Bone, macrophage_monocyte (PF), ♀1♂2	PTGDS & PTGS1 & PTGS2->PTGER4; PTGES3 & PTGS1 & PTGS2->PTGER4; RETN->TLR4; RETN->IGF1R; RETN->CAP1	RETN->TLR4; RETN->CAP1
7	177	Brain cortex, macrophage (microglial cell), ♀1♂1&2	Bone, macrophage (osteoclast), ♀1♂2	PTGDS & PTGS1 & PTGS2->PTGER2; PTGES3 & PTGS1 & PTGS2->PTGER2; RETN->IGF1R; RETN->CAP1	RETN->TLR4; RETN->CAP1
7	178	Brain cortex, macrophage (microglial cell), ♀1♂1&2	Bone, conventional dendritic cell, ♀1♂2	PTGDS & PTGS1 & PTGS2->PTGER2; PTGDS & PTGS1 & PTGS2->PTGER4; PTGES3 & PTGS1 & PTGS2->PTGER2; PTGES3 & PTGS1 & PTGS2->PTGER4; RETN->CAP1	PTGES2 & PTGS1 & PTGS2->PTGER4; PTGES3 & PTGS1 & PTGS2->PTGER4; RETN->TLR4; RETN->CAP1
7	181	Brain cortex, macrophage (microglial cell), ♀1♂1&2	Bone, non-myelinating Schwann cell, ♂2	RETN->IGF1R; RETN->ROR1; RETN->CAP1	GHRH->VIPR1
7	182	Brain cortex, macrophage (microglial cell), ♀1♂1&2	Bone marrow, sinusoid cell (MAFB+), ♀1&2♂2	C3->C5AR2; PTGDS & PTGS1 & PTGS2->PTGER2; PTGDS & PTGS1 & PTGS2->PTGER4; PTGES3 & PTGS1 & PTGS2->PTGER2; PTGES3 & PTGS1 & PTGS2->PTGER4; RETN->DCN; RETN->IGF1R	RETN->TLR4; RETN->CAP1
7	183	Brain cortex, macrophage (microglial cell), ♀1♂1&2	Bone marrow, osteo-CAR cell, ♀2♂2	PTGDS & PTGS1 & PTGS2->PTGFR; PTGDS & PTGS1 & PTGS2->PTGER2; PTGDS & PTGS1 & PTGS2->PTGER4; PTGES3 & PTGS1 & PTGS2->PTGER2; PTGES3 & PTGS1 & PTGS2->PTGER4; PTGES3 & PTGS1 & PTGS2->PTGFR; RETN->TLR4; RETN->DCN; RETN->IGF1R; RETN->CAP1	RETN->TLR4; RETN->CAP1
7	184	Brain cortex, macrophage (microglial cell), ♀1♂1&2	Bone marrow, B cell, ♀1&2♂2	RETN->CAP1	RETN->TLR4; RETN->CAP1
7	185	Brain cortex, macrophage (microglial cell), ♀1♂1&2	Bone marrow, plasma cell, ♀1&2♂2	RETN->CAP1	RETN->TLR4; RETN->CAP1
7	187	Brain cortex, macrophage (microglial cell), ♀1♂1&2	Bone marrow, natural killer cell, ♀1&2♂2	PTGDS & PTGS1 & PTGS2->PTGDR; PTGDS & PTGS1 & PTGS2->PTGER4; PTGES3 & PTGS1 & PTGS2->PTGER4; PTGES3 & PTGS1 & PTGS2->PTGDR; RETN->CAP1	RETN->TLR4; RETN->CAP1
7	188	Brain cortex, macrophage (microglial cell), ♀1♂1&2	Bone marrow, natural killer T cell, ♀1&2♂2	PTGDS & PTGS1 & PTGS2->PTGDR; PTGDS & PTGS1 & PTGS2->PTGER4; PTGES3 & PTGS1 & PTGS2->PTGER4; PTGES3 & PTGS1 & PTGS2->PTGDR; RETN->CAP1	RETN->TLR4; RETN->CAP1
7	189	Brain cortex, macrophage (microglial cell), ♀1♂1&2	Bone marrow, natural killer cell_T cell (PF), ♀1&2♂2	PTGDS & PTGS1 & PTGS2->PTGDR; PTGDS & PTGS1 & PTGS2->PTGER4; PTGES3 & PTGS1 & PTGS2->PTGER4; PTGES3 & PTGS1 & PTGS2->PTGDR; RETN->CAP1	RETN->TLR4; RETN->CAP1
7	190	Brain cortex, macrophage (microglial cell), ♀1♂1&2	Bone marrow, T cell (CD4+ CD8- CCL5-), ♀1&2♂2	PTGDS & PTGS1 & PTGS2->PTGER4; PTGES3 & PTGS1 & PTGS2->PTGER4	RETN->TLR4; RETN->CAP1
7	191	Brain cortex, macrophage (microglial cell), ♀1♂1&2	Bone marrow, T cell (CD4- CD8+ CCL5+), ♀1&2♂2	PTGDS & PTGS1 & PTGS2->PTGDR; PTGDS & PTGS1 & PTGS2->PTGER4; PTGES3 & PTGS1 & PTGS2->PTGER4; PTGES3 & PTGS1 & PTGS2->PTGDR; RETN->CAP1	RETN->TLR4; RETN->CAP1
7	192	Brain cortex, macrophage (microglial cell), ♀1♂1&2	Bone marrow, hematopoietic precursor cell, ♀1&2♂2	RETN->IGF1R; RETN->CAP1	ADCYAP1->VIPR1; RETN->TLR4; RETN->CAP1
7	193	Brain cortex, macrophage (microglial cell), ♀1♂1&2	Bone marrow, megakaryocyte progenitor cell, ♀1&2♂2	C3->C5AR2; PTGDS & PTGS1 & PTGS2->PTGER3; PTGES3 & PTGS1 & PTGS2->PTGER3; RETN->IGF1R; RETN->ROR1; RETN->CAP1	RETN->TLR4; RETN->CAP1
7	194	Brain cortex, macrophage (microglial cell), ♀1♂1&2	Bone marrow, erythroid progenitor cell, ♀1&2♂2	C3->C5AR2; RETN->IGF1R	RETN->TLR4; RETN->CAP1
7	195	Brain cortex, macrophage (microglial cell), ♀1♂1&2	Bone marrow, erythroid lineage cell, ♀1♂2	C3->C5AR2	RETN->TLR4; RETN->CAP1
7	197	Brain cortex, macrophage (microglial cell), ♀1♂1&2	Bone marrow, neutrophil, ♀1&2♂2	RETN->TLR4; RETN->IGF1R; RETN->CAP1	RETN->TLR4; RETN->CAP1
7	198	Brain cortex, macrophage (microglial cell), ♀1♂1&2	Bone marrow, neutrophil (PF), ♀1&2♂2	PTGDS & PTGS1 & PTGS2->PTGER4; PTGES3 & PTGS1 & PTGS2->PTGER4; RETN->TLR4; RETN->IGF1R; RETN->CAP1	RETN->TLR4; RETN->CAP1
7	199	Brain cortex, macrophage (microglial cell), ♀1♂1&2	Bone marrow, basophil, ♀1&2♂2	RETN->CAP1	RETN->TLR4; RETN->CAP1
7	200	Brain cortex, macrophage (microglial cell), ♀1♂1&2	Bone marrow, granulocyte monocyte progenitor cell, ♀1&2♂2	PTGDS & PTGS1 & PTGS2->PTGER4; PTGES3 & PTGS1 & PTGS2->PTGER4; RETN->TLR4; RETN->IGF1R; RETN->CAP1	RETN->TLR4; RETN->CAP1
7	201	Brain cortex, macrophage (microglial cell), ♀1♂1&2	Bone marrow, monocyte, ♀1&2♂2	PTGDS & PTGS1 & PTGS2->PTGER2; PTGES3 & PTGS1 & PTGS2->PTGER2; RETN->TLR4; RETN->CAP1	RETN->TLR4; RETN->CAP1
7	202	Brain cortex, macrophage (microglial cell), ♀1♂1&2	Bone marrow, monocyte (PF), ♀1&2♂2	PTGDS & PTGS1 & PTGS2->PTGER4; PTGES3 & PTGS1 & PTGS2->PTGER4; RETN->TLR4; RETN->IGF1R; RETN->CAP1	RETN->TLR4; RETN->CAP1
7	203	Brain cortex, macrophage (microglial cell), ♀1♂1&2	Bone marrow, conventional dendritic cell, ♀1&2♂2	RETN->IGF1R; RETN->CAP1	RETN->TLR4; RETN->CAP1
7	204	Brain cortex, macrophage (microglial cell), ♀1♂1&2	Bone marrow, plasmacytoid dendritic cell, ♀1&2♂2	PTGDS & PTGS1 & PTGS2->PTGER4; PTGES3 & PTGS1 & PTGS2->PTGER4; RETN->CAP1	RETN->TLR4; RETN->CAP1
7	205	Brain cortex, macrophage (microglial cell), ♀1♂1&2	Bone marrow, dendritic cell (FLT3+ IGSF6+), ♀1&2	PTGDS & PTGS1 & PTGS2->PTGER4; PTGES3 & PTGS1 & PTGS2->PTGER4; RETN->TLR4; RETN->CAP1	RETN->TLR4; RETN->CAP1
7	212	Brain cortex, macrophage (microglial cell), ♀1♂1&2	Blood, megakaryocyte progenitor cell, ♂1	RETN->CAP1	RETN->TLR4; RETN->CAP1
7	213	Brain cortex, macrophage (microglial cell), ♀1♂1&2	Blood, platelet, ♀1♂1	PTGDS & PTGS1 & PTGS2->PTGDR; PTGES3 & PTGS1 & PTGS2->PTGDR; RETN->CAP1	RETN->TLR4; RETN->CAP1
7	216	Brain cortex, macrophage (microglial cell), ♀1♂1&2	Blood, neutrophil, ♀1&2♂1&2	RETN->TLR4; RETN->IGF1R; RETN->CAP1	PTGES3 & PTGS1 & PTGS2->PTGER4; RETN->TLR4; RETN->CAP1
7	217	Brain cortex, macrophage (microglial cell), ♀1♂1&2	Blood, neutrophil (PF), ♀1&2♂1	RETN->TLR4; RETN->IGF1R; RETN->CAP1	RETN->TLR4; RETN->CAP1
7	218	Brain cortex, macrophage (microglial cell), ♀1♂1&2	Blood, monocyte, ♀1&2♂1&2	PTGDS & PTGS1 & PTGS2->PTGER2; PTGDS & PTGS1 & PTGS2->PTGER4; PTGES3 & PTGS1 & PTGS2->PTGER2; PTGES3 & PTGS1 & PTGS2->PTGER4; RETN->TLR4; RETN->IGF1R; RETN->CAP1	RETN->TLR4; RETN->CAP1
7	219	Brain cortex, macrophage (microglial cell), ♀1♂1&2	Blood, monocyte (PF), ♀1&2♂1	PTGDS & PTGS1 & PTGS2->PTGER2; PTGDS & PTGS1 & PTGS2->PTGER4; PTGES3 & PTGS1 & PTGS2->PTGER2; PTGES3 & PTGS1 & PTGS2->PTGER4; RETN->CAP1	RETN->TLR4; RETN->CAP1
7	220	Brain cortex, macrophage (microglial cell), ♀1♂1&2	Blood, macrophage_monocyte, ♀1&2♂1	PTGDS & PTGS1 & PTGS2->PTGER2; PTGDS & PTGS1 & PTGS2->PTGER4; PTGES3 & PTGS1 & PTGS2->PTGER2; PTGES3 & PTGS1 & PTGS2->PTGER4; RETN->TLR4; RETN->IGF1R; RETN->CAP1	PTGES2 & PTGS1 & PTGS2->PTGER4; PTGES3 & PTGS1 & PTGS2->PTGER4; PTGIS & PTGS1 & PTGS2->PTGER4; RETN->TLR4; RETN->CAP1
7	235	Brain cortex, macrophage (microglial cell), ♀1♂1&2	Spleen, neutrophil, ♀1&2♂2	RETN->TLR4; RETN->IGF1R; RETN->CAP1	RETN->TLR4; RETN->CAP1
7	236	Brain cortex, macrophage (microglial cell), ♀1♂1&2	Spleen, neutrophil (PF), ♀1&2♂2	PTGDS & PTGS1 & PTGS2->PTGER2; PTGDS & PTGS1 & PTGS2->PTGER4; PTGES3 & PTGS1 & PTGS2->PTGER2; PTGES3 & PTGS1 & PTGS2->PTGER4; RETN->TLR4; RETN->IGF1R; RETN->CAP1	RETN->TLR4; RETN->CAP1
7	237	Brain cortex, macrophage (microglial cell), ♀1♂1&2	Spleen, monocyte, ♀1&2♂2	PTGDS & PTGS1 & PTGS2->PTGER2; PTGDS & PTGS1 & PTGS2->PTGER4; PTGES3 & PTGS1 & PTGS2->PTGER2; PTGES3 & PTGS1 & PTGS2->PTGER4; RETN->TLR4; RETN->CAP1	RETN->TLR4; RETN->CAP1
7	238	Brain cortex, macrophage (microglial cell), ♀1♂1&2	Spleen, macrophage_monocyte, ♀2♂2	C3->C5AR2; PTGDS & PTGS1 & PTGS2->PTGER2; PTGDS & PTGS1 & PTGS2->PTGER4; PTGES3 & PTGS1 & PTGS2->PTGER2; PTGES3 & PTGS1 & PTGS2->PTGER4; RETN->TLR4; RETN->CAP1	RETN->TLR4; RETN->CAP1
7	239	Brain cortex, macrophage (microglial cell), ♀1♂1&2	Spleen, macrophage, ♀1&2♂2	RETN->CAP1	RETN->TLR4; RETN->CAP1
7	251	Brain cortex, macrophage (microglial cell), ♀1♂1&2	Aorta, endothelial cell (FABP5+ RBP7+), ♀1	PTGDS & PTGS1 & PTGS2->PTGER2; PTGDS & PTGS1 & PTGS2->PTGER4; PTGES3 & PTGS1 & PTGS2->PTGER2; PTGES3 & PTGS1 & PTGS2->PTGER4; RETN->IGF1R; RETN->CAP1	RETN->TLR4; RETN->CAP1
7	253	Brain cortex, macrophage (microglial cell), ♀1♂1&2	Aorta, adipocyte (UCP1lo), ♀1	PTGDS & PTGS1 & PTGS2->PTGER3; PTGES3 & PTGS1 & PTGS2->PTGER3; RETN->TLR4; RETN->CAP1	ADIPOQ->ADIPOR1
7	256	Brain cortex, macrophage (microglial cell), ♀1♂1&2	Lung, tuft cell, ♀1♂1&2	PTGDS & PTGS1 & PTGS2->PTGFR; PTGES3 & PTGS1 & PTGS2->PTGFR; RETN->IGF1R; RETN->CAP1	PTHLH & FURIN->PTH1R
7	259	Brain cortex, macrophage (microglial cell), ♀1♂1&2	Lung, uterine metastasis cell, ♀1	PTGDS & PTGS1 & PTGS2->PTGER2; PTGES3 & PTGS1 & PTGS2->PTGER2; RETN->TLR4; RETN->IGF1R; RETN->CAP1	RETN->TLR4; RETN->CAP1
7	261	Brain cortex, macrophage (microglial cell), ♀1♂1&2	Lung, vein cell, ♀1&2♂1&2	C3->C5AR2; PTGDS & PTGS1 & PTGS2->PTGER2; PTGDS & PTGS1 & PTGS2->PTGER4; PTGES3 & PTGS1 & PTGS2->PTGER2; PTGES3 & PTGS1 & PTGS2->PTGER4; RETN->IGF1R; RETN->CAP1	RETN->TLR4; RETN->CAP1
7	262	Brain cortex, macrophage (microglial cell), ♀1♂1&2	Lung, capillary cell (FABP5- RBP7-), ♀1&2♂2	C3->C5AR2; PTGDS & PTGS1 & PTGS2->PTGER2; PTGDS & PTGS1 & PTGS2->PTGER4; PTGES3 & PTGS1 & PTGS2->PTGER2; PTGES3 & PTGS1 & PTGS2->PTGER4; RETN->DCN; RETN->IGF1R; RETN->CAP1	RETN->TLR4; RETN->CAP1
7	263	Brain cortex, macrophage (microglial cell), ♀1♂1&2	Lung, capillary cell (CXCL10+), ♀1♂2	C3->C5AR2; PTGDS & PTGS1 & PTGS2->PTGER4; PTGES3 & PTGS1 & PTGS2->PTGER4; RETN->DCN; RETN->IGF1R; RETN->CAP1	RETN->TLR4; RETN->CAP1
7	266	Brain cortex, macrophage (microglial cell), ♀1♂1&2	Lung, fibroblast, ♀1♂1	PTGDS & PTGS1 & PTGS2->PTGER2; PTGDS & PTGS1 & PTGS2->PTGER4; PTGES3 & PTGS1 & PTGS2->PTGER2; PTGES3 & PTGS1 & PTGS2->PTGER4; RETN->DCN; RETN->IGF1R; RETN->CAP1	PTGES & PTGS1 & PTGS2->PTGER4; PTGES2 & PTGS1 & PTGS2->PTGER4; PTGES3 & PTGS1 & PTGS2->PTGER4; PTGIS & PTGS1 & PTGS2->PTGER4
7	267	Brain cortex, macrophage (microglial cell), ♀1♂1&2	Lung, adventitial fibroblast, ♀1&2♂2	PTGDS & PTGS1 & PTGS2->PTGER4; PTGES3 & PTGS1 & PTGS2->PTGER4; RETN->DCN; RETN->IGF1R; RETN->CAP1	PTHLH & FURIN->PTH1R; PTGES & PTGS1 & PTGS2->PTGER4; PTGES3 & PTGS1 & PTGS2->PTGER4; PTGIS & PTGS1 & PTGS2->PTGER4
7	268	Brain cortex, macrophage (microglial cell), ♀1♂1&2	Lung, alveolar fibroblast, ♀1&2♂1&2	PTGDS & PTGS1 & PTGS2->PTGER2; PTGDS & PTGS1 & PTGS2->PTGER4; PTGES3 & PTGS1 & PTGS2->PTGER2; PTGES3 & PTGS1 & PTGS2->PTGER4; RETN->DCN; RETN->IGF1R; RETN->CAP1	PTHLH & FURIN->PTH1R
7	269	Brain cortex, macrophage (microglial cell), ♀1♂1&2	Lung, fibroblast (NNAT+), ♂2	PTGDS & PTGS1 & PTGS2->PTGER4; PTGES3 & PTGS1 & PTGS2->PTGER4; RETN->DCN; RETN->IGF1R; RETN->CAP1	PTHLH & FURIN->PTH1R; PTGES & PTGS1 & PTGS2->PTGER4; PTGES3 & PTGS1 & PTGS2->PTGER4; PTGIS & PTGS1 & PTGS2->PTGER4
7	272	Brain cortex, macrophage (microglial cell), ♀1♂1&2	Lung, mesothelial cell, ♀1&2♂1	C3->C5AR2; PTGDS & PTGS1 & PTGS2->PTGDR; PTGDS & PTGS1 & PTGS2->PTGFR; PTGDS & PTGS1 & PTGS2->PTGER2; PTGDS & PTGS1 & PTGS2->PTGER3; PTGES3 & PTGS1 & PTGS2->PTGER2; PTGES3 & PTGS1 & PTGS2->PTGER3; PTGES3 & PTGS1 & PTGS2->PTGDR; PTGES3 & PTGS1 & PTGS2->PTGFR; RETN->DCN; RETN->IGF1R; RETN->ROR1; RETN->CAP1	PTGES2 & PTGS1 & PTGS2->PTGER4; PTGES3 & PTGS1 & PTGS2->PTGER4; PTGIS & PTGS1 & PTGS2->PTGER4
7	275	Brain cortex, macrophage (microglial cell), ♀1♂1&2	Lung, innate lymphoid cell, ♂2	PTGDS & PTGS1 & PTGS2->PTGER4; PTGES3 & PTGS1 & PTGS2->PTGER4; RETN->DCN; RETN->CAP1	RETN->TLR4; RETN->CAP1
7	276	Brain cortex, macrophage (microglial cell), ♀1♂1&2	Lung, natural killer cell (PF), ♀1&2♂1&2	PTGDS & PTGS1 & PTGS2->PTGDR; PTGDS & PTGS1 & PTGS2->PTGER2; PTGDS & PTGS1 & PTGS2->PTGER4; PTGES3 & PTGS1 & PTGS2->PTGER2; PTGES3 & PTGS1 & PTGS2->PTGER4; PTGES3 & PTGS1 & PTGS2->PTGDR; RETN->DCN; RETN->CAP1	RETN->TLR4; RETN->CAP1
7	278	Brain cortex, macrophage (microglial cell), ♀1♂1&2	Lung, natural killer cell (KLRD1+), ♀2♂1&2	PTGDS & PTGS1 & PTGS2->PTGDR; PTGDS & PTGS1 & PTGS2->PTGER2; PTGDS & PTGS1 & PTGS2->PTGER4; PTGES3 & PTGS1 & PTGS2->PTGER2; PTGES3 & PTGS1 & PTGS2->PTGER4; PTGES3 & PTGS1 & PTGS2->PTGDR; RETN->DCN; RETN->CAP1	RETN->TLR4; RETN->CAP1
7	283	Brain cortex, macrophage (microglial cell), ♀1♂1&2	Lung, T cell (CD4- CD8+ CCL5+), ♀1&2♂1&2	PTGDS & PTGS1 & PTGS2->PTGDR; PTGDS & PTGS1 & PTGS2->PTGER2; PTGDS & PTGS1 & PTGS2->PTGER4; PTGES3 & PTGS1 & PTGS2->PTGER2; PTGES3 & PTGS1 & PTGS2->PTGER4; PTGES3 & PTGS1 & PTGS2->PTGDR; RETN->CAP1	RETN->TLR4; RETN->CAP1
7	284	Brain cortex, macrophage (microglial cell), ♀1♂1&2	Lung, T cell (CD4+ CD8+ CCL5+), ♂2	PTGDS & PTGS1 & PTGS2->PTGDR; PTGDS & PTGS1 & PTGS2->PTGER4; PTGES3 & PTGS1 & PTGS2->PTGER4; PTGES3 & PTGS1 & PTGS2->PTGDR; RETN->DCN; RETN->CAP1	RETN->TLR4; RETN->CAP1
7	285	Brain cortex, macrophage (microglial cell), ♀1♂1&2	Lung, T cell (PF), ♀1&2♂1&2	PTGDS & PTGS1 & PTGS2->PTGDR; PTGDS & PTGS1 & PTGS2->PTGER2; PTGDS & PTGS1 & PTGS2->PTGER4; PTGES3 & PTGS1 & PTGS2->PTGER2; PTGES3 & PTGS1 & PTGS2->PTGER4; PTGES3 & PTGS1 & PTGS2->PTGDR; RETN->DCN; RETN->CAP1	RETN->TLR4; RETN->CAP1
7	287	Brain cortex, macrophage (microglial cell), ♀1♂1&2	Lung, neutrophil, ♀1&2♂1&2	RETN->TLR4; RETN->IGF1R; RETN->CAP1	RETN->TLR4; RETN->CAP1
7	288	Brain cortex, macrophage (microglial cell), ♀1♂1&2	Lung, neutrophil (PF), ♀1&2♂1&2	PTGDS & PTGS1 & PTGS2->PTGER2; PTGDS & PTGS1 & PTGS2->PTGER4; PTGES3 & PTGS1 & PTGS2->PTGER2; PTGES3 & PTGS1 & PTGS2->PTGER4; RETN->TLR4; RETN->IGF1R; RETN->CAP1	PTGES2 & PTGS1 & PTGS2->PTGER4; PTGES3 & PTGS1 & PTGS2->PTGER4; RETN->TLR4; RETN->CAP1
7	289	Brain cortex, macrophage (microglial cell), ♀1♂1&2	Lung, neutrophil (CCL13+), ♀1♂1	RETN->TLR4; RETN->IGF1R; RETN->CAP1	RETN->TLR4; RETN->CAP1
7	290	Brain cortex, macrophage (microglial cell), ♀1♂1&2	Lung, neutrophil (IL18BP+), ♀1♂1	RETN->TLR4; RETN->CAP1	RETN->TLR4; RETN->CAP1
7	291	Brain cortex, macrophage (microglial cell), ♀1♂1&2	Lung, granulocyte monocyte progenitor cell, ♂1	PTGDS & PTGS1 & PTGS2->PTGER2; PTGDS & PTGS1 & PTGS2->PTGER4; PTGES3 & PTGS1 & PTGS2->PTGER2; PTGES3 & PTGS1 & PTGS2->PTGER4; RETN->TLR4; RETN->IGF1R; RETN->CAP1	RETN->TLR4; RETN->CAP1
7	292	Brain cortex, macrophage (microglial cell), ♀1♂1&2	Lung, monocyte, ♀1&2♂1&2	PTGDS & PTGS1 & PTGS2->PTGER2; PTGDS & PTGS1 & PTGS2->PTGER4; PTGES3 & PTGS1 & PTGS2->PTGER2; PTGES3 & PTGS1 & PTGS2->PTGER4; RETN->TLR4; RETN->CAP1	RETN->TLR4; RETN->CAP1
7	293	Brain cortex, macrophage (microglial cell), ♀1♂1&2	Lung, monocyte (PF), ♀1♂1&2	PTGDS & PTGS1 & PTGS2->PTGER2; PTGDS & PTGS1 & PTGS2->PTGER4; PTGES3 & PTGS1 & PTGS2->PTGER2; PTGES3 & PTGS1 & PTGS2->PTGER4; RETN->TLR4; RETN->IGF1R; RETN->CAP1	PTGES & PTGS1 & PTGS2->PTGER4; PTGES2 & PTGS1 & PTGS2->PTGER4; PTGES3 & PTGS1 & PTGS2->PTGER4; RETN->TLR4; RETN->CAP1
7	294	Brain cortex, macrophage (microglial cell), ♀1♂1&2	Lung, alveolar macrophage, ♀1&2♂1&2	C3->C5AR2; PTGDS & PTGS1 & PTGS2->PTGER2; PTGES3 & PTGS1 & PTGS2->PTGER2; RETN->TLR4; RETN->CAP1	RETN->TLR4; RETN->CAP1
7	295	Brain cortex, macrophage (microglial cell), ♀1♂1&2	Lung, alveolar macrophage (PF), ♀1&2♂1&2	PTGDS & PTGS1 & PTGS2->PTGER2; PTGES3 & PTGS1 & PTGS2->PTGER2; RETN->TLR4; RETN->IGF1R; RETN->CAP1	RETN->TLR4; RETN->CAP1
7	296	Brain cortex, macrophage (microglial cell), ♀1♂1&2	Lung, alveolar macrophage (CXCL10+), ♀1♂2	C3->C5AR2; PTGDS & PTGS1 & PTGS2->PTGER2; PTGDS & PTGS1 & PTGS2->PTGER4; PTGES3 & PTGS1 & PTGS2->PTGER2; PTGES3 & PTGS1 & PTGS2->PTGER4; RETN->TLR4; RETN->CAP1	RETN->TLR4; RETN->CAP1
7	297	Brain cortex, macrophage (microglial cell), ♀1♂1&2	Lung, alveolar macrophage (LPL+), ♀1♂2	RETN->TLR4; RETN->CAP1	RETN->TLR4; RETN->CAP1
7	298	Brain cortex, macrophage (microglial cell), ♀1♂1&2	Lung, interstitial macrophage, ♀1&2♂1&2	PTGDS & PTGS1 & PTGS2->PTGER2; PTGDS & PTGS1 & PTGS2->PTGER4; PTGES3 & PTGS1 & PTGS2->PTGER2; PTGES3 & PTGS1 & PTGS2->PTGER4; RETN->TLR4; RETN->IGF1R; RETN->CAP1	PTGES & PTGS1 & PTGS2->PTGER4; PTGES2 & PTGS1 & PTGS2->PTGER4; PTGES3 & PTGS1 & PTGS2->PTGER4; RETN->TLR4; RETN->CAP1
7	299	Brain cortex, macrophage (microglial cell), ♀1♂1&2	Lung, interstitial macrophage (ABCA8+), ♀1&2♂1&2	PTGDS & PTGS1 & PTGS2->PTGER4; PTGES3 & PTGS1 & PTGS2->PTGER4; RETN->TLR4; RETN->CAP1	PTGES3 & PTGS1 & PTGS2->PTGER4; RETN->TLR4; RETN->CAP1
7	300	Brain cortex, macrophage (microglial cell), ♀1♂1&2	Lung, interstitial macrophage (CXCL10+), ♀1♂2	PTGDS & PTGS1 & PTGS2->PTGER2; PTGDS & PTGS1 & PTGS2->PTGER4; PTGES3 & PTGS1 & PTGS2->PTGER2; PTGES3 & PTGS1 & PTGS2->PTGER4; RETN->TLR4; RETN->CAP1	PTGES2 & PTGS1 & PTGS2->PTGER4; PTGES3 & PTGS1 & PTGS2->PTGER4; RETN->TLR4; RETN->CAP1
7	304	Brain cortex, macrophage (microglial cell), ♀1♂1&2	Lung, dendritic cell (FLT3+ IGSF6+), ♂1&2	PTGDS & PTGS1 & PTGS2->PTGER4; PTGES3 & PTGS1 & PTGS2->PTGER4; RETN->DCN; RETN->CAP1	PTGES2 & PTGS1 & PTGS2->PTGER4; PTGES3 & PTGS1 & PTGS2->PTGER4; RETN->TLR4; RETN->CAP1
7	306	Brain cortex, macrophage (microglial cell), ♀1♂1&2	Trachea, respiratory basal cell, ♀1♂2	PTGDS & PTGS1 & PTGS2->PTGER4; PTGES3 & PTGS1 & PTGS2->PTGER4; RETN->DCN; RETN->IGF1R; RETN->CAP1	PTGES & PTGS1 & PTGS2->PTGER4; PTGES2 & PTGS1 & PTGS2->PTGER4; PTGES3 & PTGS1 & PTGS2->PTGER4
7	307	Brain cortex, macrophage (microglial cell), ♀1♂1&2	Trachea, tuft cell, ♀1♂2	RETN->DCN; RETN->IGF1R; RETN->CAP1	PTGES & PTGS1 & PTGS2->PTGER4; PTGES2 & PTGS1 & PTGS2->PTGER4; PTGES3 & PTGS1 & PTGS2->PTGER4
7	308	Brain cortex, macrophage (microglial cell), ♀1♂1&2	Trachea, fibroblast, ♀1♂2	PTGDS & PTGS1 & PTGS2->PTGER4; PTGES3 & PTGS1 & PTGS2->PTGER4; RETN->DCN; RETN->IGF1R; RETN->CAP1	PTHLH & FURIN->PTH1R; PTGES & PTGS1 & PTGS2->PTGER4; PTGES3 & PTGS1 & PTGS2->PTGER4; PTGIS & PTGS1 & PTGS2->PTGER4
7	309	Brain cortex, macrophage (microglial cell), ♀1♂1&2	Trachea, neutrophil, ♀1&2♂2	PTGDS & PTGS1 & PTGS2->PTGER4; PTGES3 & PTGS1 & PTGS2->PTGER4; RETN->TLR4; RETN->DCN; RETN->IGF1R; RETN->CAP1	RETN->TLR4; RETN->CAP1
7	310	Brain cortex, macrophage (microglial cell), ♀1♂1&2	Trachea, macrophage_monocyte, ♀1♂2	PTGDS & PTGS1 & PTGS2->PTGER2; PTGDS & PTGS1 & PTGS2->PTGER4; PTGES3 & PTGS1 & PTGS2->PTGER2; PTGES3 & PTGS1 & PTGS2->PTGER4; RETN->TLR4; RETN->DCN; RETN->CAP1	PTGES3 & PTGS1 & PTGS2->PTGER4
7	311	Brain cortex, macrophage (microglial cell), ♀1♂1&2	Tongue, basal cell, ♀1♂2	PTGDS & PTGS1 & PTGS2->PTGER4; PTGES3 & PTGS1 & PTGS2->PTGER4; RETN->DCN; RETN->IGF1R	PTGES2 & PTGS1 & PTGS2->PTGER4; PTGES3 & PTGS1 & PTGS2->PTGER4
7	312	Brain cortex, macrophage (microglial cell), ♀1♂1&2	Tongue, basal cell (WIF1+), ♀1♂2	RETN->DCN; RETN->IGF1R; RETN->ROR1	PTGES2 & PTGS1 & PTGS2->PTGER4; PTGES3 & PTGS1 & PTGS2->PTGER4
7	313	Brain cortex, macrophage (microglial cell), ♀1♂1&2	Tongue, suprabasal cell, ♀1♂2	PTGDS & PTGS1 & PTGS2->PTGER4; PTGES3 & PTGS1 & PTGS2->PTGER4; RETN->DCN; RETN->IGF1R; RETN->CAP1	PTGES & PTGS1 & PTGS2->PTGER4; PTGES2 & PTGS1 & PTGS2->PTGER4; PTGES3 & PTGS1 & PTGS2->PTGER4
7	314	Brain cortex, macrophage (microglial cell), ♀1♂1&2	Tongue, suprabasal cell (PF), ♀1♂2	PTGDS & PTGS1 & PTGS2->PTGER4; PTGES3 & PTGS1 & PTGS2->PTGER4; RETN->DCN; RETN->IGF1R; RETN->CAP1	PTGES & PTGS1 & PTGS2->PTGER4; PTGES2 & PTGS1 & PTGS2->PTGER4; PTGES3 & PTGS1 & PTGS2->PTGER4
7	315	Brain cortex, macrophage (microglial cell), ♀1♂1&2	Tongue, suprabasal cell (KRT4+), ♀1♂2	PTGDS & PTGS1 & PTGS2->PTGER4; PTGES3 & PTGS1 & PTGS2->PTGER4; RETN->IGF1R; RETN->ROR1; RETN->CAP1	PTGES & PTGS1 & PTGS2->PTGER4; PTGES2 & PTGS1 & PTGS2->PTGER4; PTGES3 & PTGS1 & PTGS2->PTGER4
7	316	Brain cortex, macrophage (microglial cell), ♀1♂1&2	Tongue, suprabasal cell (WIF1+), ♀1♂2	RETN->DCN; RETN->IGF1R; RETN->ROR1; RETN->CAP1	PTGES & PTGS1 & PTGS2->PTGER4; PTGES2 & PTGS1 & PTGS2->PTGER4; PTGES3 & PTGS1 & PTGS2->PTGER4
7	317	Brain cortex, macrophage (microglial cell), ♀1♂1&2	Tongue, suprabasal cell (PF WIF1+), ♀1♂2	RETN->DCN; RETN->IGF1R; RETN->CAP1	PTGES2 & PTGS1 & PTGS2->PTGER4; PTGES3 & PTGS1 & PTGS2->PTGER4
7	318	Brain cortex, macrophage (microglial cell), ♀1♂1&2	Tongue, filiform papilla, ♀1♂2	RETN->IGF1R; RETN->CAP1	NTS->SORT1
7	319	Brain cortex, macrophage (microglial cell), ♀1♂1&2	Tongue, vein cell, ♂2	C3->C5AR2; RETN->DCN; RETN->IGF1R; RETN->CAP1	CSF3->CSF3R; CSF3->CSF1R; PTHLH & FURIN->PTH1R; RETN->TLR4; RETN->CAP1
7	320	Brain cortex, macrophage (microglial cell), ♀1♂1&2	Tongue, capillary cell (FABP5+ RBP7lo), ♂2	PTGDS & PTGS1 & PTGS2->PTGER4; PTGES3 & PTGS1 & PTGS2->PTGER4; RETN->DCN; RETN->IGF1R	RETN->TLR4; RETN->CAP1
7	322	Brain cortex, macrophage (microglial cell), ♀1♂1&2	Tongue, tendon cell, ♂2	PTGDS & PTGS1 & PTGS2->PTGFR; PTGDS & PTGS1 & PTGS2->PTGER4; PTGES3 & PTGS1 & PTGS2->PTGER4; PTGES3 & PTGS1 & PTGS2->PTGFR; RETN->DCN; RETN->IGF1R	PTGES & PTGS1 & PTGS2->PTGER4; PTGES3 & PTGS1 & PTGS2->PTGER4
7	325	Brain cortex, macrophage (microglial cell), ♀1♂1&2	Tongue, fibroblast, ♂2	PTGDS & PTGS1 & PTGS2->PTGFR; PTGDS & PTGS1 & PTGS2->PTGER4; PTGES3 & PTGS1 & PTGS2->PTGER4; PTGES3 & PTGS1 & PTGS2->PTGFR; RETN->DCN; RETN->IGF1R; RETN->CAP1	PTGES & PTGS1 & PTGS2->PTGER4; PTGES3 & PTGS1 & PTGS2->PTGER4
7	326	Brain cortex, macrophage (microglial cell), ♀1♂1&2	Tongue, fibroblast (WIF1+), ♀1♂2	PTGDS & PTGS1 & PTGS2->PTGFR; PTGDS & PTGS1 & PTGS2->PTGER4; PTGES3 & PTGS1 & PTGS2->PTGER4; PTGES3 & PTGS1 & PTGS2->PTGFR; RETN->DCN; RETN->IGF1R; RETN->CAP1	PTHLH & FURIN->PTH1R; PTGES & PTGS1 & PTGS2->PTGER4; PTGES2 & PTGS1 & PTGS2->PTGER4; PTGES3 & PTGS1 & PTGS2->PTGER4; PTGIS & PTGS1 & PTGS2->PTGER4
7	327	Brain cortex, macrophage (microglial cell), ♀1♂1&2	Tongue, pericyte, ♂2	PTGDS & PTGS1 & PTGS2->PTGER3; PTGES3 & PTGS1 & PTGS2->PTGER3; RETN->DCN; RETN->IGF1R	PTHLH & FURIN->PTH1R; RETN->TLR4; RETN->CAP1
7	328	Brain cortex, macrophage (microglial cell), ♀1♂1&2	Tongue, unknown_Tongue_stromal_G2 (NGFR+ TNNT2+), ♂2	PTGDS & PTGS1 & PTGS2->PTGFR; PTGES3 & PTGS1 & PTGS2->PTGFR; RETN->DCN; RETN->IGF1R; RETN->ROR1; RETN->CAP1	FNDC5->ITGAV & ITGB1
7	330	Brain cortex, macrophage (microglial cell), ♀1♂1&2	Tongue, basophil, ♀1♂2	PTGDS & PTGS1 & PTGS2->PTGDR; PTGES3 & PTGS1 & PTGS2->PTGDR; RETN->CAP1	PTGES3 & PTGS1 & PTGS2->PTGER4
7	333	Brain cortex, macrophage (microglial cell), ♀1♂1&2	Tongue, mature dendritic cell, ♀1♂2	PTGDS & PTGS1 & PTGS2->PTGER4; PTGES3 & PTGS1 & PTGS2->PTGER4; RETN->DCN; RETN->CAP1	PTGES2 & PTGS1 & PTGS2->PTGER4; PTGES3 & PTGS1 & PTGS2->PTGER4
7	335	Brain cortex, macrophage (microglial cell), ♀1♂1&2	Tongue, non-myelinating Schwann cell, ♂2	RETN->CAP1	GHRH->VIPR1; FNDC5->ITGAV & ITGB1
7	338	Brain cortex, macrophage (microglial cell), ♀1♂1&2	Small intestine, enterocyte (CA2+), ♂2	PTGDS & PTGS1 & PTGS2->PTGER4; PTGES3 & PTGS1 & PTGS2->PTGER4; RETN->DCN; RETN->CAP1	NTS->SORT1
7	342	Brain cortex, macrophage (microglial cell), ♀1♂1&2	Small intestine, enteroendocrine cell, ♀1♂2	PTGDS & PTGS1 & PTGS2->PTGER3; PTGDS & PTGS1 & PTGS2->PTGER4; PTGES3 & PTGS1 & PTGS2->PTGER3; PTGES3 & PTGS1 & PTGS2->PTGER4; RETN->CAP1	NTS->SORT1
7	343	Brain cortex, macrophage (microglial cell), ♀1♂1&2	Small intestine, M cell of gut, ♀1♂2	PTGDS & PTGS1 & PTGS2->PTGER4; PTGES3 & PTGS1 & PTGS2->PTGER4; RETN->IGF1R; RETN->CAP1	HAMP & FURIN->SLC40A1
7	345	Brain cortex, macrophage (microglial cell), ♀1♂1&2	Small intestine, capillary cell (FABP5+ RBP7-), ♀1♂2	RETN->IGF1R; RETN->CAP1	RETN->TLR4; RETN->CAP1
7	347	Brain cortex, macrophage (microglial cell), ♀1♂1&2	Small intestine, smooth muscle cell, ♀1♂2	PTGDS & PTGS1 & PTGS2->PTGER2; PTGES3 & PTGS1 & PTGS2->PTGER2; RETN->DCN; RETN->IGF1R; RETN->ROR1; RETN->CAP1	PTGES & PTGS1 & PTGS2->PTGER4; PTGES3 & PTGS1 & PTGS2->PTGER4
7	348	Brain cortex, macrophage (microglial cell), ♀1♂1&2	Small intestine, fibroblast, ♀1♂2	PTGDS & PTGS1 & PTGS2->PTGFR; PTGDS & PTGS1 & PTGS2->PTGER4; PTGES3 & PTGS1 & PTGS2->PTGER4; PTGES3 & PTGS1 & PTGS2->PTGFR; RETN->DCN; RETN->IGF1R; RETN->CAP1	PTGES & PTGS1 & PTGS2->PTGER4; PTGES3 & PTGS1 & PTGS2->PTGER4; PTGIS & PTGS1 & PTGS2->PTGER4
7	349	Brain cortex, macrophage (microglial cell), ♀1♂1&2	Small intestine, fibroblast (CHODL+), ♀1♂2	PTGDS & PTGS1 & PTGS2->PTGER2; PTGES3 & PTGS1 & PTGS2->PTGER2; RETN->DCN; RETN->IGF1R; RETN->ROR1; RETN->CAP1	PTGES & PTGS1 & PTGS2->PTGER4; PTGES3 & PTGS1 & PTGS2->PTGER4
7	352	Brain cortex, macrophage (microglial cell), ♀1♂1&2	Small intestine, mesothelial cell, ♀1♂2	PTGDS & PTGS1 & PTGS2->PTGER3; PTGDS & PTGS1 & PTGS2->PTGER4; PTGES3 & PTGS1 & PTGS2->PTGER3; PTGES3 & PTGS1 & PTGS2->PTGER4; RETN->DCN; RETN->IGF1R; RETN->ROR1; RETN->CAP1	PTGES2 & PTGS1 & PTGS2->PTGER4; PTGES3 & PTGS1 & PTGS2->PTGER4; PTGIS & PTGS1 & PTGS2->PTGER4
7	353	Brain cortex, macrophage (microglial cell), ♀1♂1&2	Small intestine, macrophage, ♀1♂2	PTGDS & PTGS1 & PTGS2->PTGER4; PTGES3 & PTGS1 & PTGS2->PTGER4; RETN->TLR4; RETN->CAP1	PTGES2 & PTGS1 & PTGS2->PTGER4; PTGES3 & PTGS1 & PTGS2->PTGER4
7	364	Brain cortex, macrophage (microglial cell), ♀1♂1&2	Liver, cholangiocyte, ♀1&2♂2	PTGDS & PTGS1 & PTGS2->PTGER3; PTGDS & PTGS1 & PTGS2->PTGER4; PTGES3 & PTGS1 & PTGS2->PTGER3; PTGES3 & PTGS1 & PTGS2->PTGER4; RETN->IGF1R; RETN->CAP1	HAMP & FURIN->SLC40A1
7	366	Brain cortex, macrophage (microglial cell), ♀1♂1&2	Liver, mesothelial cell, ♀1&2♂2	RETN->DCN; RETN->IGF1R; RETN->ROR1; RETN->CAP1	PTGES2 & PTGS1 & PTGS2->PTGER4; PTGES3 & PTGS1 & PTGS2->PTGER4; PTGIS & PTGS1 & PTGS2->PTGER4
7	375	Brain cortex, macrophage (microglial cell), ♀1♂1&2	Liver, neutrophil, ♀1&2♂2	RETN->TLR4; RETN->IGF1R; RETN->CAP1	RETN->TLR4; RETN->CAP1
7	376	Brain cortex, macrophage (microglial cell), ♀1♂1&2	Liver, monocyte, ♀1&2♂2	PTGDS & PTGS1 & PTGS2->PTGER2; PTGDS & PTGS1 & PTGS2->PTGER4; PTGES3 & PTGS1 & PTGS2->PTGER2; PTGES3 & PTGS1 & PTGS2->PTGER4; RETN->TLR4; RETN->CAP1	RETN->TLR4; RETN->CAP1
7	377	Brain cortex, macrophage (microglial cell), ♀1♂1&2	Liver, macrophage (Kupffer cell), ♀1&2♂2	PTGDS & PTGS1 & PTGS2->PTGER2; PTGDS & PTGS1 & PTGS2->PTGER4; PTGES3 & PTGS1 & PTGS2->PTGER2; PTGES3 & PTGS1 & PTGS2->PTGER4; RETN->TLR4; RETN->CAP1	PTGES3 & PTGS1 & PTGS2->PTGER4; RETN->TLR4; RETN->CAP1
7	378	Brain cortex, macrophage (microglial cell), ♀1♂1&2	Liver, macrophage (Kupffer cell PF), ♀1&2♂2	PTGDS & PTGS1 & PTGS2->PTGER2; PTGDS & PTGS1 & PTGS2->PTGER4; PTGES3 & PTGS1 & PTGS2->PTGER2; PTGES3 & PTGS1 & PTGS2->PTGER4; RETN->TLR4; RETN->CAP1	PTGES2 & PTGS1 & PTGS2->PTGER4; PTGES3 & PTGS1 & PTGS2->PTGER4; RETN->TLR4; RETN->CAP1
7	379	Brain cortex, macrophage (microglial cell), ♀1♂1&2	Liver, macrophage (Kupffer cell CD5L+ MARCO+), ♀1&2♂2	PTGDS & PTGS1 & PTGS2->PTGER2; PTGDS & PTGS1 & PTGS2->PTGER4; PTGES3 & PTGS1 & PTGS2->PTGER2; PTGES3 & PTGS1 & PTGS2->PTGER4; RETN->TLR4; RETN->CAP1	RETN->TLR4; RETN->CAP1
7	380	Brain cortex, macrophage (microglial cell), ♀1♂1&2	Liver, macrophage (Kupffer cell CD5L- MARCO+), ♀1&2♂2	PTGDS & PTGS1 & PTGS2->PTGER2; PTGDS & PTGS1 & PTGS2->PTGER4; PTGES3 & PTGS1 & PTGS2->PTGER2; PTGES3 & PTGS1 & PTGS2->PTGER4; RETN->TLR4; RETN->IGF1R; RETN->CAP1	PTGES2 & PTGS1 & PTGS2->PTGER4; PTGES3 & PTGS1 & PTGS2->PTGER4; RETN->TLR4; RETN->CAP1
7	381	Brain cortex, macrophage (microglial cell), ♀1♂1&2	Liver, macrophage (Kupffer cell MS4A7+), ♀1&2♂2	PTGDS & PTGS1 & PTGS2->PTGER2; PTGDS & PTGS1 & PTGS2->PTGER4; PTGES3 & PTGS1 & PTGS2->PTGER2; PTGES3 & PTGS1 & PTGS2->PTGER4; RETN->CAP1	PTGES3 & PTGS1 & PTGS2->PTGER4
7	385	Brain cortex, macrophage (microglial cell), ♀1♂1&2	Liver, dendritic cell (FLT3+ IGSF6+), ♀1&2♂2	PTGDS & PTGS1 & PTGS2->PTGER2; PTGDS & PTGS1 & PTGS2->PTGER4; PTGES3 & PTGS1 & PTGS2->PTGER2; PTGES3 & PTGS1 & PTGS2->PTGER4; RETN->CAP1	PTGES3 & PTGS1 & PTGS2->PTGER4; RETN->TLR4; RETN->CAP1
7	386	Brain cortex, macrophage (microglial cell), ♀1♂1&2	Liver, dendritic cell (PF), ♀2♂2	PTGDS & PTGS1 & PTGS2->PTGER2; PTGDS & PTGS1 & PTGS2->PTGER4; PTGES3 & PTGS1 & PTGS2->PTGER2; PTGES3 & PTGS1 & PTGS2->PTGER4; RETN->CAP1	PTGES3 & PTGS1 & PTGS2->PTGER4
7	397	Brain cortex, macrophage (microglial cell), ♀1♂1&2	Pancreas, artery cell, ♀1	C3->C5AR2; PTGDS & PTGS1 & PTGS2->PTGER4; PTGES3 & PTGS1 & PTGS2->PTGER4; RETN->DCN; RETN->IGF1R; RETN->CAP1	PTHLH & FURIN->PTH1R; RETN->TLR4; RETN->CAP1
7	398	Brain cortex, macrophage (microglial cell), ♀1♂1&2	Pancreas, vein cell, ♀1♂2	C3->C5AR2; RETN->DCN; RETN->IGF1R; RETN->CAP1	RETN->TLR4; RETN->CAP1
7	399	Brain cortex, macrophage (microglial cell), ♀1♂1&2	Pancreas, capillary cell (FABP5+ RBP7-), ♀1♂2	RETN->DCN; RETN->IGF1R; RETN->CAP1	RETN->TLR4; RETN->CAP1
7	400	Brain cortex, macrophage (microglial cell), ♀1♂1&2	Pancreas, capillary cell (FABP5+ RBP7+), ♀1♂2	PTGDS & PTGS1 & PTGS2->PTGER2; PTGDS & PTGS1 & PTGS2->PTGER4; PTGES3 & PTGS1 & PTGS2->PTGER2; PTGES3 & PTGS1 & PTGS2->PTGER4; RETN->DCN; RETN->IGF1R; RETN->CAP1	RETN->TLR4; RETN->CAP1
7	404	Brain cortex, macrophage (microglial cell), ♀1♂1&2	Pancreas, fibroblast (PI16+), ♀1♂2	PTGDS & PTGS1 & PTGS2->PTGER4; PTGES3 & PTGS1 & PTGS2->PTGER4; RETN->DCN; RETN->IGF1R; RETN->CAP1	PTHLH & FURIN->PTH1R
7	406	Brain cortex, macrophage (microglial cell), ♀1♂1&2	Pancreas, pericyte, ♀1♂2	PTGDS & PTGS1 & PTGS2->PTGDR; PTGDS & PTGS1 & PTGS2->PTGER2; PTGDS & PTGS1 & PTGS2->PTGER4; PTGES3 & PTGS1 & PTGS2->PTGER2; PTGES3 & PTGS1 & PTGS2->PTGER4; PTGES3 & PTGS1 & PTGS2->PTGDR; RETN->DCN; RETN->IGF1R; RETN->ROR1; RETN->CAP1	PTHLH & FURIN->PTH1R
7	407	Brain cortex, macrophage (microglial cell), ♀1♂1&2	Pancreas, adipocyte (UCP1hi), ♀1	PTGDS & PTGS1 & PTGS2->PTGER3; PTGES3 & PTGS1 & PTGS2->PTGER3; RETN->TLR4; RETN->DCN	ADIPOQ->ADIPOR1
7	408	Brain cortex, macrophage (microglial cell), ♀1♂1&2	Pancreas, adipocyte (UCP1lo), ♀1♂2	PTGDS & PTGS1 & PTGS2->PTGER3; PTGDS & PTGS1 & PTGS2->PTGER4; PTGES3 & PTGS1 & PTGS2->PTGER3; PTGES3 & PTGS1 & PTGS2->PTGER4; RETN->DCN; RETN->IGF1R; RETN->CAP1	ADIPOQ->ADIPOR1
7	423	Brain cortex, macrophage (microglial cell), ♀1♂1&2	Pancreas, neutrophil, ♀1♂2	PTGDS & PTGS1 & PTGS2->PTGER4; PTGES3 & PTGS1 & PTGS2->PTGER4; RETN->TLR4; RETN->DCN; RETN->IGF1R; RETN->CAP1	RETN->TLR4; RETN->CAP1
7	424	Brain cortex, macrophage (microglial cell), ♀1♂1&2	Pancreas, macrophage, ♀1♂2	PTGDS & PTGS1 & PTGS2->PTGER2; PTGDS & PTGS1 & PTGS2->PTGER4; PTGES3 & PTGS1 & PTGS2->PTGER2; PTGES3 & PTGS1 & PTGS2->PTGER4; RETN->TLR4; RETN->DCN; RETN->IGF1R; RETN->CAP1	PTGES2 & PTGS1 & PTGS2->PTGER4; PTGES3 & PTGS1 & PTGS2->PTGER4; RETN->TLR4; RETN->CAP1
7	426	Brain cortex, macrophage (microglial cell), ♀1♂1&2	Pancreas, macrophage (ENPP2+), ♂2	PTGDS & PTGS1 & PTGS2->PTGER2; PTGDS & PTGS1 & PTGS2->PTGER4; PTGES3 & PTGS1 & PTGS2->PTGER2; PTGES3 & PTGS1 & PTGS2->PTGER4; RETN->TLR4; RETN->DCN; RETN->CAP1	PTGES2 & PTGS1 & PTGS2->PTGER4; PTGES3 & PTGS1 & PTGS2->PTGER4; RETN->TLR4; RETN->CAP1
7	448	Brain cortex, macrophage (microglial cell), ♀1♂1&2	Kidney, vasa recta descending limb cell (SLC14A1+), ♀2♂2	PTGDS & PTGS1 & PTGS2->PTGER4; PTGES3 & PTGS1 & PTGS2->PTGER4; RETN->IGF1R; RETN->CAP1	RETN->TLR4; RETN->CAP1
7	449	Brain cortex, macrophage (microglial cell), ♀1♂1&2	Kidney, vasa recta descending limb cell (MGP+), ♀1&2♂2	PTGDS & PTGS1 & PTGS2->PTGER4; PTGES3 & PTGS1 & PTGS2->PTGER4; RETN->IGF1R; RETN->CAP1	RETN->TLR4; RETN->CAP1
7	453	Brain cortex, macrophage (microglial cell), ♀1♂1&2	Kidney, capillary cell (FABP5+ RBP7+), ♀1&2♂2	PTGDS & PTGS1 & PTGS2->PTGER2; PTGES3 & PTGS1 & PTGS2->PTGER2; RETN->DCN; RETN->IGF1R; RETN->CAP1	RETN->TLR4; RETN->CAP1
7	456	Brain cortex, macrophage (microglial cell), ♀1♂1&2	Kidney, lymphatic cell (ACKR4- CCDC80+), ♀1&2	C3->C5AR2; RETN->IGF1R	PTHLH & FURIN->PTH1R
7	458	Brain cortex, macrophage (microglial cell), ♀1♂1&2	Kidney, fibroblast, ♀1&2♂2	PTGDS & PTGS1 & PTGS2->PTGFR; PTGDS & PTGS1 & PTGS2->PTGER4; PTGES3 & PTGS1 & PTGS2->PTGER4; PTGES3 & PTGS1 & PTGS2->PTGFR; RETN->DCN; RETN->IGF1R; RETN->CAP1	PTHLH & FURIN->PTH1R; PTGDS & PTGS1 & PTGS2->PTGER4; PTGES & PTGS1 & PTGS2->PTGER4; PTGES2 & PTGS1 & PTGS2->PTGER4; PTGES3 & PTGS1 & PTGS2->PTGER4; PTGIS & PTGS1 & PTGS2->PTGER4
7	459	Brain cortex, macrophage (microglial cell), ♀1♂1&2	Kidney, fibroblast (ASPN+), ♂2	PTGDS & PTGS1 & PTGS2->PTGER2; PTGES3 & PTGS1 & PTGS2->PTGER2; RETN->DCN; RETN->IGF1R; RETN->CAP1	FNDC5->ITGAV & ITGB1; PTHLH & FURIN->PTH1R
7	460	Brain cortex, macrophage (microglial cell), ♀1♂1&2	Kidney, fibroblast (TNC+), ♀2	PTGDS & PTGS1 & PTGS2->PTGER2; PTGDS & PTGS1 & PTGS2->PTGER3; PTGDS & PTGS1 & PTGS2->PTGER4; PTGES3 & PTGS1 & PTGS2->PTGER2; PTGES3 & PTGS1 & PTGS2->PTGER3; PTGES3 & PTGS1 & PTGS2->PTGER4; RETN->DCN; RETN->IGF1R; RETN->CAP1	NTS->SORT1; PTGDS & PTGS1 & PTGS2->PTGER4; PTGES & PTGS1 & PTGS2->PTGER4; PTGES2 & PTGS1 & PTGS2->PTGER4; PTGES3 & PTGS1 & PTGS2->PTGER4; PTGIS & PTGS1 & PTGS2->PTGER4
7	463	Brain cortex, macrophage (microglial cell), ♀1♂1&2	Kidney, adipocyte (UCP1hi), ♀1	PTGDS & PTGS1 & PTGS2->PTGER3; PTGES3 & PTGS1 & PTGS2->PTGER3; RETN->DCN	ADIPOQ->ADIPOR1
7	464	Brain cortex, macrophage (microglial cell), ♀1♂1&2	Kidney, adipocyte (UCP1lo), ♀1	PTGDS & PTGS1 & PTGS2->PTGER2; PTGDS & PTGS1 & PTGS2->PTGER3; PTGES3 & PTGS1 & PTGS2->PTGER2; PTGES3 & PTGS1 & PTGS2->PTGER3	ADIPOQ->ADIPOR1
7	478	Brain cortex, macrophage (microglial cell), ♀1♂1&2	Kidney, neutrophil, ♀1&2♂2	RETN->TLR4; RETN->IGF1R; RETN->CAP1	RETN->TLR4; RETN->CAP1
7	479	Brain cortex, macrophage (microglial cell), ♀1♂1&2	Kidney, monocyte, ♀1&2♂2	PTGDS & PTGS1 & PTGS2->PTGER2; PTGDS & PTGS1 & PTGS2->PTGER4; PTGES3 & PTGS1 & PTGS2->PTGER2; PTGES3 & PTGS1 & PTGS2->PTGER4; RETN->TLR4; RETN->CAP1	RETN->TLR4; RETN->CAP1
7	480	Brain cortex, macrophage (microglial cell), ♀1♂1&2	Kidney, macrophage, ♀1&2♂2	PTGDS & PTGS1 & PTGS2->PTGER2; PTGDS & PTGS1 & PTGS2->PTGER4; PTGES3 & PTGS1 & PTGS2->PTGER2; PTGES3 & PTGS1 & PTGS2->PTGER4; RETN->TLR4; RETN->CAP1	PTGDS & PTGS1 & PTGS2->PTGER4; PTGES3 & PTGS1 & PTGS2->PTGER4; RETN->TLR4; RETN->CAP1
7	481	Brain cortex, macrophage (microglial cell), ♀1♂1&2	Kidney, macrophage (MRC1+), ♀1&2♂2	PTGDS & PTGS1 & PTGS2->PTGER2; PTGDS & PTGS1 & PTGS2->PTGER4; PTGES3 & PTGS1 & PTGS2->PTGER2; PTGES3 & PTGS1 & PTGS2->PTGER4; RETN->TLR4; RETN->IGF1R; RETN->CAP1	PTGDS & PTGS1 & PTGS2->PTGER4; PTGES3 & PTGS1 & PTGS2->PTGER4; RETN->TLR4; RETN->CAP1
7	482	Brain cortex, macrophage (microglial cell), ♀1♂1&2	Kidney, macrophage (MARCO+), ♀1	C3->C5AR2; PTGDS & PTGS1 & PTGS2->PTGER2; PTGDS & PTGS1 & PTGS2->PTGER4; PTGES3 & PTGS1 & PTGS2->PTGER2; PTGES3 & PTGS1 & PTGS2->PTGER4; RETN->TLR4; RETN->CAP1	PTGDS & PTGS1 & PTGS2->PTGER4; PTGES2 & PTGS1 & PTGS2->PTGER4; PTGES3 & PTGS1 & PTGS2->PTGER4; RETN->TLR4; RETN->CAP1
7	483	Brain cortex, macrophage (microglial cell), ♀1♂1&2	Kidney, macrophage (EPCAM+), ♀1&2♂2	PTGDS & PTGS1 & PTGS2->PTGER4; PTGES3 & PTGS1 & PTGS2->PTGER4; RETN->CAP1	PTGDS & PTGS1 & PTGS2->PTGER4; PTGES2 & PTGS1 & PTGS2->PTGER4; PTGES3 & PTGS1 & PTGS2->PTGER4; RETN->TLR4; RETN->CAP1
7	484	Brain cortex, macrophage (microglial cell), ♀1♂1&2	Kidney, macrophage (ABCG1+), ♂2	C3->C5AR2; PTGDS & PTGS1 & PTGS2->PTGER2; PTGES3 & PTGS1 & PTGS2->PTGER2; RETN->TLR4; RETN->CAP1	RETN->TLR4; RETN->CAP1
7	487	Brain cortex, macrophage (microglial cell), ♀1♂1&2	Kidney, dendritic cell (FLT3+ IGSF6+), ♀1&2♂2	PTGDS & PTGS1 & PTGS2->PTGER4; PTGES3 & PTGS1 & PTGS2->PTGER4; RETN->CAP1	PTGDS & PTGS1 & PTGS2->PTGER4; PTGES3 & PTGS1 & PTGS2->PTGER4; RETN->TLR4; RETN->CAP1
7	489	Brain cortex, macrophage (microglial cell), ♀1♂1&2	Bladder, basal urothelial cell, ♂2	PTGDS & PTGS1 & PTGS2->PTGER4; PTGES3 & PTGS1 & PTGS2->PTGER4; RETN->DCN; RETN->IGF1R; RETN->CAP1	PTGES & PTGS1 & PTGS2->PTGER4; PTGES2 & PTGS1 & PTGS2->PTGER4; PTGES3 & PTGS1 & PTGS2->PTGER4
7	490	Brain cortex, macrophage (microglial cell), ♀1♂1&2	Bladder, intermediate urothelial cell, ♂2	PTGDS & PTGS1 & PTGS2->PTGER4; PTGES3 & PTGS1 & PTGS2->PTGER4; RETN->DCN; RETN->IGF1R; RETN->CAP1	PTGES & PTGS1 & PTGS2->PTGER4; PTGES2 & PTGS1 & PTGS2->PTGER4; PTGES3 & PTGS1 & PTGS2->PTGER4
7	492	Brain cortex, macrophage (microglial cell), ♀1♂1&2	Bladder, artery cell, ♀1♂2	C3->C5AR2; PTGDS & PTGS1 & PTGS2->PTGER4; PTGES3 & PTGS1 & PTGS2->PTGER4; RETN->DCN; RETN->IGF1R; RETN->CAP1	CSF3->CSF3R; CSF3->CSF1R; PTHLH & FURIN->PTH1R; RETN->TLR4; RETN->CAP1
7	493	Brain cortex, macrophage (microglial cell), ♀1♂1&2	Bladder, vein cell, ♀1♂2	C3->C5AR2; RETN->DCN; RETN->IGF1R; RETN->CAP1	CSF3->CSF3R; CSF3->CSF1R; RETN->TLR4; RETN->CAP1
7	494	Brain cortex, macrophage (microglial cell), ♀1♂1&2	Bladder, capillary cell (FABP5+ RBP7-), ♀1♂2	C3->C5AR2; RETN->DCN; RETN->IGF1R; RETN->CAP1	CSF3->CSF3R; CSF3->CSF1R; RETN->TLR4; RETN->CAP1
7	495	Brain cortex, macrophage (microglial cell), ♀1♂1&2	Bladder, capillary cell (FABP5+ RBP7lo), ♂2	RETN->DCN; RETN->IGF1R; RETN->CAP1	CSF3->CSF3R; CSF3->CSF1R; PTGES & PTGS1 & PTGS2->PTGER4; PTGES3 & PTGS1 & PTGS2->PTGER4; RETN->TLR4; RETN->CAP1
7	496	Brain cortex, macrophage (microglial cell), ♀1♂1&2	Bladder, capillary cell (FABP5+ RBP7+), ♀1	C3->C5AR2; PTGDS & PTGS1 & PTGS2->PTGER2; PTGES3 & PTGS1 & PTGS2->PTGER2; RETN->DCN; RETN->IGF1R; RETN->CAP1	CSF3->CSF3R; CSF3->CSF1R; PTGDS & PTGS1 & PTGS2->PTGER4; PTGES & PTGS1 & PTGS2->PTGER4; PTGES3 & PTGS1 & PTGS2->PTGER4; RETN->TLR4; RETN->CAP1
7	498	Brain cortex, macrophage (microglial cell), ♀1♂1&2	Bladder, smooth muscle cell, ♂2	PTGDS & PTGS1 & PTGS2->PTGFR; PTGDS & PTGS1 & PTGS2->PTGER3; PTGES3 & PTGS1 & PTGS2->PTGER3; PTGES3 & PTGS1 & PTGS2->PTGFR; RETN->DCN; RETN->IGF1R; RETN->ROR1; RETN->CAP1	PTHLH & FURIN->PTH1R; PTGES & PTGS1 & PTGS2->PTGER4; PTGES3 & PTGS1 & PTGS2->PTGER4; PTGIS & PTGS1 & PTGS2->PTGER4
7	500	Brain cortex, macrophage (microglial cell), ♀1♂1&2	Bladder, fibroblast, ♀1♂2	PTGDS & PTGS1 & PTGS2->PTGER3; PTGDS & PTGS1 & PTGS2->PTGER4; PTGES3 & PTGS1 & PTGS2->PTGER3; PTGES3 & PTGS1 & PTGS2->PTGER4; RETN->DCN; RETN->IGF1R; RETN->ROR1; RETN->CAP1	PTGES & PTGS1 & PTGS2->PTGER4; PTGES3 & PTGS1 & PTGS2->PTGER4; PTGIS & PTGS1 & PTGS2->PTGER4
7	501	Brain cortex, macrophage (microglial cell), ♀1♂1&2	Bladder, fibroblast (PTN+), ♂2	PTGDS & PTGS1 & PTGS2->PTGFR; PTGDS & PTGS1 & PTGS2->PTGER3; PTGDS & PTGS1 & PTGS2->PTGER4; PTGES3 & PTGS1 & PTGS2->PTGER3; PTGES3 & PTGS1 & PTGS2->PTGER4; PTGES3 & PTGS1 & PTGS2->PTGFR; RETN->DCN; RETN->IGF1R; RETN->CAP1	PTGES & PTGS1 & PTGS2->PTGER4; PTGES2 & PTGS1 & PTGS2->PTGER4; PTGES3 & PTGS1 & PTGS2->PTGER4; PTGIS & PTGS1 & PTGS2->PTGER4
7	503	Brain cortex, macrophage (microglial cell), ♀1♂1&2	Bladder, fibroblast (LY6H+), ♂2	PTGDS & PTGS1 & PTGS2->PTGER4; PTGES3 & PTGS1 & PTGS2->PTGER4; RETN->DCN; RETN->IGF1R; RETN->CAP1	PTGDS & PTGS1 & PTGS2->PTGER4; PTGES & PTGS1 & PTGS2->PTGER4; PTGES3 & PTGS1 & PTGS2->PTGER4; PTGIS & PTGS1 & PTGS2->PTGER4
7	504	Brain cortex, macrophage (microglial cell), ♀1♂1&2	Bladder, myofibroblast, ♂2	PTGDS & PTGS1 & PTGS2->PTGER2; PTGDS & PTGS1 & PTGS2->PTGER4; PTGES3 & PTGS1 & PTGS2->PTGER2; PTGES3 & PTGS1 & PTGS2->PTGER4; RETN->DCN; RETN->IGF1R; RETN->ROR1; RETN->CAP1	PTHLH & FURIN->PTH1R; PTGDS & PTGS1 & PTGS2->PTGER4; PTGES & PTGS1 & PTGS2->PTGER4; PTGES2 & PTGS1 & PTGS2->PTGER4; PTGES3 & PTGS1 & PTGS2->PTGER4; PTGIS & PTGS1 & PTGS2->PTGER4
7	506	Brain cortex, macrophage (microglial cell), ♀1♂1&2	Bladder, adipocyte (UCP1lo), ♀1	PTGDS & PTGS1 & PTGS2->PTGER2; PTGDS & PTGS1 & PTGS2->PTGER3; PTGES3 & PTGS1 & PTGS2->PTGER2; PTGES3 & PTGS1 & PTGS2->PTGER3; RETN->IGF1R	ADIPOQ->ADIPOR1
7	507	Brain cortex, macrophage (microglial cell), ♀1♂1&2	Bladder, mesothelial cell, ♀1♂2	PTGDS & PTGS1 & PTGS2->PTGER2; PTGDS & PTGS1 & PTGS2->PTGER3; PTGES3 & PTGS1 & PTGS2->PTGER2; PTGES3 & PTGS1 & PTGS2->PTGER3; RETN->DCN; RETN->IGF1R; RETN->ROR1; RETN->CAP1	PTGDS & PTGS1 & PTGS2->PTGER4; PTGES2 & PTGS1 & PTGS2->PTGER4; PTGES3 & PTGS1 & PTGS2->PTGER4; PTGIS & PTGS1 & PTGS2->PTGER4
7	510	Brain cortex, macrophage (microglial cell), ♀1♂1&2	Bladder, neutrophil, ♀1♂2	PTGDS & PTGS1 & PTGS2->PTGER2; PTGES3 & PTGS1 & PTGS2->PTGER2; RETN->TLR4; RETN->DCN; RETN->CAP1	CSF3->CSF3R; CSF3->CSF1R; RETN->TLR4; RETN->CAP1
7	511	Brain cortex, macrophage (microglial cell), ♀1♂1&2	Bladder, neutrophil (IL18BP+), ♀1	PTGDS & PTGS1 & PTGS2->PTGER2; PTGES3 & PTGS1 & PTGS2->PTGER2; RETN->TLR4; RETN->DCN; RETN->CAP1	PTHLH & FURIN->PTH1R; RETN->TLR4; RETN->CAP1
7	512	Brain cortex, macrophage (microglial cell), ♀1♂1&2	Bladder, basophil, ♀1♂2	RETN->DCN; RETN->IGF1R; RETN->CAP1	PTGES & PTGS1 & PTGS2->PTGER4; PTGES3 & PTGS1 & PTGS2->PTGER4
7	513	Brain cortex, macrophage (microglial cell), ♀1♂1&2	Bladder, monocyte, ♀1	PTGDS & PTGS1 & PTGS2->PTGER2; PTGDS & PTGS1 & PTGS2->PTGER4; PTGES3 & PTGS1 & PTGS2->PTGER2; PTGES3 & PTGS1 & PTGS2->PTGER4; RETN->TLR4; RETN->DCN; RETN->IGF1R; RETN->CAP1	CSF3->CSF3R; CSF3->CSF1R; RETN->TLR4; RETN->CAP1
7	514	Brain cortex, macrophage (microglial cell), ♀1♂1&2	Bladder, macrophage, ♀1♂2	PTGDS & PTGS1 & PTGS2->PTGER2; PTGDS & PTGS1 & PTGS2->PTGER4; PTGES3 & PTGS1 & PTGS2->PTGER2; PTGES3 & PTGS1 & PTGS2->PTGER4; RETN->TLR4; RETN->DCN; RETN->CAP1	PTGES & PTGS1 & PTGS2->PTGER4; PTGES3 & PTGS1 & PTGS2->PTGER4; RETN->TLR4; RETN->CAP1
7	515	Brain cortex, macrophage (microglial cell), ♀1♂1&2	Bladder, conventional dendritic cell, ♂2	PTGDS & PTGS1 & PTGS2->PTGER4; PTGES3 & PTGS1 & PTGS2->PTGER4; RETN->DCN; RETN->CAP1	PTGES & PTGS1 & PTGS2->PTGER4; PTGES2 & PTGS1 & PTGS2->PTGER4; PTGES3 & PTGS1 & PTGS2->PTGER4
7	518	Brain cortex, macrophage (microglial cell), ♀1♂1&2	Bladder, non-myelinating Schwann cell, ♂2	RETN->DCN; RETN->IGF1R; RETN->CAP1	GHRH->VIPR1
7	519	Brain cortex, macrophage (microglial cell), ♀1♂1&2	Uterus, non-ciliated epithelial cell of uterus (FXYD4+ MUC16+), ♀2	PTGDS & PTGS1 & PTGS2->PTGER2; PTGES3 & PTGS1 & PTGS2->PTGER2; RETN->DCN; RETN->IGF1R; RETN->CAP1	PTGES2 & PTGS1 & PTGS2->PTGER4; PTGES3 & PTGS1 & PTGS2->PTGER4
7	520	Brain cortex, macrophage (microglial cell), ♀1♂1&2	Uterus, non-ciliated epithelial cell of uterus (FXYD4+ MUC16-), ♀2	PTGDS & PTGS1 & PTGS2->PTGER2; PTGES3 & PTGS1 & PTGS2->PTGER2; RETN->CAP1	PTGES3 & PTGS1 & PTGS2->PTGER4
7	521	Brain cortex, macrophage (microglial cell), ♀1♂1&2	Uterus, non-ciliated epithelial cell of uterus (IGFBP1+), ♀2	RETN->DCN; RETN->IGF1R; RETN->CAP1	PTGES2 & PTGS1 & PTGS2->PTGER4; PTGES3 & PTGS1 & PTGS2->PTGER4
7	530	Brain cortex, macrophage (microglial cell), ♀1♂1&2	Uterus, neutrophil, ♀2	RETN->TLR4; RETN->DCN; RETN->CAP1	RETN->TLR4; RETN->CAP1
7	531	Brain cortex, macrophage (microglial cell), ♀1♂1&2	Uterus, neutrophil (IL18BP+), ♀2	RETN->DCN; RETN->IGF1R; RETN->CAP1	RETN->TLR4; RETN->CAP1
7	532	Brain cortex, macrophage (microglial cell), ♀1♂1&2	Uterus, macrophage (LTC4S+), ♀2	RETN->TLR4; RETN->DCN; RETN->IGF1R; RETN->CAP1	RETN->TLR4; RETN->CAP1
7	533	Brain cortex, macrophage (microglial cell), ♀1♂1&2	Uterus, macrophage (MGST1+), ♀2	PTGDS & PTGS1 & PTGS2->PTGER2; PTGES3 & PTGS1 & PTGS2->PTGER2; RETN->TLR4; RETN->IGF1R; RETN->CAP1	RETN->TLR4; RETN->CAP1
7	536	Brain cortex, macrophage (microglial cell), ♀1♂1&2	Testes, pachytene spermatocyte, ♂2	RETN->CAP1	ADCYAP1->VIPR1
8	12	Brain cortex, GABAergic neuron (GRIK1+ MEIS2+ NECAB1-), ♀1♂1	Brain cortex, neuron, ♀1♂1	INHBA->ACVR1B & ACVR2B; IGF2->IGF1R; FNDC5->ITGAV & ITGB1	CCK & CPE->CCKBR; IGF1->IGF1R; NPY & CPE & PCSK2->NPY1R
8	13	Brain cortex, GABAergic neuron (GRIK1+ MEIS2+ NECAB1-), ♀1♂1	Brain cortex, glutamatergic neuron (NPTX1+), ♀1♂1&2	INHBA->ACVR1B & ACVR2A; INHBA->ACVR1B & ACVR2B; IGF2->IGF1R; IGF2->IGF2R; FNDC5->ITGAV & ITGB1; PROK2->PROKR2	CCK & CPE->CCKBR
8	17	Brain cortex, GABAergic neuron (GRIK1+ MEIS2+ NECAB1-), ♀1♂1	Brain cortex, ependymal cell, ♀1♂1&2	IGF2->IGF1R; IGF2->IGF2R; IGF2->INSR; FNDC5->ITGAV & ITGB1	INHBB->ACVR1B & ACVR2B
8	18	Brain cortex, GABAergic neuron (GRIK1+ MEIS2+ NECAB1-), ♀1♂1	Brain cortex, non-myelinating Schwann cell, ♀1♂1	IGF2->IGF1R; IGF2->IGF2R; FNDC5->ITGAV & ITGB1	INHBA->ACVR1B & ACVR2B; IGF1->IGF1R
8	20	Brain cortex, GABAergic neuron (GRIK1+ MEIS2+ NECAB1-), ♀1♂1	Brainstem, capillary cell (FABP5- RBP7-), ♀1♂2	IGF2->IGF1R; IGF2->INSR; FNDC5->ITGAV & ITGB1	RETN->IGF1R; RETN->CAP1
8	21	Brain cortex, GABAergic neuron (GRIK1+ MEIS2+ NECAB1-), ♀1♂1	Brainstem, vascular associated smooth muscle cell, ♀1♂2	IGF2->IGF1R; IGF2->IGF2R; FNDC5->ITGAV & ITGB1; AVP & CPE->AVPR1A	INHBA->ACVR1B & ACVR2B
8	22	Brain cortex, GABAergic neuron (GRIK1+ MEIS2+ NECAB1-), ♀1♂1	Brainstem, pericyte, ♀1♂2	IGF2->IGF1R; IGF2->IGF2R; FNDC5->ITGAV & ITGB1	IGF2->IGF1R; IGF2->INSR
8	23	Brain cortex, GABAergic neuron (GRIK1+ MEIS2+ NECAB1-), ♀1♂1	Brainstem, leptomeningeal cell, ♀1♂2	IGF2->IGF1R; IGF2->IGF2R; FNDC5->ITGAV & ITGB1; AVP & CPE->AVPR1A	IGF2->IGF1R; IGF2->INSR
8	25	Brain cortex, GABAergic neuron (GRIK1+ MEIS2+ NECAB1-), ♀1♂1	Brainstem, GABAergic neuron (OTX2+), ♀1♂2	INHBA->ACVR1B & ACVR2A; IGF2->IGF1R; FNDC5->ITGAV & ITGB1	IGF1->IGF1R
8	26	Brain cortex, GABAergic neuron (GRIK1+ MEIS2+ NECAB1-), ♀1♂1	Brainstem, neuron, ♀1	INHBA->ACVR1B & ACVR2B; IGF2->IGF1R; IGF2->IGF2R; FNDC5->ITGAV & ITGB1	CCK & CPE->CCKBR; NPY & CPE & PCSK2->NPY1R
8	28	Brain cortex, GABAergic neuron (GRIK1+ MEIS2+ NECAB1-), ♀1♂1	Brainstem, glutamatergic neuron (NEFH+), ♀1	INHBA->ACVR1B & ACVR2A; INHBA->ACVR1B & ACVR2B; IGF2->IGF1R; IGF2->IGF2R; FNDC5->ITGAV & ITGB1	IGF1->IGF1R
8	34	Brain cortex, GABAergic neuron (GRIK1+ MEIS2+ NECAB1-), ♀1♂1	Brainstem, ependymal cell, ♀1♂2	IGF2->IGF1R; FNDC5->ITGAV & ITGB1	INHBB->ACVR1B & ACVR2B
8	35	Brain cortex, GABAergic neuron (GRIK1+ MEIS2+ NECAB1-), ♀1♂1	Brainstem, choroid plexus epithelial cell, ♀1♂2	INHBA->ACVR1B & ACVR2A; IGF2->IGF1R; IGF2->IGF2R; FNDC5->ITGAV & ITGB1	IGF2->IGF1R; IGF2->INSR
8	36	Brain cortex, GABAergic neuron (GRIK1+ MEIS2+ NECAB1-), ♀1♂1	Hypothalamus Pituitary, capillary cell (FABP5- RBP7-), ♂2	IGF2->IGF1R; IGF2->INSR	RETN->IGF1R; RETN->CAP1
8	37	Brain cortex, GABAergic neuron (GRIK1+ MEIS2+ NECAB1-), ♀1♂1	Hypothalamus Pituitary, pericyte, ♂2	IGF2->IGF2R	IGF2->IGF1R; IGF2->INSR
8	43	Brain cortex, GABAergic neuron (GRIK1+ MEIS2+ NECAB1-), ♀1♂1	Hypothalamus Pituitary, neutrophil, ♂2	IGF2->IGF1R	RETN->IGF1R; RETN->CAP1
8	44	Brain cortex, GABAergic neuron (GRIK1+ MEIS2+ NECAB1-), ♀1♂1	Hypothalamus Pituitary, neutrophil (PF), ♂2	IGF2->IGF1R	INHBA->ACVR1B & ACVR2B; RETN->IGF1R; RETN->CAP1
8	46	Brain cortex, GABAergic neuron (GRIK1+ MEIS2+ NECAB1-), ♀1♂1	Hypothalamus Pituitary, monocyte (PF), ♂2	FNDC5->ITGAV & ITGB1	RETN->IGF1R; RETN->CAP1
8	47	Brain cortex, GABAergic neuron (GRIK1+ MEIS2+ NECAB1-), ♀1♂1	Hypothalamus Pituitary, macrophage (microglial cell), ♂2	FNDC5->ITGAV & ITGB1	RETN->IGF1R; RETN->CAP1
8	48	Brain cortex, GABAergic neuron (GRIK1+ MEIS2+ NECAB1-), ♀1♂1	Hypothalamus Pituitary, corticotroph, ♂2	IGF2->IGF1R; IGF2->IGF2R	GAST & PCSK1->CCKBR
8	55	Brain cortex, GABAergic neuron (GRIK1+ MEIS2+ NECAB1-), ♀1♂1	Hypothalamus Pituitary, oligodendrocyte precursor cell, ♂2	IGF2->IGF1R; FNDC5->ITGAV & ITGB1; AVP & CPE->AVPR1A	RETN->IGF1R; RETN->CAP1
8	59	Brain cortex, GABAergic neuron (GRIK1+ MEIS2+ NECAB1-), ♀1♂1	Eye retina, ON-bipolar cell, ♂2	INHBA->ACVR1B & ACVR2A; IGF2->IGF1R; IGF2->INSR	IGF1->IGF1R
8	70	Brain cortex, GABAergic neuron (GRIK1+ MEIS2+ NECAB1-), ♀1♂1	Skin, channel cell (MMP7+), ♀1♂2	IGF2->IGF1R; FNDC5->ITGAV & ITGB1	INHBA->ACVR1B & ACVR2B; INHBB->ACVR1B & ACVR2B
8	72	Brain cortex, GABAergic neuron (GRIK1+ MEIS2+ NECAB1-), ♀1♂1	Skin, sweat gland cell, ♀1♂2	INHBA->ACVR1B & ACVR2A; IGF2->IGF1R; IGF2->IGF2R	IGF2->IGF1R; IGF2->INSR
8	74	Brain cortex, GABAergic neuron (GRIK1+ MEIS2+ NECAB1-), ♀1♂1	Fat, granulosa cell, ♀1	INHBA->ACVR1B & ACVR2A; INHBA->ACVR1B & ACVR2B; IGF2->IGF1R; IGF2->IGF2R; FNDC5->ITGAV & ITGB1	INHBB->ACVR1B & ACVR2B; IGF2->IGF1R; IGF2->INSR
8	76	Brain cortex, GABAergic neuron (GRIK1+ MEIS2+ NECAB1-), ♀1♂1	Fat, artery cell, ♀1♂2	IGF2->IGF1R; IGF2->IGF2R; FNDC5->ITGAV & ITGB1; AVP & CPE->AVPR1A; AVP & CPE->AVPR2	IGF2->IGF1R; IGF2->INSR; RETN->IGF1R; RETN->CAP1
8	77	Brain cortex, GABAergic neuron (GRIK1+ MEIS2+ NECAB1-), ♀1♂1	Fat, vein cell, ♀1♂2	INHBA->ACVR1B & ACVR2A; IGF2->IGF1R; IGF2->IGF2R; IGF2->INSR; FNDC5->ITGAV & ITGB1; AVP & CPE->AVPR2	RETN->IGF1R; RETN->CAP1
8	78	Brain cortex, GABAergic neuron (GRIK1+ MEIS2+ NECAB1-), ♀1♂1	Fat, capillary cell (FABP5+ RBP7+), ♀1♂2	IGF2->IGF1R; IGF2->IGF2R; FNDC5->ITGAV & ITGB1; AVP & CPE->AVPR2	IGF2->IGF1R; IGF2->INSR; RETN->IGF1R; RETN->CAP1
8	79	Brain cortex, GABAergic neuron (GRIK1+ MEIS2+ NECAB1-), ♀1♂1	Fat, capillary cell (CXCL10+), ♀1	IGF2->IGF1R; IGF2->IGF2R; FNDC5->ITGAV & ITGB1; AVP & CPE->AVPR1A	RETN->IGF1R; RETN->CAP1
8	80	Brain cortex, GABAergic neuron (GRIK1+ MEIS2+ NECAB1-), ♀1♂1	Fat, lymphatic cell (CCL21+), ♀1♂2	INHBA->ACVR1B & ACVR2B; IGF2->IGF1R; IGF2->IGF2R; IGF2->INSR; FNDC5->ITGAV & ITGB1; AVP & CPE->AVPR1A	IGF1->IGF1R
8	81	Brain cortex, GABAergic neuron (GRIK1+ MEIS2+ NECAB1-), ♀1♂1	Fat, lymphatic cell (ACKR4- CCDC80+), ♀1♂2	IGF2->IGF1R; IGF2->IGF2R; FNDC5->ITGAV & ITGB1; AVP & CPE->AVPR1A	IGF1->IGF1R
8	82	Brain cortex, GABAergic neuron (GRIK1+ MEIS2+ NECAB1-), ♀1♂1	Fat, tendon cell, ♀1	IGF2->IGF1R; FNDC5->ITGAV & ITGB1	IGF1->IGF1R
8	83	Brain cortex, GABAergic neuron (GRIK1+ MEIS2+ NECAB1-), ♀1♂1	Fat, smooth muscle cell, ♀1	IGF2->IGF1R; FNDC5->ITGAV & ITGB1	INHBA->ACVR1B & ACVR2B; INHBB->ACVR1B & ACVR2B; IGF2->IGF1R; IGF2->INSR
8	84	Brain cortex, GABAergic neuron (GRIK1+ MEIS2+ NECAB1-), ♀1♂1	Fat, vascular associated smooth muscle cell, ♀1♂2	IGF2->IGF1R; IGF2->IGF2R; FNDC5->ITGAV & ITGB1; AVP & CPE->AVPR1A	INHBA->ACVR1B & ACVR2B
8	85	Brain cortex, GABAergic neuron (GRIK1+ MEIS2+ NECAB1-), ♀1♂1	Fat, fibroblast, ♀1♂2	IGF2->IGF1R; IGF2->IGF2R; FNDC5->ITGAV & ITGB1; AVP & CPE->AVPR1A	IGF1->IGF1R
8	86	Brain cortex, GABAergic neuron (GRIK1+ MEIS2+ NECAB1-), ♀1♂1	Fat, fibroblast (ACKR2+), ♀1♂2	IGF2->IGF1R; IGF2->IGF2R; FNDC5->ITGAV & ITGB1; AVP & CPE->AVPR1A	IGF1->IGF1R
8	87	Brain cortex, GABAergic neuron (GRIK1+ MEIS2+ NECAB1-), ♀1♂1	Fat, fibroblast (ITIH5+), ♂2	INHBA->ACVR1B & ACVR2A; INHBA->ACVR1B & ACVR2B; IGF2->IGF1R; IGF2->IGF2R; IGF2->INSR; FNDC5->ITGAV & ITGB1; AVP & CPE->AVPR1A	IGF1->IGF1R
8	88	Brain cortex, GABAergic neuron (GRIK1+ MEIS2+ NECAB1-), ♀1♂1	Fat, fibroblast (LCN2+), ♀1	IGF2->IGF1R; FNDC5->ITGAV & ITGB1	INHBA->ACVR1B & ACVR2B
8	89	Brain cortex, GABAergic neuron (GRIK1+ MEIS2+ NECAB1-), ♀1♂1	Fat, myofibroblast, ♀1	IGF2->IGF1R; FNDC5->ITGAV & ITGB1; AVP & CPE->AVPR1A	IGF1->IGF1R; IGF2->IGF1R; IGF2->INSR
8	90	Brain cortex, GABAergic neuron (GRIK1+ MEIS2+ NECAB1-), ♀1♂1	Fat, pericyte, ♀1♂2	IGF2->IGF1R; IGF2->IGF2R; FNDC5->ITGAV & ITGB1; AVP & CPE->AVPR1A	IGF2->IGF1R; IGF2->INSR
8	91	Brain cortex, GABAergic neuron (GRIK1+ MEIS2+ NECAB1-), ♀1♂1	Fat, adipocyte (UCP1hi), ♀1♂2	IGF2->IGF2R; FNDC5->ITGAV & ITGB1	ADIPOQ->ADIPOR1; IGF1->IGF1R
8	92	Brain cortex, GABAergic neuron (GRIK1+ MEIS2+ NECAB1-), ♀1♂1	Fat, adipocyte (UCP1lo), ♀1♂2	IGF2->IGF2R; IGF2->INSR; FNDC5->ITGAV & ITGB1; AVP & CPE->AVPR1A	ADIPOQ->ADIPOR1; IGF1->IGF1R
8	93	Brain cortex, GABAergic neuron (GRIK1+ MEIS2+ NECAB1-), ♀1♂1	Fat, mesothelial cell (CXCL10+ PRG4+), ♀1	INHBA->ACVR1B & ACVR2A; IGF2->IGF1R; IGF2->IGF2R; FNDC5->ITGAV & ITGB1; AVP & CPE->AVPR1A	IGF2->IGF1R; IGF2->INSR
8	94	Brain cortex, GABAergic neuron (GRIK1+ MEIS2+ NECAB1-), ♀1♂1	Fat, mesothelial cell (CXCL10- PRG4+), ♀1♂2	INHBA->ACVR1B & ACVR2A; IGF2->IGF1R; IGF2->IGF2R; FNDC5->ITGAV & ITGB1; AVP & CPE->AVPR1A	IGF2->IGF1R; IGF2->INSR
8	95	Brain cortex, GABAergic neuron (GRIK1+ MEIS2+ NECAB1-), ♀1♂1	Fat, mesothelial cell (SBSN+), ♀1♂2	INHBA->ACVR1B & ACVR2B; IGF2->IGF1R; IGF2->IGF2R; FNDC5->ITGAV & ITGB1; AVP & CPE->AVPR1A	IGF1->IGF1R; IGF2->IGF1R; IGF2->INSR
8	96	Brain cortex, GABAergic neuron (GRIK1+ MEIS2+ NECAB1-), ♀1♂1	Fat, reticular cell, ♀1	INHBA->ACVR1B & ACVR2A; IGF2->IGF2R; FNDC5->ITGAV & ITGB1; AVP & CPE->AVPR1A	IGF2->IGF1R; IGF2->INSR
8	109	Brain cortex, GABAergic neuron (GRIK1+ MEIS2+ NECAB1-), ♀1♂1	Fat, neutrophil, ♀1♂2	IGF2->IGF1R; IGF2->IGF2R	RETN->IGF1R; RETN->CAP1
8	110	Brain cortex, GABAergic neuron (GRIK1+ MEIS2+ NECAB1-), ♀1♂1	Fat, neutrophil (IL18BP+), ♀1	IGF2->IGF1R; IGF2->IGF2R	INHBA->ACVR1B & ACVR2B; RETN->IGF1R; RETN->CAP1
8	112	Brain cortex, GABAergic neuron (GRIK1+ MEIS2+ NECAB1-), ♀1♂1	Fat, monocyte, ♀1	IGF2->IGF1R; IGF2->IGF2R; FNDC5->ITGAV & ITGB1	RETN->IGF1R; RETN->CAP1
8	113	Brain cortex, GABAergic neuron (GRIK1+ MEIS2+ NECAB1-), ♀1♂1	Fat, macrophage, ♀1♂2	IGF2->IGF2R; FNDC5->ITGAV & ITGB1	RETN->IGF1R; RETN->CAP1
8	114	Brain cortex, GABAergic neuron (GRIK1+ MEIS2+ NECAB1-), ♀1♂1	Fat, macrophage (PF), ♀1♂2	IGF2->IGF1R; IGF2->IGF2R; FNDC5->ITGAV & ITGB1; PROK2->PROKR1; AVP & CPE->AVPR1A	RETN->IGF1R; RETN->CAP1
8	115	Brain cortex, GABAergic neuron (GRIK1+ MEIS2+ NECAB1-), ♀1♂1	Fat, macrophage (MRC1+), ♀1♂2	IGF2->IGF1R	IGF1->IGF1R
8	119	Brain cortex, GABAergic neuron (GRIK1+ MEIS2+ NECAB1-), ♀1♂1	Mammary gland, vein cell, ♀2	IGF2->IGF1R; IGF2->IGF2R; FNDC5->ITGAV & ITGB1; AVP & CPE->AVPR2	RETN->IGF1R; RETN->CAP1
8	120	Brain cortex, GABAergic neuron (GRIK1+ MEIS2+ NECAB1-), ♀1♂1	Mammary gland, capillary cell (FABP5+ RBP7lo), ♀2	IGF2->IGF1R; FNDC5->ITGAV & ITGB1	IGF2->IGF1R; IGF2->INSR; RETN->IGF1R; RETN->CAP1
8	121	Brain cortex, GABAergic neuron (GRIK1+ MEIS2+ NECAB1-), ♀1♂1	Mammary gland, lymphatic cell (ACKR4- CCDC80+), ♀2	INHBA->ACVR1B & ACVR2A; IGF2->IGF1R; FNDC5->ITGAV & ITGB1	INHBA->ACVR1B & ACVR2B; IGF1->IGF1R
8	122	Brain cortex, GABAergic neuron (GRIK1+ MEIS2+ NECAB1-), ♀1♂1	Mammary gland, fibroblast, ♀2	IGF2->IGF1R; FNDC5->ITGAV & ITGB1; AVP & CPE->AVPR1A	INHBA->ACVR1B & ACVR2B; INHBB->ACVR1B & ACVR2B; IGF1->IGF1R
8	128	Brain cortex, GABAergic neuron (GRIK1+ MEIS2+ NECAB1-), ♀1♂1	Mammary gland, macrophage (ENPP2+), ♀2	IGF2->IGF2R	RETN->IGF1R; RETN->CAP1
8	129	Brain cortex, GABAergic neuron (GRIK1+ MEIS2+ NECAB1-), ♀1♂1	Mammary gland, mature dendritic cell, ♀2	IGF2->IGF1R; IGF2->IGF2R	INHBA->ACVR1B & ACVR2B
8	130	Brain cortex, GABAergic neuron (GRIK1+ MEIS2+ NECAB1-), ♀1♂1	Limb muscle, vein cell, ♀1	IGF2->IGF1R; IGF2->IGF2R; FNDC5->ITGAV & ITGB1; AVP & CPE->AVPR2	RETN->IGF1R; RETN->CAP1
8	131	Brain cortex, GABAergic neuron (GRIK1+ MEIS2+ NECAB1-), ♀1♂1	Limb muscle, capillary cell (FABP5+ RBP7lo), ♀1	IGF2->IGF1R; FNDC5->ITGAV & ITGB1	IGF2->IGF1R; IGF2->INSR; RETN->IGF1R; RETN->CAP1
8	132	Brain cortex, GABAergic neuron (GRIK1+ MEIS2+ NECAB1-), ♀1♂1	Limb muscle, capillary cell (FABP5+ RBP7+), ♀1	IGF2->IGF1R; FNDC5->ITGAV & ITGB1; AVP & CPE->AVPR2	RETN->IGF1R; RETN->CAP1
8	133	Brain cortex, GABAergic neuron (GRIK1+ MEIS2+ NECAB1-), ♀1♂1	Limb muscle, lymphatic cell (CCL21+), ♀1	IGF2->IGF1R; IGF2->IGF2R; IGF2->INSR; FNDC5->ITGAV & ITGB1; AVP & CPE->AVPR2	IGF1->IGF1R
8	134	Brain cortex, GABAergic neuron (GRIK1+ MEIS2+ NECAB1-), ♀1♂1	Limb muscle, lymphatic cell (ACKR4- CCDC80+), ♀1	INHBA->ACVR1B & ACVR2B; IGF2->IGF1R; IGF2->IGF2R; FNDC5->ITGAV & ITGB1; AVP & CPE->AVPR1A	IGF1->IGF1R; IGF2->IGF1R; IGF2->INSR
8	135	Brain cortex, GABAergic neuron (GRIK1+ MEIS2+ NECAB1-), ♀1♂1	Limb muscle, tendon cell, ♀1	IGF2->IGF1R; FNDC5->ITGAV & ITGB1; AVP & CPE->AVPR1A	IGF2->IGF1R; IGF2->INSR
8	140	Brain cortex, GABAergic neuron (GRIK1+ MEIS2+ NECAB1-), ♀1♂1	Limb muscle, fibroadipogenic progenitor cell, ♀1	IGF2->IGF1R; FNDC5->ITGAV & ITGB1; AVP & CPE->AVPR1A	IGF1->IGF1R
8	141	Brain cortex, GABAergic neuron (GRIK1+ MEIS2+ NECAB1-), ♀1♂1	Limb muscle, pericyte, ♀1	IGF2->IGF1R; IGF2->IGF2R; FNDC5->ITGAV & ITGB1; PROK2->PROKR1; AVP & CPE->AVPR1A	IGF2->IGF1R; IGF2->INSR
8	142	Brain cortex, GABAergic neuron (GRIK1+ MEIS2+ NECAB1-), ♀1♂1	Limb muscle, adipocyte (UCP1lo), ♀1	FNDC5->ITGAV & ITGB1; AVP & CPE->AVPR1A	ADIPOQ->ADIPOR1; IGF1->IGF1R
8	143	Brain cortex, GABAergic neuron (GRIK1+ MEIS2+ NECAB1-), ♀1♂1	Limb muscle, reticular cell, ♀1	IGF2->IGF1R; IGF2->IGF2R; FNDC5->ITGAV & ITGB1; AVP & CPE->AVPR1A	IGF2->IGF1R; IGF2->INSR
8	148	Brain cortex, GABAergic neuron (GRIK1+ MEIS2+ NECAB1-), ♀1♂1	Limb muscle, neutrophil, ♀1	IGF2->IGF1R; FNDC5->ITGAV & ITGB1	RETN->IGF1R; RETN->CAP1
8	150	Brain cortex, GABAergic neuron (GRIK1+ MEIS2+ NECAB1-), ♀1♂1	Limb muscle, macrophage, ♀1	IGF2->IGF1R; IGF2->IGF2R; FNDC5->ITGAV & ITGB1	RETN->IGF1R; RETN->CAP1
8	151	Brain cortex, GABAergic neuron (GRIK1+ MEIS2+ NECAB1-), ♀1♂1	Diaphragm, capillary cell (FABP5+ RBP7lo), ♀1	IGF2->IGF1R; IGF2->IGF2R; FNDC5->ITGAV & ITGB1; AVP & CPE->AVPR2	RETN->IGF1R; RETN->CAP1
8	152	Brain cortex, GABAergic neuron (GRIK1+ MEIS2+ NECAB1-), ♀1♂1	Bone, sinusoid cell (MAFB+), ♀1♂2	IGF2->IGF1R; IGF2->IGF2R; IGF2->INSR	IGF1->IGF1R; IGF2->IGF1R; IGF2->INSR; RETN->IGF1R; RETN->CAP1
8	153	Brain cortex, GABAergic neuron (GRIK1+ MEIS2+ NECAB1-), ♀1♂1	Bone, osteo-CAR cell, ♂2	IGF2->IGF1R; IGF2->IGF2R; IGF2->INSR; FNDC5->ITGAV & ITGB1	IGF1->IGF1R; IGF2->IGF1R; IGF2->INSR; RETN->IGF1R; RETN->CAP1
8	154	Brain cortex, GABAergic neuron (GRIK1+ MEIS2+ NECAB1-), ♀1♂1	Bone, osteoblast, ♀1♂2	IGF2->IGF1R; IGF2->IGF2R; FNDC5->ITGAV & ITGB1	IGF1->IGF1R; IGF2->IGF1R; IGF2->INSR; BGLAP->GPR158
8	155	Brain cortex, GABAergic neuron (GRIK1+ MEIS2+ NECAB1-), ♀1♂1	Bone, chondrocyte, ♂2	IGF2->IGF1R; IGF2->IGF2R; FNDC5->ITGAV & ITGB1	INHBA->ACVR1B & ACVR2B
8	156	Brain cortex, GABAergic neuron (GRIK1+ MEIS2+ NECAB1-), ♀1♂1	Bone, vascular associated smooth muscle cell, ♀1♂2	INHBA->ACVR1B & ACVR2B; IGF2->IGF1R; IGF2->IGF2R; FNDC5->ITGAV & ITGB1; AVP & CPE->AVPR1A	INHBA->ACVR1B & ACVR2B
8	157	Brain cortex, GABAergic neuron (GRIK1+ MEIS2+ NECAB1-), ♀1♂1	Bone, fibroblast, ♀1♂2	IGF2->IGF1R; IGF2->IGF2R; FNDC5->ITGAV & ITGB1	IGF1->IGF1R
8	158	Brain cortex, GABAergic neuron (GRIK1+ MEIS2+ NECAB1-), ♀1♂1	Bone, adipo-CAR cell, ♀1	IGF2->IGF1R; IGF2->INSR; FNDC5->ITGAV & ITGB1	ADIPOQ->ADIPOR1; IGF1->IGF1R; IGF2->IGF1R; IGF2->INSR; RETN->IGF1R; RETN->CAP1
8	160	Brain cortex, GABAergic neuron (GRIK1+ MEIS2+ NECAB1-), ♀1♂1	Bone, unknown_Bone_stromal_G1 (NGFR+ TNNT2+), ♂2	INHBA->ACVR1B & ACVR2A; IGF2->IGF1R; IGF2->IGF2R; IGF2->INSR; FNDC5->ITGAV & ITGB1; PROK2->PROKR1	INHBA->ACVR1B & ACVR2B
8	161	Brain cortex, GABAergic neuron (GRIK1+ MEIS2+ NECAB1-), ♀1♂1	Bone, B cell, ♀1♂2	AVP & CPE->AVPR2	RETN->IGF1R; RETN->CAP1
8	163	Brain cortex, GABAergic neuron (GRIK1+ MEIS2+ NECAB1-), ♀1♂1	Bone, natural killer cell_T cell (PF), ♀1♂2	IGF2->IGF2R; FNDC5->ITGAV & ITGB1; AVP & CPE->AVPR2	RETN->IGF1R; RETN->CAP1
8	167	Brain cortex, GABAergic neuron (GRIK1+ MEIS2+ NECAB1-), ♀1♂1	Bone, megakaryocyte progenitor cell, ♀1♂2	IGF2->IGF1R; FNDC5->ITGAV & ITGB1; AVP & CPE->AVPR2	RETN->IGF1R; RETN->CAP1
8	171	Brain cortex, GABAergic neuron (GRIK1+ MEIS2+ NECAB1-), ♀1♂1	Bone, neutrophil, ♀1♂2	IGF2->IGF1R	RETN->IGF1R; RETN->CAP1
8	172	Brain cortex, GABAergic neuron (GRIK1+ MEIS2+ NECAB1-), ♀1♂1	Bone, neutrophil (PF), ♀1♂2	IGF2->IGF1R	RETN->IGF1R; RETN->CAP1
8	173	Brain cortex, GABAergic neuron (GRIK1+ MEIS2+ NECAB1-), ♀1♂1	Bone, granulocyte monocyte progenitor cell, ♀1♂2	IGF2->IGF1R	RETN->IGF1R; RETN->CAP1
8	174	Brain cortex, GABAergic neuron (GRIK1+ MEIS2+ NECAB1-), ♀1♂1	Bone, monocyte, ♀1♂2	IGF2->IGF2R	RETN->IGF1R; RETN->CAP1
8	175	Brain cortex, GABAergic neuron (GRIK1+ MEIS2+ NECAB1-), ♀1♂1	Bone, monocyte (PF), ♀1♂2	IGF2->IGF1R; IGF2->IGF2R	RETN->IGF1R; RETN->CAP1
8	176	Brain cortex, GABAergic neuron (GRIK1+ MEIS2+ NECAB1-), ♀1♂1	Bone, macrophage_monocyte (PF), ♀1♂2	IGF2->IGF1R	RETN->IGF1R; RETN->CAP1
8	177	Brain cortex, GABAergic neuron (GRIK1+ MEIS2+ NECAB1-), ♀1♂1	Bone, macrophage (osteoclast), ♀1♂2	IGF2->IGF1R; IGF2->IGF2R; FNDC5->ITGAV & ITGB1	RETN->IGF1R; RETN->CAP1
8	181	Brain cortex, GABAergic neuron (GRIK1+ MEIS2+ NECAB1-), ♀1♂1	Bone, non-myelinating Schwann cell, ♂2	INHBA->ACVR1B & ACVR2B; IGF2->IGF1R; FNDC5->ITGAV & ITGB1	IGF2->IGF1R; IGF2->INSR
8	182	Brain cortex, GABAergic neuron (GRIK1+ MEIS2+ NECAB1-), ♀1♂1	Bone marrow, sinusoid cell (MAFB+), ♀1&2♂2	IGF2->IGF1R; IGF2->IGF2R; FNDC5->ITGAV & ITGB1	IGF1->IGF1R; IGF2->IGF1R; IGF2->INSR; RETN->IGF1R; RETN->CAP1
8	183	Brain cortex, GABAergic neuron (GRIK1+ MEIS2+ NECAB1-), ♀1♂1	Bone marrow, osteo-CAR cell, ♀2♂2	INHBA->ACVR1B & ACVR2A; IGF2->IGF1R; IGF2->IGF2R; IGF2->INSR; FNDC5->ITGAV & ITGB1	IGF1->IGF1R; IGF2->IGF1R; IGF2->INSR; RETN->IGF1R; RETN->CAP1
8	184	Brain cortex, GABAergic neuron (GRIK1+ MEIS2+ NECAB1-), ♀1♂1	Bone marrow, B cell, ♀1&2♂2	AVP & CPE->AVPR2	RETN->IGF1R; RETN->CAP1
8	187	Brain cortex, GABAergic neuron (GRIK1+ MEIS2+ NECAB1-), ♀1♂1	Bone marrow, natural killer cell, ♀1&2♂2	AVP & CPE->AVPR2	RETN->IGF1R; RETN->CAP1
8	188	Brain cortex, GABAergic neuron (GRIK1+ MEIS2+ NECAB1-), ♀1♂1	Bone marrow, natural killer T cell, ♀1&2♂2	IGF2->IGF2R; AVP & CPE->AVPR2	RETN->IGF1R; RETN->CAP1
8	189	Brain cortex, GABAergic neuron (GRIK1+ MEIS2+ NECAB1-), ♀1♂1	Bone marrow, natural killer cell_T cell (PF), ♀1&2♂2	AVP & CPE->AVPR2	RETN->IGF1R; RETN->CAP1
8	190	Brain cortex, GABAergic neuron (GRIK1+ MEIS2+ NECAB1-), ♀1♂1	Bone marrow, T cell (CD4+ CD8- CCL5-), ♀1&2♂2	AVP & CPE->AVPR2	RETN->IGF1R; RETN->CAP1
8	191	Brain cortex, GABAergic neuron (GRIK1+ MEIS2+ NECAB1-), ♀1♂1	Bone marrow, T cell (CD4- CD8+ CCL5+), ♀1&2♂2	AVP & CPE->AVPR2	RETN->IGF1R; RETN->CAP1
8	192	Brain cortex, GABAergic neuron (GRIK1+ MEIS2+ NECAB1-), ♀1♂1	Bone marrow, hematopoietic precursor cell, ♀1&2♂2	IGF2->IGF1R	RETN->IGF1R; RETN->CAP1
8	193	Brain cortex, GABAergic neuron (GRIK1+ MEIS2+ NECAB1-), ♀1♂1	Bone marrow, megakaryocyte progenitor cell, ♀1&2♂2	IGF2->IGF1R; FNDC5->ITGAV & ITGB1; AVP & CPE->AVPR2	RETN->IGF1R; RETN->CAP1
8	194	Brain cortex, GABAergic neuron (GRIK1+ MEIS2+ NECAB1-), ♀1♂1	Bone marrow, erythroid progenitor cell, ♀1&2♂2	IGF2->IGF1R; IGF2->IGF2R; FNDC5->ITGAV & ITGB1	RETN->IGF1R; RETN->CAP1
8	197	Brain cortex, GABAergic neuron (GRIK1+ MEIS2+ NECAB1-), ♀1♂1	Bone marrow, neutrophil, ♀1&2♂2	IGF2->IGF1R	RETN->IGF1R; RETN->CAP1
8	198	Brain cortex, GABAergic neuron (GRIK1+ MEIS2+ NECAB1-), ♀1♂1	Bone marrow, neutrophil (PF), ♀1&2♂2	IGF2->IGF1R	RETN->IGF1R; RETN->CAP1
8	199	Brain cortex, GABAergic neuron (GRIK1+ MEIS2+ NECAB1-), ♀1♂1	Bone marrow, basophil, ♀1&2♂2	AVP & CPE->AVPR2	RETN->IGF1R; RETN->CAP1
8	200	Brain cortex, GABAergic neuron (GRIK1+ MEIS2+ NECAB1-), ♀1♂1	Bone marrow, granulocyte monocyte progenitor cell, ♀1&2♂2	IGF2->IGF1R	RETN->IGF1R; RETN->CAP1
8	201	Brain cortex, GABAergic neuron (GRIK1+ MEIS2+ NECAB1-), ♀1♂1	Bone marrow, monocyte, ♀1&2♂2	IGF2->IGF2R	RETN->IGF1R; RETN->CAP1
8	202	Brain cortex, GABAergic neuron (GRIK1+ MEIS2+ NECAB1-), ♀1♂1	Bone marrow, monocyte (PF), ♀1&2♂2	IGF2->IGF1R	RETN->IGF1R; RETN->CAP1
8	203	Brain cortex, GABAergic neuron (GRIK1+ MEIS2+ NECAB1-), ♀1♂1	Bone marrow, conventional dendritic cell, ♀1&2♂2	INHBA->ACVR1B & ACVR2B; IGF2->IGF1R; IGF2->IGF2R; AVP & CPE->AVPR2	RETN->IGF1R; RETN->CAP1
8	205	Brain cortex, GABAergic neuron (GRIK1+ MEIS2+ NECAB1-), ♀1♂1	Bone marrow, dendritic cell (FLT3+ IGSF6+), ♀1&2	IGF2->IGF2R	RETN->IGF1R; RETN->CAP1
8	212	Brain cortex, GABAergic neuron (GRIK1+ MEIS2+ NECAB1-), ♀1♂1	Blood, megakaryocyte progenitor cell, ♂1	FNDC5->ITGAV & ITGB1	RETN->IGF1R; RETN->CAP1
8	216	Brain cortex, GABAergic neuron (GRIK1+ MEIS2+ NECAB1-), ♀1♂1	Blood, neutrophil, ♀1&2♂1&2	IGF2->IGF1R	RETN->IGF1R; RETN->CAP1
8	217	Brain cortex, GABAergic neuron (GRIK1+ MEIS2+ NECAB1-), ♀1♂1	Blood, neutrophil (PF), ♀1&2♂1	IGF2->IGF1R	RETN->IGF1R; RETN->CAP1
8	218	Brain cortex, GABAergic neuron (GRIK1+ MEIS2+ NECAB1-), ♀1♂1	Blood, monocyte, ♀1&2♂1&2	IGF2->IGF1R; IGF2->IGF2R; FNDC5->ITGAV & ITGB1	RETN->IGF1R; RETN->CAP1
8	219	Brain cortex, GABAergic neuron (GRIK1+ MEIS2+ NECAB1-), ♀1♂1	Blood, monocyte (PF), ♀1&2♂1	INHBA->ACVR1B & ACVR2B; IGF2->IGF2R	RETN->IGF1R; RETN->CAP1
8	220	Brain cortex, GABAergic neuron (GRIK1+ MEIS2+ NECAB1-), ♀1♂1	Blood, macrophage_monocyte, ♀1&2♂1	IGF2->IGF1R; IGF2->IGF2R; FNDC5->ITGAV & ITGB1	RETN->IGF1R; RETN->CAP1
8	235	Brain cortex, GABAergic neuron (GRIK1+ MEIS2+ NECAB1-), ♀1♂1	Spleen, neutrophil, ♀1&2♂2	IGF2->IGF1R	RETN->IGF1R; RETN->CAP1
8	236	Brain cortex, GABAergic neuron (GRIK1+ MEIS2+ NECAB1-), ♀1♂1	Spleen, neutrophil (PF), ♀1&2♂2	IGF2->IGF1R; IGF2->IGF2R	RETN->IGF1R; RETN->CAP1
8	237	Brain cortex, GABAergic neuron (GRIK1+ MEIS2+ NECAB1-), ♀1♂1	Spleen, monocyte, ♀1&2♂2	IGF2->IGF2R; FNDC5->ITGAV & ITGB1	RETN->IGF1R; RETN->CAP1
8	239	Brain cortex, GABAergic neuron (GRIK1+ MEIS2+ NECAB1-), ♀1♂1	Spleen, macrophage, ♀1&2♂2	FNDC5->ITGAV & ITGB1	IGF1->IGF1R; RETN->IGF1R; RETN->CAP1
8	250	Brain cortex, GABAergic neuron (GRIK1+ MEIS2+ NECAB1-), ♀1♂1	Heart, pericyte, ♀1	IGF2->IGF1R; IGF2->IGF2R; FNDC5->ITGAV & ITGB1; AVP & CPE->AVPR1A	IGF2->IGF1R; IGF2->INSR
8	251	Brain cortex, GABAergic neuron (GRIK1+ MEIS2+ NECAB1-), ♀1♂1	Aorta, endothelial cell (FABP5+ RBP7+), ♀1	IGF2->IGF1R; IGF2->IGF2R; FNDC5->ITGAV & ITGB1; AVP & CPE->AVPR2	IGF2->IGF1R; IGF2->INSR; RETN->IGF1R; RETN->CAP1
8	253	Brain cortex, GABAergic neuron (GRIK1+ MEIS2+ NECAB1-), ♀1♂1	Aorta, adipocyte (UCP1lo), ♀1	IGF2->IGF2R	ADIPOQ->ADIPOR1; IGF1->IGF1R
8	259	Brain cortex, GABAergic neuron (GRIK1+ MEIS2+ NECAB1-), ♀1♂1	Lung, uterine metastasis cell, ♀1	INHBA->ACVR1B & ACVR2B; IGF2->IGF1R; FNDC5->ITGAV & ITGB1; AVP & CPE->OXTR	INHBB->ACVR1B & ACVR2B; RETN->IGF1R; RETN->CAP1
8	261	Brain cortex, GABAergic neuron (GRIK1+ MEIS2+ NECAB1-), ♀1♂1	Lung, vein cell, ♀1&2♂1&2	IGF2->IGF1R; FNDC5->ITGAV & ITGB1	RETN->IGF1R; RETN->CAP1
8	262	Brain cortex, GABAergic neuron (GRIK1+ MEIS2+ NECAB1-), ♀1♂1	Lung, capillary cell (FABP5- RBP7-), ♀1&2♂2	IGF2->IGF1R; FNDC5->ITGAV & ITGB1	RETN->IGF1R; RETN->CAP1
8	263	Brain cortex, GABAergic neuron (GRIK1+ MEIS2+ NECAB1-), ♀1♂1	Lung, capillary cell (CXCL10+), ♀1♂2	IGF2->IGF1R	RETN->IGF1R; RETN->CAP1
8	265	Brain cortex, GABAergic neuron (GRIK1+ MEIS2+ NECAB1-), ♀1♂1	Lung, lymphatic cell (CCL21+), ♀1&2♂1&2	IGF2->IGF1R; IGF2->IGF2R; FNDC5->ITGAV & ITGB1	IGF1->IGF1R
8	266	Brain cortex, GABAergic neuron (GRIK1+ MEIS2+ NECAB1-), ♀1♂1	Lung, fibroblast, ♀1♂1	IGF2->IGF1R; IGF2->INSR; FNDC5->ITGAV & ITGB1	IGF1->IGF1R; IGF2->IGF1R; IGF2->INSR
8	267	Brain cortex, GABAergic neuron (GRIK1+ MEIS2+ NECAB1-), ♀1♂1	Lung, adventitial fibroblast, ♀1&2♂2	INHBA->ACVR1B & ACVR2A; IGF2->IGF1R; IGF2->IGF2R; FNDC5->ITGAV & ITGB1; AVP & CPE->AVPR1A	IGF1->IGF1R
8	271	Brain cortex, GABAergic neuron (GRIK1+ MEIS2+ NECAB1-), ♀1♂1	Lung, pericyte, ♀1&2♂1&2	IGF2->IGF1R; FNDC5->ITGAV & ITGB1	IGF2->IGF1R; IGF2->INSR
8	272	Brain cortex, GABAergic neuron (GRIK1+ MEIS2+ NECAB1-), ♀1♂1	Lung, mesothelial cell, ♀1&2♂1	IGF2->IGF1R; IGF2->IGF2R; FNDC5->ITGAV & ITGB1; PROK2->PROKR1; AVP & CPE->AVPR1A	INHBA->ACVR1B & ACVR2B
8	275	Brain cortex, GABAergic neuron (GRIK1+ MEIS2+ NECAB1-), ♀1♂1	Lung, innate lymphoid cell, ♂2	AVP & CPE->AVPR2	RETN->IGF1R; RETN->CAP1
8	276	Brain cortex, GABAergic neuron (GRIK1+ MEIS2+ NECAB1-), ♀1♂1	Lung, natural killer cell (PF), ♀1&2♂1&2	IGF2->IGF2R; AVP & CPE->AVPR2	RETN->IGF1R; RETN->CAP1
8	278	Brain cortex, GABAergic neuron (GRIK1+ MEIS2+ NECAB1-), ♀1♂1	Lung, natural killer cell (KLRD1+), ♀2♂1&2	IGF2->IGF2R; AVP & CPE->AVPR2	RETN->IGF1R; RETN->CAP1
8	285	Brain cortex, GABAergic neuron (GRIK1+ MEIS2+ NECAB1-), ♀1♂1	Lung, T cell (PF), ♀1&2♂1&2	IGF2->IGF2R; AVP & CPE->AVPR2	RETN->IGF1R; RETN->CAP1
8	287	Brain cortex, GABAergic neuron (GRIK1+ MEIS2+ NECAB1-), ♀1♂1	Lung, neutrophil, ♀1&2♂1&2	IGF2->IGF1R	RETN->IGF1R; RETN->CAP1
8	288	Brain cortex, GABAergic neuron (GRIK1+ MEIS2+ NECAB1-), ♀1♂1	Lung, neutrophil (PF), ♀1&2♂1&2	IGF2->IGF1R; IGF2->IGF2R	RETN->IGF1R; RETN->CAP1
8	289	Brain cortex, GABAergic neuron (GRIK1+ MEIS2+ NECAB1-), ♀1♂1	Lung, neutrophil (CCL13+), ♀1♂1	IGF2->IGF1R	RETN->IGF1R; RETN->CAP1
8	290	Brain cortex, GABAergic neuron (GRIK1+ MEIS2+ NECAB1-), ♀1♂1	Lung, neutrophil (IL18BP+), ♀1♂1	IGF2->IGF2R	INHBA->ACVR1B & ACVR2B; RETN->IGF1R; RETN->CAP1
8	291	Brain cortex, GABAergic neuron (GRIK1+ MEIS2+ NECAB1-), ♀1♂1	Lung, granulocyte monocyte progenitor cell, ♂1	INHBA->ACVR1B & ACVR2B; IGF2->IGF1R; AVP & CPE->AVPR2	RETN->IGF1R; RETN->CAP1
8	292	Brain cortex, GABAergic neuron (GRIK1+ MEIS2+ NECAB1-), ♀1♂1	Lung, monocyte, ♀1&2♂1&2	IGF2->IGF2R; FNDC5->ITGAV & ITGB1	RETN->IGF1R; RETN->CAP1
8	293	Brain cortex, GABAergic neuron (GRIK1+ MEIS2+ NECAB1-), ♀1♂1	Lung, monocyte (PF), ♀1♂1&2	IGF2->IGF1R; IGF2->IGF2R; FNDC5->ITGAV & ITGB1	RETN->IGF1R; RETN->CAP1
8	294	Brain cortex, GABAergic neuron (GRIK1+ MEIS2+ NECAB1-), ♀1♂1	Lung, alveolar macrophage, ♀1&2♂1&2	IGF2->IGF2R; FNDC5->ITGAV & ITGB1	IGF1->IGF1R; RETN->IGF1R; RETN->CAP1
8	295	Brain cortex, GABAergic neuron (GRIK1+ MEIS2+ NECAB1-), ♀1♂1	Lung, alveolar macrophage (PF), ♀1&2♂1&2	IGF2->IGF1R; IGF2->IGF2R; FNDC5->ITGAV & ITGB1	IGF1->IGF1R; RETN->IGF1R; RETN->CAP1
8	296	Brain cortex, GABAergic neuron (GRIK1+ MEIS2+ NECAB1-), ♀1♂1	Lung, alveolar macrophage (CXCL10+), ♀1♂2	IGF2->IGF2R; FNDC5->ITGAV & ITGB1	IGF1->IGF1R; RETN->IGF1R; RETN->CAP1
8	297	Brain cortex, GABAergic neuron (GRIK1+ MEIS2+ NECAB1-), ♀1♂1	Lung, alveolar macrophage (LPL+), ♀1♂2	IGF2->IGF2R; FNDC5->ITGAV & ITGB1	IGF1->IGF1R; RETN->IGF1R; RETN->CAP1
8	298	Brain cortex, GABAergic neuron (GRIK1+ MEIS2+ NECAB1-), ♀1♂1	Lung, interstitial macrophage, ♀1&2♂1&2	IGF2->IGF1R; IGF2->IGF2R; FNDC5->ITGAV & ITGB1	RETN->IGF1R; RETN->CAP1
8	299	Brain cortex, GABAergic neuron (GRIK1+ MEIS2+ NECAB1-), ♀1♂1	Lung, interstitial macrophage (ABCA8+), ♀1&2♂1&2	FNDC5->ITGAV & ITGB1	RETN->IGF1R; RETN->CAP1
8	300	Brain cortex, GABAergic neuron (GRIK1+ MEIS2+ NECAB1-), ♀1♂1	Lung, interstitial macrophage (CXCL10+), ♀1♂2	IGF2->IGF2R; FNDC5->ITGAV & ITGB1	RETN->IGF1R; RETN->CAP1
8	304	Brain cortex, GABAergic neuron (GRIK1+ MEIS2+ NECAB1-), ♀1♂1	Lung, dendritic cell (FLT3+ IGSF6+), ♂1&2	FNDC5->ITGAV & ITGB1	RETN->IGF1R; RETN->CAP1
8	308	Brain cortex, GABAergic neuron (GRIK1+ MEIS2+ NECAB1-), ♀1♂1	Trachea, fibroblast, ♀1♂2	INHBA->ACVR1B & ACVR2A; IGF2->IGF1R; FNDC5->ITGAV & ITGB1	INHBA->ACVR1B & ACVR2B; IGF1->IGF1R
8	309	Brain cortex, GABAergic neuron (GRIK1+ MEIS2+ NECAB1-), ♀1♂1	Trachea, neutrophil, ♀1&2♂2	IGF2->IGF1R; IGF2->IGF2R	INHBA->ACVR1B & ACVR2B; RETN->IGF1R; RETN->CAP1
8	319	Brain cortex, GABAergic neuron (GRIK1+ MEIS2+ NECAB1-), ♀1♂1	Tongue, vein cell, ♂2	IGF2->IGF1R	RETN->IGF1R; RETN->CAP1
8	320	Brain cortex, GABAergic neuron (GRIK1+ MEIS2+ NECAB1-), ♀1♂1	Tongue, capillary cell (FABP5+ RBP7lo), ♂2	IGF2->IGF1R; FNDC5->ITGAV & ITGB1	IGF2->IGF1R; IGF2->INSR; RETN->IGF1R; RETN->CAP1
8	321	Brain cortex, GABAergic neuron (GRIK1+ MEIS2+ NECAB1-), ♀1♂1	Tongue, lymphatic cell (CCL21+), ♂2	IGF2->IGF1R; IGF2->IGF2R; FNDC5->ITGAV & ITGB1	IGF1->IGF1R
8	322	Brain cortex, GABAergic neuron (GRIK1+ MEIS2+ NECAB1-), ♀1♂1	Tongue, tendon cell, ♂2	IGF2->IGF1R; FNDC5->ITGAV & ITGB1	INHBA->ACVR1B & ACVR2B; IGF1->IGF1R
8	323	Brain cortex, GABAergic neuron (GRIK1+ MEIS2+ NECAB1-), ♀1♂1	Tongue, skeletal muscle satellite stem cell, ♂2	IGF2->IGF1R; FNDC5->ITGAV & ITGB1	IGF2->IGF1R; IGF2->INSR
8	325	Brain cortex, GABAergic neuron (GRIK1+ MEIS2+ NECAB1-), ♀1♂1	Tongue, fibroblast, ♂2	IGF2->IGF1R; IGF2->IGF2R; FNDC5->ITGAV & ITGB1	INHBA->ACVR1B & ACVR2B; IGF1->IGF1R
8	326	Brain cortex, GABAergic neuron (GRIK1+ MEIS2+ NECAB1-), ♀1♂1	Tongue, fibroblast (WIF1+), ♀1♂2	IGF2->IGF1R; IGF2->IGF2R; FNDC5->ITGAV & ITGB1	INHBA->ACVR1B & ACVR2B; IGF1->IGF1R; IGF2->IGF1R; IGF2->INSR
8	327	Brain cortex, GABAergic neuron (GRIK1+ MEIS2+ NECAB1-), ♀1♂1	Tongue, pericyte, ♂2	IGF2->IGF1R; IGF2->IGF2R; AVP & CPE->AVPR1A	IGF2->IGF1R; IGF2->INSR; RETN->IGF1R; RETN->CAP1
8	328	Brain cortex, GABAergic neuron (GRIK1+ MEIS2+ NECAB1-), ♀1♂1	Tongue, unknown_Tongue_stromal_G2 (NGFR+ TNNT2+), ♂2	IGF2->IGF1R; IGF2->IGF2R; IGF2->INSR; FNDC5->ITGAV & ITGB1; AVP & CPE->AVPR1A	INHBA->ACVR1B & ACVR2B
8	329	Brain cortex, GABAergic neuron (GRIK1+ MEIS2+ NECAB1-), ♀1♂1	Tongue, unknown_Tongue_stromal_G1 (COL15A1+ PTGDS+), ♂2	IGF2->IGF1R; FNDC5->ITGAV & ITGB1	INHBA->ACVR1B & ACVR2B; IGF1->IGF1R; IGF2->IGF1R; IGF2->INSR
8	331	Brain cortex, GABAergic neuron (GRIK1+ MEIS2+ NECAB1-), ♀1♂1	Tongue, macrophage, ♀1♂2	IGF2->IGF2R; FNDC5->ITGAV & ITGB1	IGF1->IGF1R
8	332	Brain cortex, GABAergic neuron (GRIK1+ MEIS2+ NECAB1-), ♀1♂1	Tongue, macrophage (CTSD+), ♂2	IGF2->IGF1R; IGF2->IGF2R	IGF1->IGF1R
8	338	Brain cortex, GABAergic neuron (GRIK1+ MEIS2+ NECAB1-), ♀1♂1	Small intestine, enterocyte (CA2+), ♂2	INHBA->ACVR1B & ACVR2B	PYY->NPY1R
8	342	Brain cortex, GABAergic neuron (GRIK1+ MEIS2+ NECAB1-), ♀1♂1	Small intestine, enteroendocrine cell, ♀1♂2	INHBA->ACVR1B & ACVR2A; IGF2->IGF2R; IGF2->INSR; FNDC5->ITGAV & ITGB1	CCK & CPE->CCKBR; PYY->NPY1R
8	343	Brain cortex, GABAergic neuron (GRIK1+ MEIS2+ NECAB1-), ♀1♂1	Small intestine, M cell of gut, ♀1♂2	INHBA->ACVR1B & ACVR2A; IGF2->IGF1R; IGF2->IGF2R; FNDC5->ITGAV & ITGB1	HAMP & FURIN->SLC40A1
8	345	Brain cortex, GABAergic neuron (GRIK1+ MEIS2+ NECAB1-), ♀1♂1	Small intestine, capillary cell (FABP5+ RBP7-), ♀1♂2	IGF2->IGF1R; IGF2->IGF2R	INHBB->ACVR1B & ACVR2B; IGF2->IGF1R; IGF2->INSR; RETN->IGF1R; RETN->CAP1
8	346	Brain cortex, GABAergic neuron (GRIK1+ MEIS2+ NECAB1-), ♀1♂1	Small intestine, lymphatic cell (CCL21+), ♀1♂2	IGF2->IGF1R; IGF2->IGF2R; FNDC5->ITGAV & ITGB1	IGF1->IGF1R
8	348	Brain cortex, GABAergic neuron (GRIK1+ MEIS2+ NECAB1-), ♀1♂1	Small intestine, fibroblast, ♀1♂2	IGF2->IGF1R; FNDC5->ITGAV & ITGB1; AVP & CPE->AVPR1A	IGF1->IGF1R
8	351	Brain cortex, GABAergic neuron (GRIK1+ MEIS2+ NECAB1-), ♀1♂1	Small intestine, fibroblast (KCNN3+), ♀1♂2	INHBA->ACVR1B & ACVR2A; IGF2->IGF1R; IGF2->IGF2R; FNDC5->ITGAV & ITGB1	IGF1->IGF1R; IGF2->IGF1R; IGF2->INSR
8	352	Brain cortex, GABAergic neuron (GRIK1+ MEIS2+ NECAB1-), ♀1♂1	Small intestine, mesothelial cell, ♀1♂2	IGF2->IGF1R; FNDC5->ITGAV & ITGB1; AVP & CPE->AVPR1A	IGF2->IGF1R; IGF2->INSR
8	359	Brain cortex, GABAergic neuron (GRIK1+ MEIS2+ NECAB1-), ♀1♂1	Colon, enteroendocrine cell, ♀1♂2	INHBA->ACVR1B & ACVR2A; IGF2->IGF1R; IGF2->IGF2R; FNDC5->ITGAV & ITGB1	PPY & PCSK1->NPY1R; PYY->NPY1R
8	360	Brain cortex, GABAergic neuron (GRIK1+ MEIS2+ NECAB1-), ♀1♂1	Colon, mesothelial cell, ♀1♂2	INHBA->ACVR1B & ACVR2A; INHBA->ACVR1B & ACVR2B; IGF2->IGF1R; FNDC5->ITGAV & ITGB1; AVP & CPE->AVPR1A	IGF2->IGF1R; IGF2->INSR
8	362	Brain cortex, GABAergic neuron (GRIK1+ MEIS2+ NECAB1-), ♀1♂1	Liver, hepatocyte (APOB+), ♀1&2♂2	IGF2->IGF2R; FNDC5->ITGAV & ITGB1; AVP & CPE->AVPR1A	HAMP & FURIN->SLC40A1; IGF1->IGF1R; IGF2->IGF1R; IGF2->INSR
8	364	Brain cortex, GABAergic neuron (GRIK1+ MEIS2+ NECAB1-), ♀1♂1	Liver, cholangiocyte, ♀1&2♂2	INHBA->ACVR1B & ACVR2A; IGF2->IGF1R; IGF2->IGF2R; FNDC5->ITGAV & ITGB1; AVP & CPE->OXTR	HAMP & FURIN->SLC40A1
8	365	Brain cortex, GABAergic neuron (GRIK1+ MEIS2+ NECAB1-), ♀1♂1	Liver, hepatic sinusoid cell, ♀1&2♂2	IGF2->IGF1R; IGF2->IGF2R; FNDC5->ITGAV & ITGB1	IGF2->IGF1R; IGF2->INSR
8	366	Brain cortex, GABAergic neuron (GRIK1+ MEIS2+ NECAB1-), ♀1♂1	Liver, mesothelial cell, ♀1&2♂2	IGF2->IGF1R; FNDC5->ITGAV & ITGB1; AVP & CPE->AVPR1A	IGF2->IGF1R; IGF2->INSR
8	375	Brain cortex, GABAergic neuron (GRIK1+ MEIS2+ NECAB1-), ♀1♂1	Liver, neutrophil, ♀1&2♂2	IGF2->IGF1R	RETN->IGF1R; RETN->CAP1
8	376	Brain cortex, GABAergic neuron (GRIK1+ MEIS2+ NECAB1-), ♀1♂1	Liver, monocyte, ♀1&2♂2	FNDC5->ITGAV & ITGB1	RETN->IGF1R; RETN->CAP1
8	377	Brain cortex, GABAergic neuron (GRIK1+ MEIS2+ NECAB1-), ♀1♂1	Liver, macrophage (Kupffer cell), ♀1&2♂2	IGF2->IGF2R; FNDC5->ITGAV & ITGB1	RETN->IGF1R; RETN->CAP1
8	378	Brain cortex, GABAergic neuron (GRIK1+ MEIS2+ NECAB1-), ♀1♂1	Liver, macrophage (Kupffer cell PF), ♀1&2♂2	IGF2->IGF2R; FNDC5->ITGAV & ITGB1	RETN->IGF1R; RETN->CAP1
8	379	Brain cortex, GABAergic neuron (GRIK1+ MEIS2+ NECAB1-), ♀1♂1	Liver, macrophage (Kupffer cell CD5L+ MARCO+), ♀1&2♂2	IGF2->IGF2R; FNDC5->ITGAV & ITGB1	RETN->IGF1R; RETN->CAP1
8	380	Brain cortex, GABAergic neuron (GRIK1+ MEIS2+ NECAB1-), ♀1♂1	Liver, macrophage (Kupffer cell CD5L- MARCO+), ♀1&2♂2	IGF2->IGF1R; IGF2->IGF2R; FNDC5->ITGAV & ITGB1	RETN->IGF1R; RETN->CAP1
8	385	Brain cortex, GABAergic neuron (GRIK1+ MEIS2+ NECAB1-), ♀1♂1	Liver, dendritic cell (FLT3+ IGSF6+), ♀1&2♂2	IGF2->IGF2R	RETN->IGF1R; RETN->CAP1
8	393	Brain cortex, GABAergic neuron (GRIK1+ MEIS2+ NECAB1-), ♀1♂1	Pancreas, alpha cell, ♀1♂2	INHBA->ACVR1B & ACVR2A; INHBA->ACVR1C & ACVR2B; INHBA->ACVR1B & ACVR2B; INHBA->ACVR1C & ACVR2A; IGF2->IGF1R; IGF2->INSR; FNDC5->ITGAV & ITGB1; AVP & CPE->OXTR	IGF2->IGF1R; IGF2->INSR
8	394	Brain cortex, GABAergic neuron (GRIK1+ MEIS2+ NECAB1-), ♀1♂1	Pancreas, beta cell, ♀1♂2	IGF2->IGF1R; IGF2->IGF2R; FNDC5->ITGAV & ITGB1; AVP & CPE->OXTR	INS & CPE & PCSK1 & PCSK2->INSR; IGF2->IGF1R; IGF2->INSR
8	395	Brain cortex, GABAergic neuron (GRIK1+ MEIS2+ NECAB1-), ♀1♂1	Pancreas, alpha cell_beta cell, ♀1♂2	INHBA->ACVR1C & ACVR2B; INHBA->ACVR1B & ACVR2B; IGF2->IGF1R; IGF2->IGF2R; FNDC5->ITGAV & ITGB1; AVP & CPE->OXTR	INS & CPE & PCSK1 & PCSK2->INSR; IGF2->IGF1R; IGF2->INSR
8	396	Brain cortex, GABAergic neuron (GRIK1+ MEIS2+ NECAB1-), ♀1♂1	Pancreas, delta cell, ♀1♂2	INHBA->ACVR1B & ACVR2B; IGF2->IGF1R; FNDC5->ITGAV & ITGB1; AVP & CPE->OXTR	GAST & PCSK1->CCKBR; INS & CPE & PCSK1 & PCSK2->INSR; IGF2->IGF1R; IGF2->INSR
8	397	Brain cortex, GABAergic neuron (GRIK1+ MEIS2+ NECAB1-), ♀1♂1	Pancreas, artery cell, ♀1	IGF2->IGF1R; IGF2->IGF2R; IGF2->INSR; FNDC5->ITGAV & ITGB1	IGF2->IGF1R; IGF2->INSR; RETN->IGF1R; RETN->CAP1
8	398	Brain cortex, GABAergic neuron (GRIK1+ MEIS2+ NECAB1-), ♀1♂1	Pancreas, vein cell, ♀1♂2	IGF2->IGF1R; IGF2->IGF2R; FNDC5->ITGAV & ITGB1; AVP & CPE->AVPR2	RETN->IGF1R; RETN->CAP1
8	399	Brain cortex, GABAergic neuron (GRIK1+ MEIS2+ NECAB1-), ♀1♂1	Pancreas, capillary cell (FABP5+ RBP7-), ♀1♂2	IGF2->IGF1R; IGF2->IGF2R; FNDC5->ITGAV & ITGB1; AVP & CPE->AVPR2	RETN->IGF1R; RETN->CAP1
8	400	Brain cortex, GABAergic neuron (GRIK1+ MEIS2+ NECAB1-), ♀1♂1	Pancreas, capillary cell (FABP5+ RBP7+), ♀1♂2	IGF2->IGF1R; IGF2->IGF2R; FNDC5->ITGAV & ITGB1; AVP & CPE->AVPR2	RETN->IGF1R; RETN->CAP1
8	401	Brain cortex, GABAergic neuron (GRIK1+ MEIS2+ NECAB1-), ♀1♂1	Pancreas, lymphatic cell (CCL21+), ♀1♂2	IGF2->IGF1R; IGF2->IGF2R; IGF2->INSR; FNDC5->ITGAV & ITGB1	IGF1->IGF1R
8	402	Brain cortex, GABAergic neuron (GRIK1+ MEIS2+ NECAB1-), ♀1♂1	Pancreas, lymphatic cell (ACKR4+ CCDC80+), ♂2	INHBA->ACVR1B & ACVR2A; IGF2->IGF1R; IGF2->IGF2R; FNDC5->ITGAV & ITGB1; AVP & CPE->AVPR1A; AVP & CPE->AVPR2	IGF1->IGF1R
8	403	Brain cortex, GABAergic neuron (GRIK1+ MEIS2+ NECAB1-), ♀1♂1	Pancreas, vascular associated smooth muscle cell, ♀1♂2	INHBA->ACVR1B & ACVR2A; IGF2->IGF1R; IGF2->IGF2R; FNDC5->ITGAV & ITGB1; AVP & CPE->AVPR1A	INHBA->ACVR1B & ACVR2B
8	404	Brain cortex, GABAergic neuron (GRIK1+ MEIS2+ NECAB1-), ♀1♂1	Pancreas, fibroblast (PI16+), ♀1♂2	IGF2->IGF1R; IGF2->IGF2R; FNDC5->ITGAV & ITGB1; AVP & CPE->AVPR1A	IGF1->IGF1R
8	405	Brain cortex, GABAergic neuron (GRIK1+ MEIS2+ NECAB1-), ♀1♂1	Pancreas, fibroblast (PTN+), ♀1♂2	INHBA->ACVR1B & ACVR2A; IGF2->IGF1R; IGF2->IGF2R; IGF2->INSR; FNDC5->ITGAV & ITGB1; AVP & CPE->AVPR1A	IGF1->IGF1R
8	406	Brain cortex, GABAergic neuron (GRIK1+ MEIS2+ NECAB1-), ♀1♂1	Pancreas, pericyte, ♀1♂2	INHBA->ACVR1B & ACVR2A; IGF2->IGF1R; IGF2->IGF2R; FNDC5->ITGAV & ITGB1; AVP & CPE->AVPR1A	IGF2->IGF1R; IGF2->INSR
8	407	Brain cortex, GABAergic neuron (GRIK1+ MEIS2+ NECAB1-), ♀1♂1	Pancreas, adipocyte (UCP1hi), ♀1	IGF2->IGF2R; FNDC5->ITGAV & ITGB1	ADIPOQ->ADIPOR1; IGF1->IGF1R
8	408	Brain cortex, GABAergic neuron (GRIK1+ MEIS2+ NECAB1-), ♀1♂1	Pancreas, adipocyte (UCP1lo), ♀1♂2	IGF2->IGF1R; FNDC5->ITGAV & ITGB1; AVP & CPE->AVPR1A	ADIPOQ->ADIPOR1; IGF1->IGF1R
8	410	Brain cortex, GABAergic neuron (GRIK1+ MEIS2+ NECAB1-), ♀1♂1	Pancreas, mesothelial cell (CXCL10- PRG4+), ♀1♂2	INHBA->ACVR1B & ACVR2A; IGF2->IGF1R; IGF2->IGF2R; FNDC5->ITGAV & ITGB1; AVP & CPE->AVPR1A	IGF2->IGF1R; IGF2->INSR
8	411	Brain cortex, GABAergic neuron (GRIK1+ MEIS2+ NECAB1-), ♀1♂1	Pancreas, mesothelial cell (SBSN+), ♀1	IGF2->IGF1R; IGF2->IGF2R; FNDC5->ITGAV & ITGB1; AVP & CPE->AVPR1A	IGF2->IGF1R; IGF2->INSR
8	412	Brain cortex, GABAergic neuron (GRIK1+ MEIS2+ NECAB1-), ♀1♂1	Pancreas, reticular cell, ♂2	INHBA->ACVR1B & ACVR2A; IGF2->IGF1R; FNDC5->ITGAV & ITGB1; AVP & CPE->AVPR1A	IGF1->IGF1R
8	423	Brain cortex, GABAergic neuron (GRIK1+ MEIS2+ NECAB1-), ♀1♂1	Pancreas, neutrophil, ♀1♂2	IGF2->IGF1R	RETN->IGF1R; RETN->CAP1
8	424	Brain cortex, GABAergic neuron (GRIK1+ MEIS2+ NECAB1-), ♀1♂1	Pancreas, macrophage, ♀1♂2	IGF2->IGF1R; IGF2->IGF2R; FNDC5->ITGAV & ITGB1	RETN->IGF1R; RETN->CAP1
8	425	Brain cortex, GABAergic neuron (GRIK1+ MEIS2+ NECAB1-), ♀1♂1	Pancreas, macrophage (MRC1+), ♀1♂2	IGF2->IGF1R; FNDC5->ITGAV & ITGB1	IGF1->IGF1R
8	426	Brain cortex, GABAergic neuron (GRIK1+ MEIS2+ NECAB1-), ♀1♂1	Pancreas, macrophage (ENPP2+), ♂2	IGF2->IGF2R; FNDC5->ITGAV & ITGB1	RETN->IGF1R; RETN->CAP1
8	432	Brain cortex, GABAergic neuron (GRIK1+ MEIS2+ NECAB1-), ♀1♂1	Kidney, podocyte, ♀1&2♂2	INHBA->ACVR1B & ACVR2B; IGF2->IGF1R; FNDC5->ITGAV & ITGB1	IGF2->IGF1R; IGF2->INSR
8	448	Brain cortex, GABAergic neuron (GRIK1+ MEIS2+ NECAB1-), ♀1♂1	Kidney, vasa recta descending limb cell (SLC14A1+), ♀2♂2	IGF2->IGF1R; IGF2->IGF2R; IGF2->INSR; FNDC5->ITGAV & ITGB1	IGF2->IGF1R; IGF2->INSR; RETN->IGF1R; RETN->CAP1
8	449	Brain cortex, GABAergic neuron (GRIK1+ MEIS2+ NECAB1-), ♀1♂1	Kidney, vasa recta descending limb cell (MGP+), ♀1&2♂2	IGF2->IGF1R; IGF2->IGF2R; FNDC5->ITGAV & ITGB1	IGF2->IGF1R; IGF2->INSR; RETN->IGF1R; RETN->CAP1
8	450	Brain cortex, GABAergic neuron (GRIK1+ MEIS2+ NECAB1-), ♀1♂1	Kidney, vasa recta ascending limb cell (IGFBP5+), ♀1&2♂2	IGF2->IGF1R; IGF2->IGF2R; FNDC5->ITGAV & ITGB1	IGF2->IGF1R; IGF2->INSR
8	451	Brain cortex, GABAergic neuron (GRIK1+ MEIS2+ NECAB1-), ♀1♂1	Kidney, vasa recta ascending limb cell (IGF1+), ♀1&2♂2	IGF2->IGF1R; IGF2->IGF2R; FNDC5->ITGAV & ITGB1	IGF1->IGF1R; IGF2->IGF1R; IGF2->INSR
8	453	Brain cortex, GABAergic neuron (GRIK1+ MEIS2+ NECAB1-), ♀1♂1	Kidney, capillary cell (FABP5+ RBP7+), ♀1&2♂2	IGF2->IGF1R; IGF2->IGF2R; FNDC5->ITGAV & ITGB1; AVP & CPE->AVPR2	RETN->IGF1R; RETN->CAP1
8	454	Brain cortex, GABAergic neuron (GRIK1+ MEIS2+ NECAB1-), ♀1♂1	Kidney, glomerular endothelial cell, ♀1&2♂2	IGF2->IGF1R; FNDC5->ITGAV & ITGB1	IGF2->IGF1R; IGF2->INSR
8	455	Brain cortex, GABAergic neuron (GRIK1+ MEIS2+ NECAB1-), ♀1♂1	Kidney, lymphatic cell (CCL21+), ♀1&2♂2	INHBA->ACVR1B & ACVR2A; IGF2->IGF1R; IGF2->IGF2R; FNDC5->ITGAV & ITGB1	IGF1->IGF1R; IGF2->IGF1R; IGF2->INSR
8	456	Brain cortex, GABAergic neuron (GRIK1+ MEIS2+ NECAB1-), ♀1♂1	Kidney, lymphatic cell (ACKR4- CCDC80+), ♀1&2	IGF2->IGF1R; IGF2->IGF2R; FNDC5->ITGAV & ITGB1	IGF1->IGF1R
8	458	Brain cortex, GABAergic neuron (GRIK1+ MEIS2+ NECAB1-), ♀1♂1	Kidney, fibroblast, ♀1&2♂2	IGF2->IGF1R; FNDC5->ITGAV & ITGB1; AVP & CPE->AVPR1A	IGF1->IGF1R
8	461	Brain cortex, GABAergic neuron (GRIK1+ MEIS2+ NECAB1-), ♀1♂1	Kidney, myofibroblast, ♀1&2♂2	INHBA->ACVR1B & ACVR2A; IGF2->IGF1R; FNDC5->ITGAV & ITGB1; PROK2->PROKR1	IGF1->IGF1R
8	462	Brain cortex, GABAergic neuron (GRIK1+ MEIS2+ NECAB1-), ♀1♂1	Kidney, pericyte, ♀1	IGF2->IGF1R; FNDC5->ITGAV & ITGB1; AVP & CPE->AVPR1A	IGF2->IGF1R; IGF2->INSR
8	463	Brain cortex, GABAergic neuron (GRIK1+ MEIS2+ NECAB1-), ♀1♂1	Kidney, adipocyte (UCP1hi), ♀1	FNDC5->ITGAV & ITGB1	ADIPOQ->ADIPOR1; IGF1->IGF1R
8	464	Brain cortex, GABAergic neuron (GRIK1+ MEIS2+ NECAB1-), ♀1♂1	Kidney, adipocyte (UCP1lo), ♀1	INHBA->ACVR1C & ACVR2A; FNDC5->ITGAV & ITGB1; AVP & CPE->AVPR1A	ADIPOQ->ADIPOR1; IGF1->IGF1R
8	465	Brain cortex, GABAergic neuron (GRIK1+ MEIS2+ NECAB1-), ♀1♂1	Kidney, mesothelial cell, ♀2	IGF2->IGF1R; IGF2->IGF2R; FNDC5->ITGAV & ITGB1; AVP & CPE->AVPR1A	IGF2->IGF1R; IGF2->INSR
8	467	Brain cortex, GABAergic neuron (GRIK1+ MEIS2+ NECAB1-), ♀1♂1	Kidney, unknown_Kidney_stromal_G1 (ST6GAL2+), ♀1&2♂2	IGF2->IGF1R; IGF2->IGF2R; FNDC5->ITGAV & ITGB1	IGF2->IGF1R; IGF2->INSR
8	478	Brain cortex, GABAergic neuron (GRIK1+ MEIS2+ NECAB1-), ♀1♂1	Kidney, neutrophil, ♀1&2♂2	IGF2->IGF1R	RETN->IGF1R; RETN->CAP1
8	479	Brain cortex, GABAergic neuron (GRIK1+ MEIS2+ NECAB1-), ♀1♂1	Kidney, monocyte, ♀1&2♂2	IGF2->IGF2R; FNDC5->ITGAV & ITGB1	RETN->IGF1R; RETN->CAP1
8	480	Brain cortex, GABAergic neuron (GRIK1+ MEIS2+ NECAB1-), ♀1♂1	Kidney, macrophage, ♀1&2♂2	IGF2->IGF2R; FNDC5->ITGAV & ITGB1	RETN->IGF1R; RETN->CAP1
8	481	Brain cortex, GABAergic neuron (GRIK1+ MEIS2+ NECAB1-), ♀1♂1	Kidney, macrophage (MRC1+), ♀1&2♂2	IGF2->IGF1R; FNDC5->ITGAV & ITGB1	IGF1->IGF1R; RETN->IGF1R; RETN->CAP1
8	482	Brain cortex, GABAergic neuron (GRIK1+ MEIS2+ NECAB1-), ♀1♂1	Kidney, macrophage (MARCO+), ♀1	IGF2->IGF2R; FNDC5->ITGAV & ITGB1	RETN->IGF1R; RETN->CAP1
8	483	Brain cortex, GABAergic neuron (GRIK1+ MEIS2+ NECAB1-), ♀1♂1	Kidney, macrophage (EPCAM+), ♀1&2♂2	FNDC5->ITGAV & ITGB1	RETN->IGF1R; RETN->CAP1
8	484	Brain cortex, GABAergic neuron (GRIK1+ MEIS2+ NECAB1-), ♀1♂1	Kidney, macrophage (ABCG1+), ♂2	INHBA->ACVR1B & ACVR2A; IGF2->IGF2R; FNDC5->ITGAV & ITGB1	IGF1->IGF1R; RETN->IGF1R; RETN->CAP1
8	487	Brain cortex, GABAergic neuron (GRIK1+ MEIS2+ NECAB1-), ♀1♂1	Kidney, dendritic cell (FLT3+ IGSF6+), ♀1&2♂2	FNDC5->ITGAV & ITGB1	RETN->IGF1R; RETN->CAP1
8	492	Brain cortex, GABAergic neuron (GRIK1+ MEIS2+ NECAB1-), ♀1♂1	Bladder, artery cell, ♀1♂2	IGF2->IGF1R; IGF2->IGF2R; FNDC5->ITGAV & ITGB1	IGF2->IGF1R; IGF2->INSR; RETN->IGF1R; RETN->CAP1
8	493	Brain cortex, GABAergic neuron (GRIK1+ MEIS2+ NECAB1-), ♀1♂1	Bladder, vein cell, ♀1♂2	IGF2->IGF1R; IGF2->IGF2R; IGF2->INSR; FNDC5->ITGAV & ITGB1; AVP & CPE->AVPR2	RETN->IGF1R; RETN->CAP1
8	494	Brain cortex, GABAergic neuron (GRIK1+ MEIS2+ NECAB1-), ♀1♂1	Bladder, capillary cell (FABP5+ RBP7-), ♀1♂2	IGF2->IGF1R; IGF2->IGF2R; IGF2->INSR; FNDC5->ITGAV & ITGB1; AVP & CPE->AVPR2	IGF2->IGF1R; IGF2->INSR; RETN->IGF1R; RETN->CAP1
8	495	Brain cortex, GABAergic neuron (GRIK1+ MEIS2+ NECAB1-), ♀1♂1	Bladder, capillary cell (FABP5+ RBP7lo), ♂2	INHBA->ACVR1B & ACVR2A; IGF2->IGF1R; FNDC5->ITGAV & ITGB1; AVP & CPE->AVPR2	IGF2->IGF1R; IGF2->INSR; RETN->IGF1R; RETN->CAP1
8	496	Brain cortex, GABAergic neuron (GRIK1+ MEIS2+ NECAB1-), ♀1♂1	Bladder, capillary cell (FABP5+ RBP7+), ♀1	IGF2->IGF1R; FNDC5->ITGAV & ITGB1; AVP & CPE->AVPR1A; AVP & CPE->AVPR2	IGF2->IGF1R; IGF2->INSR; RETN->IGF1R; RETN->CAP1
8	497	Brain cortex, GABAergic neuron (GRIK1+ MEIS2+ NECAB1-), ♀1♂1	Bladder, lymphatic cell (CCL21+), ♀1♂2	IGF2->IGF1R; IGF2->IGF2R; FNDC5->ITGAV & ITGB1	IGF1->IGF1R
8	498	Brain cortex, GABAergic neuron (GRIK1+ MEIS2+ NECAB1-), ♀1♂1	Bladder, smooth muscle cell, ♂2	IGF2->IGF1R; FNDC5->ITGAV & ITGB1; AVP & CPE->AVPR1A	IGF1->IGF1R
8	499	Brain cortex, GABAergic neuron (GRIK1+ MEIS2+ NECAB1-), ♀1♂1	Bladder, vascular associated smooth muscle cell, ♀1♂2	IGF2->IGF1R; IGF2->IGF2R; FNDC5->ITGAV & ITGB1; AVP & CPE->AVPR1A	INHBA->ACVR1B & ACVR2B
8	500	Brain cortex, GABAergic neuron (GRIK1+ MEIS2+ NECAB1-), ♀1♂1	Bladder, fibroblast, ♀1♂2	IGF2->IGF1R; IGF2->IGF2R; FNDC5->ITGAV & ITGB1	INHBA->ACVR1B & ACVR2B; IGF1->IGF1R
8	501	Brain cortex, GABAergic neuron (GRIK1+ MEIS2+ NECAB1-), ♀1♂1	Bladder, fibroblast (PTN+), ♂2	IGF2->IGF1R; IGF2->IGF2R; FNDC5->ITGAV & ITGB1	IGF1->IGF1R
8	502	Brain cortex, GABAergic neuron (GRIK1+ MEIS2+ NECAB1-), ♀1♂1	Bladder, fibroblast (ENPP2+), ♂2	IGF2->IGF1R; FNDC5->ITGAV & ITGB1; AVP & CPE->AVPR1A	INHBA->ACVR1B & ACVR2B
8	503	Brain cortex, GABAergic neuron (GRIK1+ MEIS2+ NECAB1-), ♀1♂1	Bladder, fibroblast (LY6H+), ♂2	IGF2->IGF1R; IGF2->IGF2R; FNDC5->ITGAV & ITGB1; AVP & CPE->AVPR1A	IGF1->IGF1R
8	504	Brain cortex, GABAergic neuron (GRIK1+ MEIS2+ NECAB1-), ♀1♂1	Bladder, myofibroblast, ♂2	INHBA->ACVR1B & ACVR2A; IGF2->IGF1R; IGF2->IGF2R; FNDC5->ITGAV & ITGB1; AVP & CPE->AVPR1A	INHBA->ACVR1B & ACVR2B
8	505	Brain cortex, GABAergic neuron (GRIK1+ MEIS2+ NECAB1-), ♀1♂1	Bladder, pericyte, ♀1♂2	IGF2->IGF1R; IGF2->IGF2R; FNDC5->ITGAV & ITGB1; AVP & CPE->AVPR1A	IGF2->IGF1R; IGF2->INSR
8	506	Brain cortex, GABAergic neuron (GRIK1+ MEIS2+ NECAB1-), ♀1♂1	Bladder, adipocyte (UCP1lo), ♀1	IGF2->IGF1R; AVP & CPE->AVPR1A	ADIPOQ->ADIPOR1; IGF1->IGF1R
8	507	Brain cortex, GABAergic neuron (GRIK1+ MEIS2+ NECAB1-), ♀1♂1	Bladder, mesothelial cell, ♀1♂2	INHBA->ACVR1B & ACVR2A; IGF2->IGF1R; IGF2->IGF2R; FNDC5->ITGAV & ITGB1; AVP & CPE->AVPR1A	IGF2->IGF1R; IGF2->INSR
8	511	Brain cortex, GABAergic neuron (GRIK1+ MEIS2+ NECAB1-), ♀1♂1	Bladder, neutrophil (IL18BP+), ♀1	IGF2->IGF2R	INHBA->ACVR1B & ACVR2B; RETN->IGF1R; RETN->CAP1
8	513	Brain cortex, GABAergic neuron (GRIK1+ MEIS2+ NECAB1-), ♀1♂1	Bladder, monocyte, ♀1	IGF2->IGF1R; IGF2->IGF2R; FNDC5->ITGAV & ITGB1	INHBA->ACVR1B & ACVR2B; RETN->IGF1R; RETN->CAP1
8	514	Brain cortex, GABAergic neuron (GRIK1+ MEIS2+ NECAB1-), ♀1♂1	Bladder, macrophage, ♀1♂2	IGF2->IGF2R; FNDC5->ITGAV & ITGB1	IGF1->IGF1R; RETN->IGF1R; RETN->CAP1
8	516	Brain cortex, GABAergic neuron (GRIK1+ MEIS2+ NECAB1-), ♀1♂1	Bladder, mature dendritic cell, ♀1♂2	IGF2->IGF1R; IGF2->IGF2R; FNDC5->ITGAV & ITGB1	INHBA->ACVR1B & ACVR2B
8	518	Brain cortex, GABAergic neuron (GRIK1+ MEIS2+ NECAB1-), ♀1♂1	Bladder, non-myelinating Schwann cell, ♂2	IGF2->IGF1R; IGF2->IGF2R; FNDC5->ITGAV & ITGB1	IGF1->IGF1R
8	519	Brain cortex, GABAergic neuron (GRIK1+ MEIS2+ NECAB1-), ♀1♂1	Uterus, non-ciliated epithelial cell of uterus (FXYD4+ MUC16+), ♀2	INHBA->ACVR1B & ACVR2A; INHBA->ACVR1B & ACVR2B; IGF2->IGF1R; IGF2->IGF2R; IGF2->INSR; FNDC5->ITGAV & ITGB1; AVP & CPE->OXTR	INHBB->ACVR1B & ACVR2B
8	520	Brain cortex, GABAergic neuron (GRIK1+ MEIS2+ NECAB1-), ♀1♂1	Uterus, non-ciliated epithelial cell of uterus (FXYD4+ MUC16-), ♀2	AVP & CPE->OXTR	INHBB->ACVR1B & ACVR2B
8	521	Brain cortex, GABAergic neuron (GRIK1+ MEIS2+ NECAB1-), ♀1♂1	Uterus, non-ciliated epithelial cell of uterus (IGFBP1+), ♀2	INHBA->ACVR1B & ACVR2A; IGF2->IGF1R; IGF2->IGF2R; IGF2->INSR; FNDC5->ITGAV & ITGB1; PROK2->PROKR1; AVP & CPE->OXTR	INHBB->ACVR1B & ACVR2B
8	522	Brain cortex, GABAergic neuron (GRIK1+ MEIS2+ NECAB1-), ♀1♂1	Uterus, ciliated epithelial cell of uterus, ♀2	IGF2->IGF1R	INHBB->ACVR1B & ACVR2B
8	526	Brain cortex, GABAergic neuron (GRIK1+ MEIS2+ NECAB1-), ♀1♂1	Uterus, fibroblast, ♀2	FNDC5->ITGAV & ITGB1	IGF1->IGF1R; IGF2->IGF1R; IGF2->INSR
8	527	Brain cortex, GABAergic neuron (GRIK1+ MEIS2+ NECAB1-), ♀1♂1	Uterus, myofibroblast, ♀2	IGF2->IGF1R; FNDC5->ITGAV & ITGB1	IGF1->IGF1R; IGF2->IGF1R; IGF2->INSR
8	528	Brain cortex, GABAergic neuron (GRIK1+ MEIS2+ NECAB1-), ♀1♂1	Uterus, pericyte, ♀2	IGF2->IGF1R; IGF2->IGF2R; IGF2->INSR	IGF2->IGF1R; IGF2->INSR
8	530	Brain cortex, GABAergic neuron (GRIK1+ MEIS2+ NECAB1-), ♀1♂1	Uterus, neutrophil, ♀2	IGF2->IGF2R	RETN->IGF1R; RETN->CAP1
8	531	Brain cortex, GABAergic neuron (GRIK1+ MEIS2+ NECAB1-), ♀1♂1	Uterus, neutrophil (IL18BP+), ♀2	IGF2->IGF1R; IGF2->IGF2R	INHBA->ACVR1B & ACVR2B; RETN->IGF1R; RETN->CAP1
8	532	Brain cortex, GABAergic neuron (GRIK1+ MEIS2+ NECAB1-), ♀1♂1	Uterus, macrophage (LTC4S+), ♀2	IGF2->IGF1R; IGF2->IGF2R; FNDC5->ITGAV & ITGB1	RETN->IGF1R; RETN->CAP1
8	533	Brain cortex, GABAergic neuron (GRIK1+ MEIS2+ NECAB1-), ♀1♂1	Uterus, macrophage (MGST1+), ♀2	IGF2->IGF1R; IGF2->IGF2R; FNDC5->ITGAV & ITGB1	RETN->IGF1R; RETN->CAP1
9	12	Brain cortex, GABAergic neuron (GIRK1- MEIS2+ NECAB1+), ♀1♂1	Brain cortex, neuron, ♀1♂1	CRH->CRHR1; GAL->GALR3; FNDC5->ITGAV & ITGB1	CCK & CPE->CCKBR; IGF1->IGF1R; NPY & CPE & PCSK2->NPY1R; NPY & CPE & PCSK2->NPY5R; ADCYAP1->ADCYAP1R1; CORT->SSTR4; VIP->ADCYAP1R1
9	13	Brain cortex, GABAergic neuron (GIRK1- MEIS2+ NECAB1+), ♀1♂1	Brain cortex, glutamatergic neuron (NPTX1+), ♀1♂1&2	CRH->CRHR1; GAL->GALR3; FNDC5->ITGAV & ITGB1; VIP->VIPR1; VIP->ADCYAP1R1	CCK & CPE->CCKBR; ADCYAP1->ADCYAP1R1
9	18	Brain cortex, GABAergic neuron (GIRK1- MEIS2+ NECAB1+), ♀1♂1	Brain cortex, non-myelinating Schwann cell, ♀1♂1	FNDC5->ITGAV & ITGB1	IGF1->IGF1R
9	19	Brain cortex, GABAergic neuron (GIRK1- MEIS2+ NECAB1+), ♀1♂1	Brainstem, vein cell, ♀1	FNDC5->ITGAV & ITGB1	CSF3->CSF1R
9	20	Brain cortex, GABAergic neuron (GIRK1- MEIS2+ NECAB1+), ♀1♂1	Brainstem, capillary cell (FABP5- RBP7-), ♀1♂2	FNDC5->ITGAV & ITGB1	RETN->IGF1R; RETN->CAP1
9	22	Brain cortex, GABAergic neuron (GIRK1- MEIS2+ NECAB1+), ♀1♂1	Brainstem, pericyte, ♀1♂2	FNDC5->ITGAV & ITGB1	IGF2->IGF1R; IGF2->INSR
9	23	Brain cortex, GABAergic neuron (GIRK1- MEIS2+ NECAB1+), ♀1♂1	Brainstem, leptomeningeal cell, ♀1♂2	FNDC5->ITGAV & ITGB1; AVP & CPE->AVPR1A	IGF2->IGF1R; IGF2->INSR
9	25	Brain cortex, GABAergic neuron (GIRK1- MEIS2+ NECAB1+), ♀1♂1	Brainstem, GABAergic neuron (OTX2+), ♀1♂2	FNDC5->ITGAV & ITGB1	IGF1->IGF1R; ADCYAP1->ADCYAP1R1
9	26	Brain cortex, GABAergic neuron (GIRK1- MEIS2+ NECAB1+), ♀1♂1	Brainstem, neuron, ♀1	CRH->CRHR1; GAL->GALR3; FNDC5->ITGAV & ITGB1; VIP->ADCYAP1R1	CCK & CPE->CCKBR; NPY & CPE & PCSK2->NPY1R; NPY & CPE & PCSK2->NPY5R; ADCYAP1->ADCYAP1R1; SST & CPE & PCSK1->SSTR4
9	27	Brain cortex, GABAergic neuron (GIRK1- MEIS2+ NECAB1+), ♀1♂1	Brainstem, glutamatergic neuron (CBLN1+), ♀1♂2	FNDC5->ITGAV & ITGB1	ADCYAP1->ADCYAP1R1
9	28	Brain cortex, GABAergic neuron (GIRK1- MEIS2+ NECAB1+), ♀1♂1	Brainstem, glutamatergic neuron (NEFH+), ♀1	CRH->CRHR1; GAL->GALR3; FNDC5->ITGAV & ITGB1	IGF1->IGF1R; ADCYAP1->ADCYAP1R1
9	29	Brain cortex, GABAergic neuron (GIRK1- MEIS2+ NECAB1+), ♀1♂1	Brainstem, glutamatergic neuron (ROM1+), ♀1	CRH->CRHR1	SST & CPE & PCSK1->SSTR4
9	35	Brain cortex, GABAergic neuron (GIRK1- MEIS2+ NECAB1+), ♀1♂1	Brainstem, choroid plexus epithelial cell, ♀1♂2	FNDC5->ITGAV & ITGB1	IGF2->IGF1R; IGF2->INSR
9	46	Brain cortex, GABAergic neuron (GIRK1- MEIS2+ NECAB1+), ♀1♂1	Hypothalamus Pituitary, monocyte (PF), ♂2	FNDC5->ITGAV & ITGB1	RETN->IGF1R; RETN->CAP1
9	47	Brain cortex, GABAergic neuron (GIRK1- MEIS2+ NECAB1+), ♀1♂1	Hypothalamus Pituitary, macrophage (microglial cell), ♂2	FNDC5->ITGAV & ITGB1	RETN->IGF1R; RETN->CAP1
9	48	Brain cortex, GABAergic neuron (GIRK1- MEIS2+ NECAB1+), ♀1♂1	Hypothalamus Pituitary, corticotroph, ♂2	CRH->CRHR1	GAST & PCSK1->CCKBR; CORT->SSTR4
9	55	Brain cortex, GABAergic neuron (GIRK1- MEIS2+ NECAB1+), ♀1♂1	Hypothalamus Pituitary, oligodendrocyte precursor cell, ♂2	CRH->CRHR1; FNDC5->ITGAV & ITGB1; VIP->ADCYAP1R1; AVP & CPE->AVPR1A	RETN->IGF1R; RETN->CAP1
9	74	Brain cortex, GABAergic neuron (GIRK1- MEIS2+ NECAB1+), ♀1♂1	Fat, granulosa cell, ♀1	FNDC5->ITGAV & ITGB1	IGF2->IGF1R; IGF2->INSR
9	76	Brain cortex, GABAergic neuron (GIRK1- MEIS2+ NECAB1+), ♀1♂1	Fat, artery cell, ♀1♂2	FNDC5->ITGAV & ITGB1; AVP & CPE->AVPR1A; AVP & CPE->AVPR2	IGF2->IGF1R; IGF2->INSR; RETN->IGF1R; RETN->CAP1
9	77	Brain cortex, GABAergic neuron (GIRK1- MEIS2+ NECAB1+), ♀1♂1	Fat, vein cell, ♀1♂2	FNDC5->ITGAV & ITGB1; AVP & CPE->AVPR2	RETN->IGF1R; RETN->CAP1
9	78	Brain cortex, GABAergic neuron (GIRK1- MEIS2+ NECAB1+), ♀1♂1	Fat, capillary cell (FABP5+ RBP7+), ♀1♂2	FNDC5->ITGAV & ITGB1; AVP & CPE->AVPR2	IGF2->IGF1R; IGF2->INSR; RETN->IGF1R; RETN->CAP1
9	79	Brain cortex, GABAergic neuron (GIRK1- MEIS2+ NECAB1+), ♀1♂1	Fat, capillary cell (CXCL10+), ♀1	FNDC5->ITGAV & ITGB1; AVP & CPE->AVPR1A	RETN->IGF1R; RETN->CAP1
9	80	Brain cortex, GABAergic neuron (GIRK1- MEIS2+ NECAB1+), ♀1♂1	Fat, lymphatic cell (CCL21+), ♀1♂2	FNDC5->ITGAV & ITGB1; VIP->SCTR; AVP & CPE->AVPR1A	IGF1->IGF1R
9	81	Brain cortex, GABAergic neuron (GIRK1- MEIS2+ NECAB1+), ♀1♂1	Fat, lymphatic cell (ACKR4- CCDC80+), ♀1♂2	FNDC5->ITGAV & ITGB1; AVP & CPE->AVPR1A	IGF1->IGF1R
9	82	Brain cortex, GABAergic neuron (GIRK1- MEIS2+ NECAB1+), ♀1♂1	Fat, tendon cell, ♀1	FNDC5->ITGAV & ITGB1; VIP->SCTR	IGF1->IGF1R
9	83	Brain cortex, GABAergic neuron (GIRK1- MEIS2+ NECAB1+), ♀1♂1	Fat, smooth muscle cell, ♀1	FNDC5->ITGAV & ITGB1; VIP->VIPR2	IGF2->IGF1R; IGF2->INSR
9	85	Brain cortex, GABAergic neuron (GIRK1- MEIS2+ NECAB1+), ♀1♂1	Fat, fibroblast, ♀1♂2	FNDC5->ITGAV & ITGB1; AVP & CPE->AVPR1A	IGF1->IGF1R
9	86	Brain cortex, GABAergic neuron (GIRK1- MEIS2+ NECAB1+), ♀1♂1	Fat, fibroblast (ACKR2+), ♀1♂2	FNDC5->ITGAV & ITGB1; AVP & CPE->AVPR1A	IGF1->IGF1R
9	87	Brain cortex, GABAergic neuron (GIRK1- MEIS2+ NECAB1+), ♀1♂1	Fat, fibroblast (ITIH5+), ♂2	FNDC5->ITGAV & ITGB1; AVP & CPE->AVPR1A	IGF1->IGF1R
9	89	Brain cortex, GABAergic neuron (GIRK1- MEIS2+ NECAB1+), ♀1♂1	Fat, myofibroblast, ♀1	FNDC5->ITGAV & ITGB1; AVP & CPE->AVPR1A	IGF1->IGF1R; IGF2->IGF1R; IGF2->INSR
9	90	Brain cortex, GABAergic neuron (GIRK1- MEIS2+ NECAB1+), ♀1♂1	Fat, pericyte, ♀1♂2	FNDC5->ITGAV & ITGB1; VIP->ADCYAP1R1; AVP & CPE->AVPR1A	IGF2->IGF1R; IGF2->INSR
9	91	Brain cortex, GABAergic neuron (GIRK1- MEIS2+ NECAB1+), ♀1♂1	Fat, adipocyte (UCP1hi), ♀1♂2	FNDC5->ITGAV & ITGB1	ADIPOQ->ADIPOR1; IGF1->IGF1R
9	92	Brain cortex, GABAergic neuron (GIRK1- MEIS2+ NECAB1+), ♀1♂1	Fat, adipocyte (UCP1lo), ♀1♂2	FNDC5->ITGAV & ITGB1; AVP & CPE->AVPR1A	ADIPOQ->ADIPOR1; IGF1->IGF1R
9	93	Brain cortex, GABAergic neuron (GIRK1- MEIS2+ NECAB1+), ♀1♂1	Fat, mesothelial cell (CXCL10+ PRG4+), ♀1	FNDC5->ITGAV & ITGB1; AVP & CPE->AVPR1A	IGF2->IGF1R; IGF2->INSR
9	94	Brain cortex, GABAergic neuron (GIRK1- MEIS2+ NECAB1+), ♀1♂1	Fat, mesothelial cell (CXCL10- PRG4+), ♀1♂2	FNDC5->ITGAV & ITGB1; AVP & CPE->AVPR1A	IGF2->IGF1R; IGF2->INSR
9	95	Brain cortex, GABAergic neuron (GIRK1- MEIS2+ NECAB1+), ♀1♂1	Fat, mesothelial cell (SBSN+), ♀1♂2	CRH->CRHR1; FNDC5->ITGAV & ITGB1; AVP & CPE->AVPR1A	IGF1->IGF1R; IGF2->IGF1R; IGF2->INSR
9	96	Brain cortex, GABAergic neuron (GIRK1- MEIS2+ NECAB1+), ♀1♂1	Fat, reticular cell, ♀1	FNDC5->ITGAV & ITGB1; AVP & CPE->AVPR1A	IGF2->IGF1R; IGF2->INSR
9	112	Brain cortex, GABAergic neuron (GIRK1- MEIS2+ NECAB1+), ♀1♂1	Fat, monocyte, ♀1	FNDC5->ITGAV & ITGB1	CSF3->CSF1R; RETN->IGF1R; RETN->CAP1
9	113	Brain cortex, GABAergic neuron (GIRK1- MEIS2+ NECAB1+), ♀1♂1	Fat, macrophage, ♀1♂2	FNDC5->ITGAV & ITGB1	RETN->IGF1R; RETN->CAP1
9	114	Brain cortex, GABAergic neuron (GIRK1- MEIS2+ NECAB1+), ♀1♂1	Fat, macrophage (PF), ♀1♂2	FNDC5->ITGAV & ITGB1; AVP & CPE->AVPR1A	RETN->IGF1R; RETN->CAP1
9	119	Brain cortex, GABAergic neuron (GIRK1- MEIS2+ NECAB1+), ♀1♂1	Mammary gland, vein cell, ♀2	FNDC5->ITGAV & ITGB1; AVP & CPE->AVPR2	CSF3->CSF1R; RETN->IGF1R; RETN->CAP1
9	120	Brain cortex, GABAergic neuron (GIRK1- MEIS2+ NECAB1+), ♀1♂1	Mammary gland, capillary cell (FABP5+ RBP7lo), ♀2	FNDC5->ITGAV & ITGB1	CSF3->CSF1R; IGF2->IGF1R; IGF2->INSR; RETN->IGF1R; RETN->CAP1
9	121	Brain cortex, GABAergic neuron (GIRK1- MEIS2+ NECAB1+), ♀1♂1	Mammary gland, lymphatic cell (ACKR4- CCDC80+), ♀2	FNDC5->ITGAV & ITGB1	IGF1->IGF1R
9	122	Brain cortex, GABAergic neuron (GIRK1- MEIS2+ NECAB1+), ♀1♂1	Mammary gland, fibroblast, ♀2	FNDC5->ITGAV & ITGB1; AVP & CPE->AVPR1A	IGF1->IGF1R
9	130	Brain cortex, GABAergic neuron (GIRK1- MEIS2+ NECAB1+), ♀1♂1	Limb muscle, vein cell, ♀1	FNDC5->ITGAV & ITGB1; AVP & CPE->AVPR2	CSF3->CSF1R; RETN->IGF1R; RETN->CAP1
9	131	Brain cortex, GABAergic neuron (GIRK1- MEIS2+ NECAB1+), ♀1♂1	Limb muscle, capillary cell (FABP5+ RBP7lo), ♀1	FNDC5->ITGAV & ITGB1	IGF2->IGF1R; IGF2->INSR; RETN->IGF1R; RETN->CAP1
9	132	Brain cortex, GABAergic neuron (GIRK1- MEIS2+ NECAB1+), ♀1♂1	Limb muscle, capillary cell (FABP5+ RBP7+), ♀1	FNDC5->ITGAV & ITGB1; AVP & CPE->AVPR2	RETN->IGF1R; RETN->CAP1
9	133	Brain cortex, GABAergic neuron (GIRK1- MEIS2+ NECAB1+), ♀1♂1	Limb muscle, lymphatic cell (CCL21+), ♀1	FNDC5->ITGAV & ITGB1; AVP & CPE->AVPR2	IGF1->IGF1R
9	134	Brain cortex, GABAergic neuron (GIRK1- MEIS2+ NECAB1+), ♀1♂1	Limb muscle, lymphatic cell (ACKR4- CCDC80+), ♀1	FNDC5->ITGAV & ITGB1; AVP & CPE->AVPR1A	IGF1->IGF1R; IGF2->IGF1R; IGF2->INSR
9	135	Brain cortex, GABAergic neuron (GIRK1- MEIS2+ NECAB1+), ♀1♂1	Limb muscle, tendon cell, ♀1	FNDC5->ITGAV & ITGB1; AVP & CPE->AVPR1A	IGF2->IGF1R; IGF2->INSR
9	140	Brain cortex, GABAergic neuron (GIRK1- MEIS2+ NECAB1+), ♀1♂1	Limb muscle, fibroadipogenic progenitor cell, ♀1	FNDC5->ITGAV & ITGB1; AVP & CPE->AVPR1A	IGF1->IGF1R
9	141	Brain cortex, GABAergic neuron (GIRK1- MEIS2+ NECAB1+), ♀1♂1	Limb muscle, pericyte, ♀1	FNDC5->ITGAV & ITGB1; AVP & CPE->AVPR1A	IGF2->IGF1R; IGF2->INSR
9	142	Brain cortex, GABAergic neuron (GIRK1- MEIS2+ NECAB1+), ♀1♂1	Limb muscle, adipocyte (UCP1lo), ♀1	FNDC5->ITGAV & ITGB1; AVP & CPE->AVPR1A	ADIPOQ->ADIPOR1; IGF1->IGF1R
9	143	Brain cortex, GABAergic neuron (GIRK1- MEIS2+ NECAB1+), ♀1♂1	Limb muscle, reticular cell, ♀1	GAL->GALR2; FNDC5->ITGAV & ITGB1; AVP & CPE->AVPR1A	IGF2->IGF1R; IGF2->INSR
9	148	Brain cortex, GABAergic neuron (GIRK1- MEIS2+ NECAB1+), ♀1♂1	Limb muscle, neutrophil, ♀1	FNDC5->ITGAV & ITGB1	RETN->IGF1R; RETN->CAP1
9	150	Brain cortex, GABAergic neuron (GIRK1- MEIS2+ NECAB1+), ♀1♂1	Limb muscle, macrophage, ♀1	FNDC5->ITGAV & ITGB1	RETN->IGF1R; RETN->CAP1
9	151	Brain cortex, GABAergic neuron (GIRK1- MEIS2+ NECAB1+), ♀1♂1	Diaphragm, capillary cell (FABP5+ RBP7lo), ♀1	FNDC5->ITGAV & ITGB1; AVP & CPE->AVPR2	RETN->IGF1R; RETN->CAP1
9	153	Brain cortex, GABAergic neuron (GIRK1- MEIS2+ NECAB1+), ♀1♂1	Bone, osteo-CAR cell, ♂2	FNDC5->ITGAV & ITGB1	IGF1->IGF1R; IGF2->IGF1R; IGF2->INSR; RETN->IGF1R; RETN->CAP1
9	154	Brain cortex, GABAergic neuron (GIRK1- MEIS2+ NECAB1+), ♀1♂1	Bone, osteoblast, ♀1♂2	FNDC5->ITGAV & ITGB1	IGF1->IGF1R; IGF2->IGF1R; IGF2->INSR
9	157	Brain cortex, GABAergic neuron (GIRK1- MEIS2+ NECAB1+), ♀1♂1	Bone, fibroblast, ♀1♂2	FNDC5->ITGAV & ITGB1; VIP->ADCYAP1R1	IGF1->IGF1R
9	158	Brain cortex, GABAergic neuron (GIRK1- MEIS2+ NECAB1+), ♀1♂1	Bone, adipo-CAR cell, ♀1	FNDC5->ITGAV & ITGB1; VIP->SCTR	ADIPOQ->ADIPOR1; IGF1->IGF1R; IGF2->IGF1R; IGF2->INSR; RETN->IGF1R; RETN->CAP1
9	161	Brain cortex, GABAergic neuron (GIRK1- MEIS2+ NECAB1+), ♀1♂1	Bone, B cell, ♀1♂2	AVP & CPE->AVPR2	RETN->IGF1R; RETN->CAP1
9	163	Brain cortex, GABAergic neuron (GIRK1- MEIS2+ NECAB1+), ♀1♂1	Bone, natural killer cell_T cell (PF), ♀1♂2	FNDC5->ITGAV & ITGB1; AVP & CPE->AVPR2	RETN->IGF1R; RETN->CAP1
9	167	Brain cortex, GABAergic neuron (GIRK1- MEIS2+ NECAB1+), ♀1♂1	Bone, megakaryocyte progenitor cell, ♀1♂2	FNDC5->ITGAV & ITGB1; AVP & CPE->AVPR2	RETN->IGF1R; RETN->CAP1
9	177	Brain cortex, GABAergic neuron (GIRK1- MEIS2+ NECAB1+), ♀1♂1	Bone, macrophage (osteoclast), ♀1♂2	FNDC5->ITGAV & ITGB1	RETN->IGF1R; RETN->CAP1
9	181	Brain cortex, GABAergic neuron (GIRK1- MEIS2+ NECAB1+), ♀1♂1	Bone, non-myelinating Schwann cell, ♂2	FNDC5->ITGAV & ITGB1	IGF2->IGF1R; IGF2->INSR
9	182	Brain cortex, GABAergic neuron (GIRK1- MEIS2+ NECAB1+), ♀1♂1	Bone marrow, sinusoid cell (MAFB+), ♀1&2♂2	FNDC5->ITGAV & ITGB1	IGF1->IGF1R; IGF2->IGF1R; IGF2->INSR; RETN->IGF1R; RETN->CAP1
9	183	Brain cortex, GABAergic neuron (GIRK1- MEIS2+ NECAB1+), ♀1♂1	Bone marrow, osteo-CAR cell, ♀2♂2	FNDC5->ITGAV & ITGB1	IGF1->IGF1R; IGF2->IGF1R; IGF2->INSR; RETN->IGF1R; RETN->CAP1
9	184	Brain cortex, GABAergic neuron (GIRK1- MEIS2+ NECAB1+), ♀1♂1	Bone marrow, B cell, ♀1&2♂2	AVP & CPE->AVPR2	RETN->IGF1R; RETN->CAP1
9	187	Brain cortex, GABAergic neuron (GIRK1- MEIS2+ NECAB1+), ♀1♂1	Bone marrow, natural killer cell, ♀1&2♂2	AVP & CPE->AVPR2	RETN->IGF1R; RETN->CAP1
9	188	Brain cortex, GABAergic neuron (GIRK1- MEIS2+ NECAB1+), ♀1♂1	Bone marrow, natural killer T cell, ♀1&2♂2	AVP & CPE->AVPR2	RETN->IGF1R; RETN->CAP1
9	189	Brain cortex, GABAergic neuron (GIRK1- MEIS2+ NECAB1+), ♀1♂1	Bone marrow, natural killer cell_T cell (PF), ♀1&2♂2	AVP & CPE->AVPR2	RETN->IGF1R; RETN->CAP1
9	190	Brain cortex, GABAergic neuron (GIRK1- MEIS2+ NECAB1+), ♀1♂1	Bone marrow, T cell (CD4+ CD8- CCL5-), ♀1&2♂2	AVP & CPE->AVPR2	RETN->IGF1R; RETN->CAP1
9	191	Brain cortex, GABAergic neuron (GIRK1- MEIS2+ NECAB1+), ♀1♂1	Bone marrow, T cell (CD4- CD8+ CCL5+), ♀1&2♂2	AVP & CPE->AVPR2	RETN->IGF1R; RETN->CAP1
9	193	Brain cortex, GABAergic neuron (GIRK1- MEIS2+ NECAB1+), ♀1♂1	Bone marrow, megakaryocyte progenitor cell, ♀1&2♂2	FNDC5->ITGAV & ITGB1; AVP & CPE->AVPR2	RETN->IGF1R; RETN->CAP1
9	194	Brain cortex, GABAergic neuron (GIRK1- MEIS2+ NECAB1+), ♀1♂1	Bone marrow, erythroid progenitor cell, ♀1&2♂2	FNDC5->ITGAV & ITGB1	RETN->IGF1R; RETN->CAP1
9	199	Brain cortex, GABAergic neuron (GIRK1- MEIS2+ NECAB1+), ♀1♂1	Bone marrow, basophil, ♀1&2♂2	AVP & CPE->AVPR2	RETN->IGF1R; RETN->CAP1
9	203	Brain cortex, GABAergic neuron (GIRK1- MEIS2+ NECAB1+), ♀1♂1	Bone marrow, conventional dendritic cell, ♀1&2♂2	AVP & CPE->AVPR2	RETN->IGF1R; RETN->CAP1
9	212	Brain cortex, GABAergic neuron (GIRK1- MEIS2+ NECAB1+), ♀1♂1	Blood, megakaryocyte progenitor cell, ♂1	FNDC5->ITGAV & ITGB1	RETN->IGF1R; RETN->CAP1
9	218	Brain cortex, GABAergic neuron (GIRK1- MEIS2+ NECAB1+), ♀1♂1	Blood, monocyte, ♀1&2♂1&2	FNDC5->ITGAV & ITGB1	RETN->IGF1R; RETN->CAP1
9	220	Brain cortex, GABAergic neuron (GIRK1- MEIS2+ NECAB1+), ♀1♂1	Blood, macrophage_monocyte, ♀1&2♂1	FNDC5->ITGAV & ITGB1	RETN->IGF1R; RETN->CAP1
9	237	Brain cortex, GABAergic neuron (GIRK1- MEIS2+ NECAB1+), ♀1♂1	Spleen, monocyte, ♀1&2♂2	FNDC5->ITGAV & ITGB1	RETN->IGF1R; RETN->CAP1
9	239	Brain cortex, GABAergic neuron (GIRK1- MEIS2+ NECAB1+), ♀1♂1	Spleen, macrophage, ♀1&2♂2	FNDC5->ITGAV & ITGB1	IGF1->IGF1R; RETN->IGF1R; RETN->CAP1
9	250	Brain cortex, GABAergic neuron (GIRK1- MEIS2+ NECAB1+), ♀1♂1	Heart, pericyte, ♀1	FNDC5->ITGAV & ITGB1; VIP->VIPR1; AVP & CPE->AVPR1A	IGF2->IGF1R; IGF2->INSR
9	251	Brain cortex, GABAergic neuron (GIRK1- MEIS2+ NECAB1+), ♀1♂1	Aorta, endothelial cell (FABP5+ RBP7+), ♀1	FNDC5->ITGAV & ITGB1; AVP & CPE->AVPR2	IGF2->IGF1R; IGF2->INSR; RETN->IGF1R; RETN->CAP1
9	259	Brain cortex, GABAergic neuron (GIRK1- MEIS2+ NECAB1+), ♀1♂1	Lung, uterine metastasis cell, ♀1	FNDC5->ITGAV & ITGB1; AVP & CPE->OXTR	RETN->IGF1R; RETN->CAP1
9	261	Brain cortex, GABAergic neuron (GIRK1- MEIS2+ NECAB1+), ♀1♂1	Lung, vein cell, ♀1&2♂1&2	FNDC5->ITGAV & ITGB1; VIP->VIPR1	RETN->IGF1R; RETN->CAP1
9	262	Brain cortex, GABAergic neuron (GIRK1- MEIS2+ NECAB1+), ♀1♂1	Lung, capillary cell (FABP5- RBP7-), ♀1&2♂2	FNDC5->ITGAV & ITGB1; VIP->VIPR1	RETN->IGF1R; RETN->CAP1
9	265	Brain cortex, GABAergic neuron (GIRK1- MEIS2+ NECAB1+), ♀1♂1	Lung, lymphatic cell (CCL21+), ♀1&2♂1&2	FNDC5->ITGAV & ITGB1	IGF1->IGF1R
9	266	Brain cortex, GABAergic neuron (GIRK1- MEIS2+ NECAB1+), ♀1♂1	Lung, fibroblast, ♀1♂1	FNDC5->ITGAV & ITGB1	IGF1->IGF1R; IGF2->IGF1R; IGF2->INSR
9	267	Brain cortex, GABAergic neuron (GIRK1- MEIS2+ NECAB1+), ♀1♂1	Lung, adventitial fibroblast, ♀1&2♂2	FNDC5->ITGAV & ITGB1; AVP & CPE->AVPR1A	IGF1->IGF1R
9	271	Brain cortex, GABAergic neuron (GIRK1- MEIS2+ NECAB1+), ♀1♂1	Lung, pericyte, ♀1&2♂1&2	FNDC5->ITGAV & ITGB1	IGF2->IGF1R; IGF2->INSR
9	275	Brain cortex, GABAergic neuron (GIRK1- MEIS2+ NECAB1+), ♀1♂1	Lung, innate lymphoid cell, ♂2	AVP & CPE->AVPR2	RETN->IGF1R; RETN->CAP1
9	276	Brain cortex, GABAergic neuron (GIRK1- MEIS2+ NECAB1+), ♀1♂1	Lung, natural killer cell (PF), ♀1&2♂1&2	AVP & CPE->AVPR2	RETN->IGF1R; RETN->CAP1
9	278	Brain cortex, GABAergic neuron (GIRK1- MEIS2+ NECAB1+), ♀1♂1	Lung, natural killer cell (KLRD1+), ♀2♂1&2	AVP & CPE->AVPR2	RETN->IGF1R; RETN->CAP1
9	285	Brain cortex, GABAergic neuron (GIRK1- MEIS2+ NECAB1+), ♀1♂1	Lung, T cell (PF), ♀1&2♂1&2	AVP & CPE->AVPR2	RETN->IGF1R; RETN->CAP1
9	291	Brain cortex, GABAergic neuron (GIRK1- MEIS2+ NECAB1+), ♀1♂1	Lung, granulocyte monocyte progenitor cell, ♂1	AVP & CPE->AVPR2	RETN->IGF1R; RETN->CAP1
9	292	Brain cortex, GABAergic neuron (GIRK1- MEIS2+ NECAB1+), ♀1♂1	Lung, monocyte, ♀1&2♂1&2	FNDC5->ITGAV & ITGB1	RETN->IGF1R; RETN->CAP1
9	293	Brain cortex, GABAergic neuron (GIRK1- MEIS2+ NECAB1+), ♀1♂1	Lung, monocyte (PF), ♀1♂1&2	FNDC5->ITGAV & ITGB1	RETN->IGF1R; RETN->CAP1
9	294	Brain cortex, GABAergic neuron (GIRK1- MEIS2+ NECAB1+), ♀1♂1	Lung, alveolar macrophage, ♀1&2♂1&2	FNDC5->ITGAV & ITGB1	IGF1->IGF1R; RETN->IGF1R; RETN->CAP1
9	295	Brain cortex, GABAergic neuron (GIRK1- MEIS2+ NECAB1+), ♀1♂1	Lung, alveolar macrophage (PF), ♀1&2♂1&2	FNDC5->ITGAV & ITGB1	IGF1->IGF1R; RETN->IGF1R; RETN->CAP1
9	296	Brain cortex, GABAergic neuron (GIRK1- MEIS2+ NECAB1+), ♀1♂1	Lung, alveolar macrophage (CXCL10+), ♀1♂2	FNDC5->ITGAV & ITGB1	IGF1->IGF1R; RETN->IGF1R; RETN->CAP1
9	297	Brain cortex, GABAergic neuron (GIRK1- MEIS2+ NECAB1+), ♀1♂1	Lung, alveolar macrophage (LPL+), ♀1♂2	FNDC5->ITGAV & ITGB1	IGF1->IGF1R; RETN->IGF1R; RETN->CAP1
9	298	Brain cortex, GABAergic neuron (GIRK1- MEIS2+ NECAB1+), ♀1♂1	Lung, interstitial macrophage, ♀1&2♂1&2	FNDC5->ITGAV & ITGB1	RETN->IGF1R; RETN->CAP1
9	299	Brain cortex, GABAergic neuron (GIRK1- MEIS2+ NECAB1+), ♀1♂1	Lung, interstitial macrophage (ABCA8+), ♀1&2♂1&2	FNDC5->ITGAV & ITGB1	RETN->IGF1R; RETN->CAP1
9	300	Brain cortex, GABAergic neuron (GIRK1- MEIS2+ NECAB1+), ♀1♂1	Lung, interstitial macrophage (CXCL10+), ♀1♂2	FNDC5->ITGAV & ITGB1	RETN->IGF1R; RETN->CAP1
[truncated: 44,857 more rows]
