# Supplementary material for: An organism-wide atlas of hormonal signaling based on the mouse lemur single-cell transcriptome
Source: Nat Commun. 2024 Mar 11;15:2188. doi: 10.1038/s41467-024-46070-9 (PMC10928088; doi:10.1038/s41467-024-46070-9)
Supplement: Supplementary file 12 — Source data [file 41467_2024_46070_MOESM12_ESM.xlsx]

## Sheet: 1a-g
1a-g						mean expression													% cells positive
tissue	compartment	annotation	abbreviation			PRL	PRLR	ADIPOQ	ADIPOR1	ADIPOR2	MLN	MLNR	RETN	CAP1	DCN	ROR1	TLR4		PRL	PRLR	ADIPOQ	ADIPOR1	ADIPOR2	MLN	MLNR	RETN	CAP1	DCN	ROR1	TLR4
Brain cortex	endothelial	vein cell	vein			0	0	0	0.559457	0	0	0	0.00767228	0.575613	0.0586334	0	0		0	0	0	25	0	0	0	2.5	20	2.5	0	0
Brain cortex	endothelial	capillary cell (FABP5- RBP7-)	capillary FABP5-RBP7-			0	0.0668389	0	0.75531	0.235527	0.0107326	0	1.37117	0.502972	0.0489709	0.00210691	0.0229728		0	2.35784	0	28.9875	9.01526	0.416089	0	39.8058	18.8627	1.38696	0.138696	0.277393
Brain cortex	stromal	vascular associated smooth muscle cell	vascular smooth muscle			0	0.0147892	0	0.685139	0.0796014	0.0315425	0	0.153232	0.975508	0.128264	0.0965108	0		0	0.638978	0	36.1022	3.19489	1.27796	0	5.43131	49.8403	3.19489	5.11182	0
Brain cortex	stromal	pericyte	pericyte			0	0.065677	0	0.852772	0.08401	0.0816814	0	0.0309479	0.718444	2.71785	0.15877	0.0989095		0	0.952381	0	17.1429	1.90476	0.952381	0	0.952381	15.2381	84.7619	1.90476	1.90476
Brain cortex	stromal	leptomeningeal cell	leptomeningeal c.			0	0.275606	0	0.827453	0.0408896	0.260524	0	0.899149	0.222706	3.0304	0.262659	0.231201		0	15.6863	0	47.0588	5.88235	15.6863	0	13.7255	19.6078	52.9412	17.6471	3.92157
Brain cortex	myeloid	neutrophil	neutrophil			0	0	0	1.88205	0.0563186	0	0	3.48175	0.986813	0.112688	0	0.351971		0	0	0	81.8182	3.40909	0	0	92.0455	50	1.13636	0	14.7727
Brain cortex	myeloid	macrophage (microglial cell)	macrophage microglial c.			0	0	0	1.06838	0.153352	0	0	1.15827	0.69541	0.0437008	0.0180838	0.296716		0	0	0	38.7097	3.91705	0	0	29.7235	22.5806	1.38249	0.460829	7.60369
Brain cortex	neural	GABAergic neuron (GRIK1+ MEIS2+ NECAB1-)	GABA neuron GRIK1+MEIS2+NECAB1-			0	0	0	0.557757	0.224527	0	0	0.389994	0.30774	0	0.138246	0		0	0	0	16	4	0	0	8	8	0	4	0
Brain cortex	neural	GABAergic neuron (GIRK1- MEIS2+ NECAB1+)	GABA neuron GIRK1-MEIS2+NECAB1+			0	0.0447963	0	0.54193	0.148627	0.0220769	0	0.187703	0.278414	0.148397	0.0828907	0		0	0.769231	0	18.4615	4.61538	0.769231	0	5.38462	10	3.07692	2.30769	0
Brain cortex	neural	GABAergic neuron (GIRK1- MEIS2+ NECAB1-)	GABA neuron GIRK1-MEIS2+NECAB1-			0	0	0	0.590537	0.136216	0.0810481	0	0.0522979	0.25201	0.048665	0	0.0159853		0	0	0	23.0769	4.34783	2.00669	0	1.67224	8.02676	1.67224	0	0.668896
Brain cortex	neural	GABAergic neuron (PPP1R1B+)	GABA neuron PPP1R1B+			0	0	0	0.431781	0.0474283	1.14692	0	0.037252	0.387327	0	0	0		0	0	0	31.5789	5.26316	57.8947	0	5.26316	26.3158	0	0	0
Brain cortex	neural	neuron	neuron			0	0.0411283	0	0.332148	0.15474	0	0	0	0.166857	0.0528195	0	0		0	4.16667	0	25	12.5	0	0	0	16.6667	4.16667	0	0
Brain cortex	neural	glutamatergic neuron (NPTX1+)	glutamate neuron NPTX1+			0	0	0	0.471716	0.128155	0.0392632	0	0.129571	0.415416	0.0698202	0	0		0	0	0	44.9438	7.86517	3.37079	0	8.98876	43.8202	7.86517	0	0
Brain cortex	neural	astrocyte (LHX2+ SLC7A10-)	astrocyte LHX2+SLC7A10-			0	0	0	0.61852	0.170315	0.0316622	0	0.0668183	0.271575	0	0	0.152198		0	0	0	20.202	4.54545	0.505051	0	2.0202	7.57576	0	0	3.53535
Brain cortex	neural	oligodendrocyte precursor cell	oligodendrocyte precursor			0	0	0	0.574202	0.100388	0.0257449	0	0.0394226	0.622483	0.0198894	0	0.0170261		0	0	0	20.5128	3.20513	0.641026	0	1.28205	21.7949	0.641026	0	0.641026
Brain cortex	neural	oligodendrocyte	oligodendrocyte			0	0	0	1.08889	0.574462	0.00915087	0	0.0901444	0.236053	0.0800579	0	0		0	0	0	43.1973	21.4286	0.340136	0	2.72109	7.14286	2.38095	0	0
Brain cortex	neural	ependymal cell	ependymal c.			0	0.219948	0	0.586218	0.145284	0	0	0.0804912	0.422762	0.0227867	0	0		0	8.33333	0	30.5556	6.94444	0	0	2.77778	18.0556	1.38889	0	0
Brain cortex	neural	non-myelinating Schwann cell	non-myelinating Schwann c.			0	0.840262	0	0.887105	0.107561	0	0	0	0.368165	0.163529	0	0		0	35.7143	0	42.8571	3.57143	0	0	0	21.4286	10.7143	0	0
Brainstem	endothelial	vein cell	vein			0	0	0	0.245406	0	0	0	0	0	0.245406	0.150906	0		0	0	0	33.3333	0	0	0	0	0	33.3333	16.6667	0
Brainstem	endothelial	capillary cell (FABP5- RBP7-)	capillary FABP5-RBP7-			0	0.178555	0	0.689929	0.206668	0	0	1.8986	0.432889	0.266635	0	0.0422298		0	5.55556	0	29.4444	6.66667	0	0	65.5556	17.2222	5.55556	0	2.22222
Brainstem	stromal	vascular associated smooth muscle cell	vascular smooth muscle			0	0.215889	0	0.629829	0.0688476	0.142518	0	0.0883368	0.941816	0.115138	0.101593	0.0545076		0	4.47761	0	26.8657	2.98507	4.47761	0	2.98507	40.2985	0.746269	3.73134	2.23881
Brainstem	stromal	pericyte	pericyte			0	0	0	0.28406	0.234615	0	0	0.357303	0.365534	2.93709	0.100584	0.0751025		0	0	0	9.80392	3.92157	0	0	5.88235	5.88235	80.3922	1.96078	1.96078
Brainstem	stromal	leptomeningeal cell	leptomeningeal c.			0	0.391092	0	0.590257	0.116973	0.203028	0	0	0.0548115	2.83423	0	0		0	23.0769	0	46.1538	7.69231	15.3846	0	0	7.69231	61.5385	0	0
Brainstem	myeloid	macrophage (microglial cell)	macrophage microglial c.			0	0.172713	0	0.763299	0.221486	0.00301843	0	0.702895	0.864417	0.0494853	0.0112194	0.367595		0	5.78035	0	31.9846	9.63391	0.385356	0	21.58	36.2235	1.54143	0.385356	13.4875
Brainstem	neural	GABAergic neuron (OTX2+)	GABA neuron OTX2+			0	0	0	0.267469	0.225005	0	0	0.317922	0.26809	0	0	0.0154742		0	0	0	20	10	0	0	3.33333	23.3333	0	0	3.33333
Brainstem	neural	neuron	neuron			0	0.132559	0	0.49076	0.0469266	0.141292	0.0270593	0.0431996	0.241459	0.102908	0.0350679	0		0	11.1111	0	39.6825	4.7619	9.52381	1.5873	3.1746	25.3968	6.34921	3.1746	0
Brainstem	neural	glutamatergic neuron (CBLN1+)	glutamate neuron CBLN1+			0	0.0699248	0	0.295922	0.0628719	0	0	0	0.134465	0.112023	0	0		0	3.44828	0	13.7931	3.44828	0	0	0	6.89655	3.44828	0	0
Brainstem	neural	glutamatergic neuron (NEFH+)	glutamate neuron NEFH+			0.0106517	0.0705303	0	0.44929	0.0448633	0.102895	0	0	0.115226	0.0630385	0	0.0224519		6.25	12.5	0	68.75	12.5	12.5	0	0	25	12.5	0	6.25
Brainstem	neural	glutamatergic neuron (ROM1+)	glutamate neuron ROM1+			0	0.0381936	0	0.769453	0.0562915	0.323027	0	0.0666506	0.313742	0.0360862	0.0777658	0		0	4.3956	0	65.9341	5.49451	24.1758	0	5.86081	29.6703	2.5641	8.42491	0
Brainstem	neural	astrocyte (LHX2- SLC7A10+)	astrocyte LHX2-SLC7A10+			0	0.294938	0	0.398795	0.105758	0.0714827	0.00747604	0.0427291	0.283988	0.120663	0.146879	0.268188		0	5.55556	0	9.25926	2.46914	1.23457	0.617284	0.617284	6.79012	1.85185	2.46914	6.17284
Brainstem	neural	astrocyte (S100B+)	astrocyte S100B+			0	0.16109	0	0.119634	0.231318	0	0	0	0.553721	0.0708155	0.195265	0.0944628		0	8.10811	0	5.40541	10.8108	0	0	0	24.3243	2.7027	8.10811	5.40541
Brainstem	neural	oligodendrocyte precursor cell	oligodendrocyte precursor			0	0.046238	0	0.462378	0.0446194	0	0	0	0.438524	0.29817	0.162051	0.0199914		0	1.88679	0	18.8679	1.88679	0	0	0	13.2075	5.66038	3.77358	1.88679
Brainstem	neural	oligodendrocyte	oligodendrocyte			0	0.0367248	0	0.911121	0.412703	0	0.0304789	0.0582835	0.3271	0	0.0757057	0.0731971		0	1.8018	0	40.5405	14.4144	0	0.900901	1.8018	10.8108	0	1.8018	2.7027
Brainstem	neural	ependymal cell	ependymal c.			0	0.462616	0	0.532245	0.0638794	0.0256852	0.0406068	0.0194665	0.190233	0.0230671	0.0909049	0.00540742		0	18.543	0	27.1523	5.29801	1.3245	0.662252	0.662252	9.27152	0.662252	4.63576	0.662252
Brainstem	neural	choroid plexus epithelial cell	choroid plexus c.			0	3.83232	0	0.945085	0.128043	0.604057	0	0.00680182	0.175732	0.0267557	0.149482	0.0250044		0	100	0	72	10.6667	40	0	1.33333	18.6667	2.66667	9.33333	1.33333
Hypothalamus Pituitary	endothelial	capillary cell (FABP5- RBP7-)	capillary FABP5-RBP7-			0.744162	0	0	0.562962	0.126386	0	0	2.01225	0.296979	0.0793261	0	0		17.8571	0	0	28.5714	3.57143	0	0	64.2857	7.14286	3.57143	0	0
Hypothalamus Pituitary	stromal	pericyte	pericyte			0	0	0	0	0	0	0	0.864419	0.824211	2.96595	0.852358	0		0	0	0	0	0	0	0	14.2857	14.2857	85.7143	14.2857	0
Hypothalamus Pituitary	stromal	leptomeningeal cell	leptomeningeal c.			0.556209	0	0	0	0.167264	0	0	2.92807	0.7489	2.30762	0.213323	0		20	0	0	0	20	0	0	40	60	40	20	0
Hypothalamus Pituitary	lymphoid	natural killer cell_T cell	NK c./T c.			0.417644	0	0	0.366382	0.0861173	0.468032	0	0.45902	0.714122	0	0	0		7.9646	0	0	7.9646	1.76991	7.07965	0	9.73451	15.9292	0	0	0
Hypothalamus Pituitary	hematopoietic	hematopoietic precursor cell	hematopoietic precursor			0.220153	0	0	0.573104	0.146487	0	0	0.708251	0.507832	0	0	0.0535675		16	0	0	32	8	0	0	20	32	0	0	4
Hypothalamus Pituitary	megakaryocyte-erythroid	erythroid progenitor cell	erythroid progenitor			0.155806	0	0	0.680688	0.0570431	0	0	0.315157	0.111922	0.0140474	0	0.0219688		28.0702	0	0	75.4386	8.77193	0	0	35.0877	19.2982	3.50877	0	5.26316
Hypothalamus Pituitary	megakaryocyte-erythroid	erythroid lineage cell	erythroid c.			0.350017	0	0	1.53567	0.0308927	0	0.00864909	0.244701	0	0.0152038	0	0		23.741	0	0	86.3309	0.719424	0	0.719424	18.705	0	0.719424	0	0
Hypothalamus Pituitary	megakaryocyte-erythroid	erythroid lineage cell (PF)	erythroid c. ∞			0.234742	0.00316701	0	1.03288	0.0210711	0	0	0.267867	0.0323305	0.00957027	0	0.00384389		20.0334	0.33389	0	75.793	2.00334	0	0	16.0267	3.00501	1.00167	0	0.33389
Hypothalamus Pituitary	myeloid	neutrophil	neutrophil			0.364961	0	0	1.33904	0.113903	0	0.00586639	3.99278	1.34134	0.0172246	0	0.210869		7.80781	0	0	36.6366	2.7027	0	0.15015	86.4865	42.1922	0.3003	0	4.5045
Hypothalamus Pituitary	myeloid	neutrophil (PF)	neutrophil ∞			0.246222	0	0	0.694126	0.198894	0	0.0283901	4.13333	0.921836	0	0	0.172958		11.6883	0	0	33.3333	9.09091	0	0.865801	90.9091	41.1255	0	0	7.79221
Hypothalamus Pituitary	myeloid	granulocyte monocyte progenitor cell	granulocyte monocyte progenitor			0.459674	0	0	0.409611	0.189481	0	0	1.05923	0.382942	0.0361405	0	0.306404		22.2222	0	0	25.9259	18.5185	0	0	40.7407	29.6296	3.7037	0	14.8148
Hypothalamus Pituitary	myeloid	monocyte (PF)	monocyte ∞			0.248489	0	0	0.649885	0.0793135	0	0	2.23452	0.829406	0	0	0.170253		9.67742	0	0	22.5806	3.22581	0	0	67.7419	29.0323	0	0	3.22581
Hypothalamus Pituitary	myeloid	macrophage (microglial cell)	macrophage microglial c.			0.299329	0	0	0.807068	0.12775	0	0	0.964623	0.824553	0.0534177	0	0.412146		8.33333	0	0	25	5	0	0	28.3333	25.8333	1.66667	0	14.1667
Hypothalamus Pituitary	neural	corticotroph	corticotroph			0.166469	0.297693	0	0.519937	0	0	0	0.571316	0.0426558	0	0	0		10	20	0	30	0	0	0	40	10	0	0	0
Hypothalamus Pituitary	neural	gonadotroph	gonadotroph			0.671467	1.92009	0	0.597528	0	0	0	0	0.671467	0	0	0		50	100	0	75	0	0	0	0	50	0	0	0
Hypothalamus Pituitary	neural	lactotroph	lactotroph			6.89155	0.0955448	0	1.05813	0.171007	0	0	0.160665	0.0489131	0	0	0		100	11.1111	0	55.5556	22.2222	0	0	11.1111	11.1111	0	0	0
Hypothalamus Pituitary	neural	somatotroph	somatotroph			0.191504	0.477232	0	0.912671	0.179984	0.18291	0.0175197	0.139804	0.272287	0.138705	0	0		15.7895	26.3158	0	68.4211	15.7895	15.7895	5.26316	10.5263	21.0526	10.5263	0	0
Hypothalamus Pituitary	neural	thyrotroph	thyrotroph			0.209051	1.29476	0	0.646005	0	0	0	0.209051	0	0	0	0		22.2222	77.7778	0	55.5556	0	0	0	22.2222	0	0	0	0
Hypothalamus Pituitary	neural	neuroendocrine cell	neuroendocrine c.			0.419884	0.393618	0	0.372014	0	0	0	0	0.419884	0	0	0		20	20	0	20	0	0	0	0	20	0	0	0
Hypothalamus Pituitary	neural	astrocyte (LHX2+ SLC7A10+)	astrocyte LHX2+SLC7A10+			0.343931	0	0	0.425093	0.16033	0	0	0.320536	0.39596	0	0	0.539477		5.71429	0	0	14.2857	2.85714	0	0	5.71429	14.2857	0	0	14.2857
Hypothalamus Pituitary	neural	oligodendrocyte precursor cell	oligodendrocyte precursor			0.711688	0	0	0.685268	0.241229	0	0	1.3641	0.284313	0	0	0		26.6667	0	0	20	13.3333	0	0	26.6667	20	0	0	0
Hypothalamus Pituitary	neural	oligodendrocyte	oligodendrocyte			0.150804	0	0	0.950392	0.413136	0	0	0.54111	0.156648	0	0	0		4.09836	0	0	31.1475	11.4754	0	0	9.01639	4.91803	0	0	0
Eye retina	neural	cone cell	cone c.			0	0	0	2.62599	0	0	0	0	0.279664	0	0	0		0	0	0	100	0	0	0	0	20	0	0	0
Eye retina	neural	rod cell	rod c.			0	0	0	2.48335	0.151839	0	0	0	0.254449	0	0	0		0	0	0	78.5632	2.54925	0	0	0	4.51912	0	0	0
Eye retina	neural	ON-bipolar cell	ON-bipolar c.			0	0	0	1.34165	0.22028	0	0	0.110089	0.522219	0.0436712	0	0		0	0	0	65.2174	8.69565	0	0	4.34783	19.5652	2.17391	0	0
Skin	epithelial	interfollicular basal cell	interfollicular basal c.			0	0.642454	0.000229008	0.428276	0.0776508	0.0361759	0.0316947	0.000673545	0.135811	0.130939	0.0617809	0.00206336		0	29.1789	0.012219	23.4115	3.45797	1.18524	2.15054	0.0244379	8.01564	4.1911	3.45797	0.0610948
Skin	epithelial	interfollicular basal cell (APOE+)	interfollicular basal c. APOE+			0	0.417669	0.00178075	0.381677	0.0754942	0.0108369	0.0180257	0.00143155	0.118148	0.0410654	0.0324994	0		0	14.4189	0.0548246	15.2412	2.30263	0.328947	0.657895	0.0548246	4.60526	1.31579	1.37061	0
Skin	epithelial	interfollicular suprabasal cell	interfollicular suprabasal c.			0	0.459007	0	0.474387	0.177257	0.0107104	0.0501105	0.000504494	0.108009	0.0291694	0.020167	0.000309701		0	26.8758	0	29.9848	11.1648	0.580351	3.92428	0.0552715	7.73801	1.49233	1.3127	0.0138179
Skin	epithelial	interfollicular suprabasal cell (APOE+)	interfollicular suprabasal c. APOE+			0	0.402652	0	0.393797	0.122365	0.0141831	0.0266194	0	0.109456	0.0105793	0.0195482	0		0	18.4795	0	18.4795	4.44444	0.584795	1.16959	0	3.85965	0.467836	0.935673	0
Skin	epithelial	interfollicular differentiated suprabasal cell	interfollicular differentiated suprabasal c.			0	0.547082	0	0.740891	0.247171	0.014599	0.10589	0.000850994	0.107121	0.0109234	0.00569596	0		0	45.8396	0	59.1528	23.298	1.059	9.07716	0.151286	10.59	0.907716	0.605144	0
Skin	epithelial	interfollicular cell (PF)	interfollicular c. ∞			0	0.585727	0	0.340645	0.102414	0.0288431	0.0300801	0.00095588	0.116769	0.0799655	0.0391467	0		0	31.0409	0	20.1673	5.01859	1.39405	2.13755	0.0929368	6.50558	3.62454	2.60223	0
Skin	epithelial	upper hair follicle cell	upper hair follicle c.			0	0.2911	0	0.49013	0.0947148	0.00592356	0.0320184	0.00335438	0.155012	0.0234554	0.0173917	0.000715581		0	13.8778	0	27.0252	4.98008	0.531208	2.19124	0.132802	8.49934	0.929615	0.796813	0.0664011
Skin	epithelial	inner bulge cell	inner bulge c.			0	0.469562	0	0.654209	0.129268	0	0.0530697	0	0.355753	0	0	0		0	13.3758	0	19.1083	2.54777	0	1.91083	0	8.9172	0	0	0
Skin	epithelial	outer bulge cell	outer bulge c.			0	0.6594	0.00297177	0.485799	0.0645251	0.01404	0.0261819	0.00183415	0.198667	0.254281	0.0176642	0		0	18.9424	0.0669344	16.1312	1.9411	0.401606	0.669344	0.0669344	6.29183	2.54351	0.669344	0
Skin	epithelial	melanocyte	melanocyte			0	0.165233	0	0.798958	0.119309	0	0	0	0.309496	0.435023	0	0		0	2.63158	0	16.4474	1.97368	0	0	0	4.60526	2.63158	0	0
Skin	epithelial	channel cell (MMP7+)	channel c. MMP7+			0	0.300216	0	0.341837	0.0583058	0	0.149161	0	0.28397	0	0.36785	0		0	13.6364	0	27.2727	9.09091	0	9.09091	0	9.09091	0	18.1818	0
Skin	epithelial	channel cell (TPM1+)	channel c. TPM1+			0	0.173976	0	0.252535	0	0	0	0	0.13915	0.0333861	0.0752909	0		0	3.84615	0	15.3846	0	0	0	0	7.69231	3.84615	3.84615	0
Skin	epithelial	sweat gland cell	sweat gland c.			0	1.47188	0	0.606249	0.0250099	0	0.0389916	0	0.0389916	0	0	0		0	69.2308	0	53.8462	7.69231	0	7.69231	0	7.69231	0	0	0
Skin	endothelial	vein cell	vein			0	0	0	0.396003	0.12556	0	0	2.51514	0.5819	0	0	0		0	0	0	16.6667	8.33333	0	0	75	16.6667	0	0	0
Skin	myeloid	dendritic cell (Langerhans cell)	dendritic c. Langerhans c.			0	0.0615728	0	0.83801	0.0963137	0	0.025868	0	0.365726	0	0	0.0908406		0	0.888889	0	18.6667	1.33333	0	0.444444	0	8	0	0	1.77778
Fat	epithelial	granulosa cell	granulosa c.			0	0.248835	0.0462399	0.188701	0.169743	0.0462399	0	0.138436	0.028028	0.172515	0	0.123924		0	16.6667	5.55556	16.6667	5.55556	5.55556	0	16.6667	5.55556	11.1111	0	5.55556
Fat	epithelial	unknown_Fat_GAT_epithelial_G1 (CRISP3+)	? GAT epithelial 1 CRISP3+			0	0	0.0430333	0.367781	0.0425296	0.0131093	0.00755021	0.205352	0.152753	0.264159	0.00227364	0.0522988		0	0	3.78151	36.5546	4.20168	2.10084	0.420168	12.1849	15.9664	15.9664	0.420168	2.10084
Fat	epithelial	acinar cell	acinar c.			0	0.120659	0.197826	0.168987	0	0.0732789	0	0.0286495	0	0.274982	0	0		0	33.3333	33.3333	33.3333	0	5.55556	0	5.55556	0	38.8889	0	0
Fat	epithelial	urothelial cell	urothelial c.			0	0	0	0.753646	0.196683	0.0408635	0	0.342379	0.273662	0.114377	0	0.0388115		0	0	0	76.4706	35.2941	5.88235	0	23.5294	29.4118	17.6471	0	5.88235
Fat	endothelial	artery cell	artery			0	0.0454975	0.175689	0.813662	0.32928	0	0	2.91208	0.532784	1.07595	0	0.0553398		0	3.77358	3.77358	49.0566	15.0943	0	0	92.4528	28.3019	24.5283	0	1.88679
Fat	endothelial	vein cell	vein			0	0.0580004	0.168541	0.791107	0.1116	0	0	1.83105	0.68158	0.947244	0	0.0323313		0	2.12766	2.12766	46.8085	6.38298	0	0	51.0638	36.1702	36.1702	0	2.12766
Fat	endothelial	capillary cell (FABP5+ RBP7+)	capillary FABP5+RBP7+			0	0.00846038	0.169391	0.777938	0.318493	0.0432119	0	2.96146	0.481893	0.726076	0.00374527	0.00668035		0	0.433463	6.41526	38.8383	14.7378	1.56047	0	93.3247	22.7135	25.2276	0.173385	0.346771
Fat	endothelial	capillary cell (CXCL10+)	capillary CXCL10+			0	0	0.262081	0.541886	0.151385	0	0	1.72004	0.347537	0.611716	0	0		0	0	9.09091	30.9091	12.7273	0	0	80	16.3636	20	0	0
Fat	endothelial	lymphatic cell (CCL21+)	lymphatic CCL21+			0	0.0129556	0.161837	0.711209	0.0581326	0	0	0.171143	0.307108	0.913847	0	0		0	1.72414	6.89655	43.1034	1.72414	0	0	10.3448	17.2414	43.1034	0	0
Fat	endothelial	lymphatic cell (ACKR4- CCDC80+)	lymphatic ACKR4-CCDC80+			0	0.00802121	0.220602	0.71245	0.146202	0	0	0.00610812	0.100992	0.644618	0	0		0	1.2987	6.49351	46.7532	10.3896	0	0	1.2987	9.09091	24.6753	0	0
Fat	stromal	tendon cell	tendon c.			0	0	0	0.165294	0	0.307102	0	0.400299	0.514027	4.40058	0	0		0	0	0	14.2857	0	14.2857	0	14.2857	28.5714	100	0	0
Fat	stromal	smooth muscle cell	smooth muscle			0	0.860817	0	0.395544	0	0	0	0.189611	0.107238	2.97952	0	0		0	39.2857	0	17.8571	0	0	0	7.14286	3.57143	96.4286	0	0
Fat	stromal	vascular associated smooth muscle cell	vascular smooth muscle			0	0.112809	0.103545	0.787296	0.0941292	0.0115305	0	0.379458	0.801222	1.53096	0.250561	0.010776		0	3.64964	5.10949	45.2555	5.83942	0.729927	0	6.56934	41.6058	32.8467	12.4088	1.45985
Fat	stromal	fibroblast	fibroblast			0	0.0470939	0.163644	0.493863	0.083967	0.0193448	0.00485284	0.112663	0.253485	4.82393	0.044196	0.0696755		0	0.996885	5.54517	21.8692	3.36449	0.934579	0.186916	4.36137	10.7788	99.4393	1.86916	2.99065
Fat	stromal	fibroblast (ACKR2+)	fibroblast ACKR2+			0	0	0.13977	0.396004	0.113634	0	0	0.210858	0.362079	4.82149	0.0734166	0.0648344		0	0	6.31579	27.3684	7.89474	0	0	12.1053	24.7368	100	5.26316	4.73684
Fat	stromal	fibroblast (ITIH5+)	fibroblast ITIH5+			0	0	0.0253215	0.585658	0.446324	0	0	0.229829	0.549998	5.14852	0.0503377	0.0713042		0	0	1.02041	33.6735	23.4694	0	0	12.2449	30.6122	100	3.06122	3.06122
Fat	stromal	fibroblast (LCN2+)	fibroblast LCN2+			0	0	0	0.658564	0.0413922	0	0	0.159022	0.217628	3.29694	0.0413922	0		0	0	0	69.2308	7.69231	0	0	23.0769	30.7692	84.6154	7.69231	0
Fat	stromal	myofibroblast	myofibroblast			0	0.343756	0.109132	0.409715	0	0.0277512	0.0329941	0.168774	0.3268	3.62179	0.109282	0.0249285		0	9.55882	2.20588	8.08824	0	0.735294	0.735294	2.94118	8.08824	97.0588	2.94118	0.735294
Fat	stromal	pericyte	pericyte			0	0.192512	0.178729	0.809286	0.25427	0	0	0.309571	0.513925	3.66595	0	0.038724		0	5.26316	5.26316	26.3158	7.36842	0	0	7.36842	18.9474	93.6842	0	1.05263
Fat	stromal	adipocyte (UCP1hi)	adipocyte UCP1hi			0	0.785767	3.67269	0.574083	0.442069	0.78641	0	0.22756	0.0377791	0.911394	0	0.0376831		0	25.2381	97.1429	17.1429	13.3333	24.7619	0	5.71429	0.952381	20.9524	0	1.42857
Fat	stromal	adipocyte (UCP1lo)	adipocyte UCP1lo			0	0.504972	3.377	0.807504	0.480587	0.27379	0.00113213	0.230747	0.0942115	0.489782	0.000561797	0.0772065		0	37.6751	98.4594	58.1232	38.6555	20.7283	0.140056	11.4846	8.96359	29.4118	0.140056	7.70308
Fat	stromal	mesothelial cell (CXCL10+ PRG4+)	mesothelial c. CXCL10+PRG4+			0	0	0.0644952	0.435677	0	0.0224937	0.0278708	0.0894112	0.0969851	3.51642	0.112043	0.0215173		0	0	7.14286	50	0	7.14286	7.14286	10.7143	17.8571	100	21.4286	3.57143
Fat	stromal	mesothelial cell (CXCL10- PRG4+)	mesothelial c. CXCL10-PRG4+			0	0.0300896	0.163299	0.502882	0.0521385	0.0644081	0.00952783	0.138034	0.199903	3.67423	0.0942246	0.0284052		0	3.7037	14.1975	52.4691	8.64198	8.02469	1.23457	6.17284	22.8395	99.3827	10.4938	3.7037
Fat	stromal	mesothelial cell (SBSN+)	mesothelial c. SBSN+			0	0.0754563	0.188635	0.29275	0	0.0336081	0	0	0.110323	3.51291	0.227371	0		0	6.66667	26.6667	26.6667	0	6.66667	0	0	13.3333	100	13.3333	0
Fat	stromal	reticular cell	reticular c.			0	0	0.556209	0.567912	0.481031	0.201808	0	0.101235	0.284834	3.90513	0	0		0	0	8.33333	41.6667	8.33333	16.6667	0	8.33333	16.6667	100	0	0
Fat	lymphoid	B cell	B c.			0	0.0713137	0.20787	0.435289	0.107128	0.0123623	0.00692008	0.21687	0.542295	0.264669	0	0.0424795		0	1.14286	4.57143	10.8571	2.47619	0.571429	0.190476	4.7619	13.3333	6.28571	0	0.761905
Fat	lymphoid	B cell (PF)	B c. ∞			0	0.0356595	0.0386107	0.272906	0.141106	0	0.0315902	0.323898	0.240544	0.18097	0	0		0	8.33333	8.33333	50	33.3333	0	8.33333	25	41.6667	25	0	0
Fat	lymphoid	plasma cell	plasma c.			0	0.0783939	0.239663	0.599362	0.0857246	0.0546469	0.00755545	0.165694	0.0989914	0.819028	0	0		0	10.7527	19.3548	52.6882	10.7527	6.45161	1.07527	13.9785	8.60215	30.1075	0	0
Fat	lymphoid	plasma cell (PF)	plasma c. ∞			0	0	0	0.622306	0.0950563	0	0	0.146848	0.229443	0.0863349	0	0		0	0	0	80	20	0	0	20	40	20	0	0
Fat	lymphoid	natural killer T cell	NKT c.			0	0	0.166526	0.494262	0.0995619	0.0527493	0	0.118707	0.66616	0.768499	0	0.0536442		0	0	7.84314	19.6078	1.96078	1.96078	0	7.84314	29.4118	9.80392	0	1.96078
Fat	lymphoid	T cell (CD4+ CD8- CCL5-)	T c. CD4+CD8-CCL5-			0	0.00179686	0.146316	0.451113	0.05914	0.93214	0.0558624	0.077573	0.505893	0.234732	0.0025512	0.0006076		0	0.0439367	3.38313	12.6098	1.6696	25.8348	1.44991	1.75747	16.0369	5.88752	0.0439367	0.0439367
Fat	lymphoid	T cell (CD4+ CD8- CCL5- CCR10+)	T c. CD4+CD8-CCL5-CCR10+			0	0.00805949	0.140955	0.480938	0.0160298	0.410332	0.0136652	0.0725176	0.479759	0.276142	0	0.00929		0	0.156986	2.82575	13.1868	0.313972	7.53532	0.313972	1.72684	14.4427	5.96546	0	0.156986
Fat	lymphoid	T cell (CD4+ CD8- CCL5- CLDN1+)	T c. CD4+CD8-CCL5-CLDN1+			0	0	0.169714	0.421041	0.167377	0.0524743	0.0151502	0.0758178	0.447358	0.330267	0	0		0	0	3.97727	13.6364	3.97727	1.13636	0.568182	2.27273	14.2045	7.95455	0	0
Fat	lymphoid	T cell (CD4- CD8+ CCL5+)	T c. CD4-CD8+CCL5+			0	0.00948176	0.0998548	0.348869	0.0607222	0.0732395	0.0189349	0.236226	0.535937	0.2854	0	0.00315509		0	0.284091	3.40909	11.0795	1.98864	1.42045	0.852273	5.39773	20.4545	6.81818	0	0.284091
Fat	lymphoid	T cell (CD4- CD8+ CCL5-)	T c. CD4-CD8+CCL5-			0	0	0.122384	0.424923	0.0558438	0.587651	0.178273	0.0256352	0.609671	0.0603933	0	0		0	0	2.0202	8.58586	1.51515	10.6061	3.53535	0.505051	14.1414	1.0101	0	0
Fat	lymphoid	T cell (CD4- CD8- CCL5-)	T c. CD4-CD8-CCL5-			0	0	0.125087	0.717267	0.174497	0.100156	0	0	0.547595	0.188273	0	0		0	0	1.5873	15.0794	3.1746	1.5873	0	0	13.4921	3.1746	0	0
Fat	lymphoid	T cell (PF)	T c. ∞			0	0.00548309	0.182048	0.399908	0.19001	0.01406	0	0.249626	0.686739	0.157268	0.0108443	0		0	1.69492	22.0339	59.322	23.7288	3.38983	0	18.6441	67.7966	18.6441	1.69492	0
Fat	megakaryocyte-erythroid	erythroid lineage cell	erythroid c.			0	0	0.111049	1.98782	0	0.0774823	0.0385416	0.156538	0	0.328431	0	0		0	0	14.2857	100	0	7.14286	3.57143	14.2857	0	28.5714	0	0
Fat	myeloid	neutrophil	neutrophil			0	0	0.216844	1.8763	0.0700203	0.0228526	0	3.5809	0.973322	0.423442	0	0.665611		0	0	15.2513	87.5217	6.41248	0.693241	0	95.8406	59.6187	18.3709	0	39.1681
Fat	myeloid	neutrophil (IL18BP+)	neutrophil IL18BP+			0	0	0	1.87873	0	0	0	3.6583	0.66817	0.452635	0	0.646395		0	0	0	80	0	0	0	93.3333	33.3333	23.3333	0	30
Fat	myeloid	basophil	basophil			0	0	0	0.726706	0	0	0	0.46411	0	0.358138	0	0		0	0	0	33.3333	0	0	0	16.6667	0	16.6667	0	0
Fat	myeloid	monocyte	monocyte			0	0	0.0201266	1.23064	0.120723	0	0.00358148	3.53442	0.450982	0.257363	0	0.440291		0	0	1.5748	83.4646	8.66142	0	0.393701	99.6063	40.5512	14.1732	0	35.8268
Fat	myeloid	macrophage	macrophage			0	0.00217604	0.0781817	1.10377	0.18225	0.00176018	0.0053276	2.1243	0.632416	0.405377	0.0103186	0.251683		0	0.298507	6.56716	70.4478	12.8358	0.298507	0.597015	76.4179	45.3731	20.597	0.298507	16.7164
Fat	myeloid	macrophage (PF)	macrophage ∞			0	0	0.104023	0.903213	0.246733	0	0	1.64808	0.717159	0.396305	0	0.149324		0	0	23.0769	76.9231	30.7692	0	0	84.6154	53.8462	7.69231	0	23.0769
Fat	myeloid	macrophage (MRC1+)	macrophage MRC1+			0	0	0.252872	1.11842	0.152466	0.0238438	0	0.6939	0.356611	0.659047	0	0.190215		0	0	11.4355	62.2871	7.54258	1.21655	0	28.2238	20.438	28.9538	0	12.1655
Fat	myeloid	conventional dendritic cell	conventional dendritic c.			0	0	0.116868	0.750226	0.1778	0	0	0	0.644555	0.158497	0	0		0	0	8.33333	41.6667	16.6667	0	0	0	41.6667	16.6667	0	0
Fat	myeloid	mature dendritic cell	mature dendritic c.			0	0	0.0624306	0.331653	0.10056	0	0	0	0.369214	0.0399893	0	0		0	0	5.26316	26.3158	10.5263	0	0	0	31.5789	5.26316	0	0
Fat	neural	non-myelinating Schwann cell	non-myelinating Schwann c.			0	0	0.0792111	0.60863	0.125027	0	0	0.502735	0.360813	1.27171	0.0966721	0		0	0	3.7037	22.2222	3.7037	0	0	14.8148	7.40741	48.1481	3.7037	0
Mammary gland	endothelial	vein cell	vein			0	0	0	0.964331	0	0	0	2.22639	0.725363	0	0	0		0	0	0	41.4634	0	0	0	73.1707	34.1463	0	0	0
Mammary gland	endothelial	capillary cell (FABP5+ RBP7lo)	capillary FABP5+RBP7lo			0	0	0	0.62545	0.263722	0	0	2.7341	0.189404	0	0	0		0	0	0	24.3902	7.31707	0	0	70.7317	7.31707	0	0	0
Mammary gland	endothelial	lymphatic cell (ACKR4- CCDC80+)	lymphatic ACKR4-CCDC80+			0	0	0.218637	0.772456	0	0	0	0	0.321786	0	0	0		0	0	5	35	0	0	0	0	10	0	0	0
Mammary gland	stromal	fibroblast	fibroblast			0	0	0	0.478424	0	0	0	0	0	4.73883	0	0		0	0	0	33.3333	0	0	0	0	0	100	0	0
Mammary gland	lymphoid	B cell	B c.			0	0	0	0.408232	0.189771	0.00473946	0.0190416	0.0869873	0.438154	0.0154066	0	0		0	0	0	10.5413	3.1339	0.2849	0.2849	1.1396	10.8262	0.2849	0	0
Mammary gland	lymphoid	B cell (PF)	B c. ∞			0	0	0	0.286508	0	0	0	0	0.16459	0	0	0		0	0	0	19.0476	0	0	0	0	14.2857	0	0	0
Mammary gland	lymphoid	plasma cell	plasma c.			0	0.0263844	0	0.388186	0.0341049	0.0339729	0	0.0208621	0.110696	0	0	0		0	2.13415	0	23.1707	2.43902	1.21951	0	1.82927	7.62195	0	0	0
Mammary gland	lymphoid	natural killer cell	NK c.			0	0	0	0.388741	0.0470175	0	0	0.641193	0.442878	0	0	0		0	0	0	7.86517	1.1236	0	0	10.1124	8.98876	0	0	0
Mammary gland	lymphoid	T cell (CD4+ CD8- CCL5-)	T c. CD4+CD8-CCL5-			0	0	0	0.351049	0.0441126	0.754242	0.01202	0.031959	0.357173	0.0154776	0	0.00275427		0	0	0	6.89951	0.830232	14.0567	0.229029	0.515316	7.24306	0.257658	0	0.0286287
Mammary gland	lymphoid	T cell (CD4+ CD8- CCL5- CLDN1+)	T c. CD4+CD8-CCL5-CLDN1+			0	0	0	0.394848	0.0798807	0.167728	0	0.0130019	0.373555	0	0	0		0	0	0	10.989	1.8315	3.2967	0	0.3663	10.2564	0	0	0
Mammary gland	lymphoid	T cell (CD4- CD8+ CCL5+)	T c. CD4-CD8+CCL5+			0	0	0	0.312504	0.0465014	0.246341	0.00870318	0.106826	0.426065	0	0	0		0	0	0	7.07965	1.10619	4.42478	0.221239	1.76991	9.73451	0	0	0
Mammary gland	lymphoid	T cell (PF)	T c. ∞			0	0	0	0.201154	0.0158331	0.0963905	0	0.526159	0.576778	0	0	0		0	0	0	20	4	4	0	24	52	0	0	0
Mammary gland	myeloid	macrophage (ENPP2+)	macrophage ENPP2+			0	0	0	1.58917	0.123802	0	0	2.22557	0.285932	0	0	0.0225595		0	0	0	84.2105	13.1579	0	0	76.3158	28.9474	0	0	2.63158
Mammary gland	myeloid	mature dendritic cell	mature dendritic c.			0	0	0	0.573658	0.0633377	0	0	0.0329954	0.364308	0.0248152	0	0		0	0	0	26	3	0	0	1	16	1	0	0
Limb muscle	endothelial	vein cell	vein			0	0	0	0.46181	0	0	0	1.95564	0.211618	0.200492	0	0.10363		0	0	0	25.5319	0	0	0	61.7021	8.51064	8.51064	0	4.25532
Limb muscle	endothelial	capillary cell (FABP5+ RBP7lo)	capillary FABP5+RBP7lo			0	0	0	0.737321	0.162006	0	0	2.46273	0.305946	0.437494	0.0191198	0		0	0	0	19.1136	3.3241	0	0	72.5762	6.09418	8.03324	0.277008	0
Limb muscle	endothelial	capillary cell (FABP5+ RBP7+)	capillary FABP5+RBP7+			0	0	0	0.916557	0.266928	0	0	2.92433	0.440492	0.152878	0	0		0	0	0	25.7143	10	0	0	90	10	4.28571	0	0
Limb muscle	endothelial	lymphatic cell (CCL21+)	lymphatic CCL21+			0	0	0	0.867143	0	0	0	0	0	0.740265	0	0		0	0	0	22.2222	0	0	0	0	0	11.1111	0	0
Limb muscle	endothelial	lymphatic cell (ACKR4- CCDC80+)	lymphatic ACKR4-CCDC80+			0	0	0	0.639908	0.278223	0	0	0.21273	0	0.290765	0	0		0	0	0	18.1818	9.09091	0	0	9.09091	0	9.09091	0	0
Limb muscle	stromal	tendon cell	tendon c.			0	0	0.0768699	0.286028	0	0	0	0	0.398169	4.17199	0	0.045031		0	0	1.96078	5.88235	0	0	0	0	11.7647	96.0784	0	1.96078
Limb muscle	stromal	skeletal muscle satellite stem cell	skeletal muscle satellite stem c.			0	0	0	0.536216	0.0989565	0	0	0.108755	0.0430389	0.426695	0	0		0	0	0	13.9535	2.32558	0	0	2.32558	1.16279	9.30233	0	0
Limb muscle	stromal	fast muscle cell	fast muscle			0	0	0	0.78027	0	0.08506	0	0.420464	0	0.168203	0	0		0	0	0	26.6667	0	2.22222	0	6.66667	0	4.44444	0	0
Limb muscle	stromal	slow muscle cell	slow muscle			0	0	0	0.673999	0	0	0	0	0	0.0622339	0	0		0	0	0	22.2222	0	0	0	0	0	5.55556	0	0
Limb muscle	stromal	vascular associated smooth muscle cell	vascular smooth muscle			0	0	0.18087	0.441071	0	0	0	0.248943	0.604942	0.301858	0	0		0	0	5.88235	17.6471	0	0	0	5.88235	23.5294	11.7647	0	0
Limb muscle	stromal	fibroadipogenic progenitor cell	fibroadipogenic progenitor			0	0	0.0810357	0.533135	0.0506821	0	0	0.0649755	0.169408	4.39158	0.0712711	0.0717678		0	0	0.553506	18.8192	1.47601	0	0	1.66052	5.53506	99.8155	1.66052	2.02952
Limb muscle	stromal	pericyte	pericyte			0	0.080775	0	0.732822	0.135282	0.182704	0	0.25169	0.456878	2.88487	0.315684	0		0	1.92308	0	18.2692	1.92308	2.88462	0	4.80769	10.5769	81.7308	5.76923	0
Limb muscle	stromal	adipocyte (UCP1lo)	adipocyte UCP1lo			0	0.2767	3.45493	0.781821	0.224429	0.794454	0	0.318567	0.032483	0.317003	0	0.0714514		0	20.8333	91.6667	41.6667	16.6667	20.8333	0	12.5	4.16667	12.5	0	8.33333
Limb muscle	stromal	reticular cell	reticular c.			0	0.787239	0	0.386109	0	0	0	0.139211	0.0906319	2.81633	0.173785	0.091963		0	42.1053	0	26.3158	0	0	0	10.5263	5.26316	100	5.26316	5.26316
Limb muscle	lymphoid	B cell	B c.			0	0.203255	0.0317545	0.58766	0.00341186	0.0238942	0	0.251356	0.280126	0.24837	0	0		0	2.98507	0.497512	14.9254	0.497512	0.995025	0	3.48259	6.96517	4.47761	0	0
Limb muscle	lymphoid	B cell (PF)	B c. ∞			0	0	0	0.800903	0	0	0	0	0.0719714	0.393856	0	0		0	0	0	41.6667	0	0	0	0	8.33333	25	0	0
Limb muscle	lymphoid	T cell (CD4+ CD8- CCL5-)	T c. CD4+CD8-CCL5-			0	0	0.00320525	0.3767	0.0517747	0.764647	0.044864	0.0759558	0.24371	0.331802	0	0		0	0	0.159236	8.75796	0.955414	16.5605	0.955414	1.43312	5.41401	5.89172	0	0
Limb muscle	lymphoid	T cell (CD4+ CD8- CCL5- CLDN1+)	T c. CD4+CD8-CCL5-CLDN1+			0	0	0	0.123362	0.0210799	0.111549	0.0372742	0.0499534	0.261327	0.203889	0	0.045312		0	0	0	4.57516	0.653595	1.96078	0.653595	0.653595	4.57516	4.57516	0	0.653595
Limb muscle	lymphoid	T cell (CD4- CD8+ CCL5-)	T c. CD4-CD8+CCL5-			0	0.0169296	0	0.440028	0.0775939	0.27075	0.0427733	0.06186	0.340606	0.36775	0	0		0	0.395257	0	10.2767	1.58103	4.34783	0.790514	1.18577	7.11462	5.92885	0	0
Limb muscle	myeloid	neutrophil	neutrophil			0	0	0	2.00727	0.190223	0	0	3.65198	0.55402	0.583868	0	0.326759		0	0	0	90.3846	7.69231	0	0	96.1538	26.9231	7.69231	0	11.5385
Limb muscle	myeloid	basophil	basophil			0	0	0	2.08848	0	0	0	0	0	0.802007	0	0		0	0	0	60	0	0	0	0	0	20	0	0
Limb muscle	myeloid	macrophage	macrophage			0	0	0	1.2363	0.0679295	0.0140336	0	1.06767	0.208088	0.591964	0	0.179603		0	0	0	60.8108	3.37838	0.675676	0	31.7568	10.1351	13.5135	0	8.10811
Diaphragm	endothelial	capillary cell (FABP5+ RBP7lo)	capillary FABP5+RBP7lo			0	0	0	0.727909	0.369075	0	0	1.88861	0.327025	0.363013	0	0		0	0	0	29.0909	12.7273	0	0	70.9091	10.9091	12.7273	0	0
Bone	endothelial	sinusoid cell (MAFB+)	sinusoid MAFB+			0	0	0.423111	0.814928	0.235463	0	0	2.27517	0.314248	0.24749	0	0.23946		0	0	5	30	15	0	0	45	15	15	0	5
Bone	stromal	osteo-CAR cell	osteo-CAR c.			0	0	0	0.829657	0	0	0	1.15171	0.21055	3.84914	0	0.166747		0	0	0	20	0	0	0	30	10	90	0	10
Bone	stromal	osteoblast	osteoblast			0	0	0	0.373343	0.0168532	0	0	0.612082	0.398918	2.92589	0.01428	0.00446354		0	0	0	21.1538	3.84615	0	0	26.9231	23.0769	86.5385	1.92308	1.92308
Bone	stromal	chondrocyte	chondrocyte			0	0.119534	0.0750182	0.579285	0.119833	0.283486	0	0.563966	0.203519	4.77448	0.0401993	0.0196081		0	6.54206	2.80374	43.9252	11.215	14.0187	0	26.1682	17.757	99.0654	3.73832	2.80374
Bone	stromal	vascular associated smooth muscle cell	vascular smooth muscle			0	0	0	0.645444	0.122428	0	0.0660847	0.408942	1.17668	0.320186	0.199567	0.194687		0	0	0	34.2105	5.26316	0	2.63158	15.7895	50	10.5263	10.5263	7.89474
Bone	stromal	fibroblast	fibroblast			0	0.0565538	0	0.663237	0.0565538	0	0	0.213351	0.123052	4.59034	0	0		0	5.88235	0	35.2941	5.88235	0	0	11.7647	11.7647	94.1176	0	0
Bone	stromal	adipo-CAR cell	adipo-CAR c.			0	0	2.41277	0.518712	0.489066	0	0	1.27975	0.225553	2.64231	0	0		0	0	70.5882	29.4118	17.6471	0	0	70.5882	11.7647	88.2353	0	0
Bone	stromal	adipocyte (UCP1lo)	adipocyte UCP1lo			0	0.460067	2.95554	0.788905	1.06864	0	0	0.33904	0	0	0	0		0	11.1111	100	33.3333	44.4444	0	0	11.1111	0	0	0	0
Bone	stromal	unknown_Bone_stromal_G1 (NGFR+ TNNT2+)	? stromal 1 NGFR+TNNT2+			0	0	0	0.470636	0.47514	0	0	0.548742	0.300739	3.16437	0.282105	0		0	0	0	30	30	0	0	40	30	100	20	0
Bone	lymphoid	B cell	B c.			0	0.0719057	0	0.380204	0.0719642	0	0	0.908028	0.920815	0.270754	0	0		0	0.884956	0	8.84956	0.884956	0	0	16.8142	21.2389	4.42478	0	0
Bone	lymphoid	B cell (PF)	B c. ∞			0	0	0	0.809654	0	0	0	0.404134	0.279263	0.679856	0	0.761193		0	0	0	22.2222	0	0	0	11.1111	11.1111	16.6667	0	11.1111
Bone	lymphoid	plasma cell	plasma c.			0	0.209311	0.00856084	0.464975	0.0960797	0.0164833	0	1.43229	0.0921109	0.226981	0	0.0527665		0	8.05861	0.18315	24.9084	5.31136	0.732601	0	67.3993	5.67766	9.15751	0	2.74725
Bone	lymphoid	natural killer cell_T cell (PF)	NK c./T c. ∞			0	0	0	0.309971	0	0	0.0218858	0.905495	0.439149	0	0	0		0	0	0	18.75	0	0	3.125	56.25	25	0	0	0
Bone	lymphoid	T cell (CD4+ CD8- CCL5-)	T c. CD4+CD8-CCL5-			0	0	0	0.313779	0.0469559	0.949006	0	0.790044	0.540891	0.21197	0	0		0	0	0	6.66667	0.952381	17.1429	0	13.3333	11.4286	4.7619	0	0
Bone	lymphoid	T cell (CD4- CD8+ CCL5+)	T c. CD4-CD8+CCL5+			0	0	0	0.365378	0.149919	0.0496291	0	0.7993	0.657457	0.257074	0	0		0	0	0	8.77193	3.50877	0.877193	0	21.0526	18.4211	4.38596	0	0
Bone	hematopoietic	hematopoietic precursor cell	hematopoietic precursor			0	0	0	0.400192	0.0798447	0	0.0336585	0.795924	0.234772	0.0457527	0	0.0834332		0	0	0	22.9508	5.7377	0	3.27869	44.2623	16.3934	3.27869	0	4.91803
Bone	megakaryocyte-erythroid	megakaryocyte progenitor cell	megakaryocyte progenitor			0	0	0	0.869164	0.0824805	0	0	1.41324	0.413953	0.176447	0.015018	0		0	0	0	48.3871	12.9032	0	0	80.6452	35.4839	9.67742	6.45161	0
Bone	megakaryocyte-erythroid	erythroid progenitor cell	erythroid progenitor			0	0	0.00196288	0.484432	0.0530221	0.000626785	0	0.726382	0.0474267	0.0768632	0	0.0130288		0	0	0.200803	47.1888	7.83133	0.200803	0	59.6386	6.62651	11.245	0	1.40562
Bone	megakaryocyte-erythroid	erythroid lineage cell	erythroid c.			0	0	0	1.44157	0.0487415	0	0	0.940713	0.040218	0.00814774	0	0.00773204		0	0	0	76.7068	1.20482	0	0	58.2329	2.40964	0.401606	0	0.401606
Bone	megakaryocyte-erythroid	erythroid lineage cell (PF)	erythroid c. ∞			0	0	0	0.74734	0.0319742	0.000906964	0	0.724869	0.0343278	0.0953255	0	0.0159038		0	0	0	54.1393	3.02234	0.131406	0	44.2838	3.28515	5.91327	0	1.05125
Bone	myeloid	neutrophil	neutrophil			0	0	0.00654355	1.42172	0.0824827	0	0.0032659	4.43726	0.864558	0.0686974	0	0.228054		0	0	0.238854	66.0828	3.90127	0	0.278662	97.0541	40.3264	1.15446	0	8.71815
Bone	myeloid	neutrophil (PF)	neutrophil ∞			0	0	0.000822946	0.769841	0.131538	0	0.0245001	4.35184	0.516348	0.00612872	0	0.155675		0	0	0.0757805	62.0491	13.1252	0	2.60685	99.8333	41.7096	0.257654	0	14.0649
Bone	myeloid	granulocyte monocyte progenitor cell	granulocyte monocyte progenitor			0	0	0	0.348866	0.0705041	0	0.0165376	1.52775	0.165494	0.0252202	0	0.13767		0	0	0	33.0189	9.43396	0	2.35849	84.9057	17.9245	2.83019	0	13.6792
Bone	myeloid	monocyte	monocyte			0	0	0	0.801024	0.108306	0.00233534	0	4.06528	0.589332	0.100579	0	0.297033		0	0	0	35.9086	4.24374	0.108814	0	95.7563	23.5038	3.04679	0	10.9902
Bone	myeloid	monocyte (PF)	monocyte ∞			0	0	0.00347769	0.579516	0.118176	0	0.0041186	4.07375	0.307538	0.0419394	0	0.229501		0	0	0.100402	41.7671	9.43775	0	0.401606	98.3936	18.9759	1.10442	0	15.3614
Bone	myeloid	macrophage_monocyte (PF)	macrophage/monocyte ∞			0	0	0	0.452573	0.092299	0	0.00694343	2.98776	0.12996	0	0	0.102143		0	0	0	44.2379	10.0372	0	0.743494	96.6543	14.4981	0	0	11.1524
Bone	myeloid	macrophage (osteoclast)	macrophage osteoclast			0	0	0	0.955602	0.0864944	0	0	2.72631	0.349426	0.0518036	0	0.0942271		0	0	0	41.25	5	0	0	83.75	18.75	1.25	0	3.75
Bone	myeloid	conventional dendritic cell	conventional dendritic c.			0	0	0	0.355411	0.0657094	0	0	1.00732	0.427579	0.113547	0	0.133775		0	0	0	25	4.16667	0	0	45.8333	33.3333	12.5	0	4.16667
Bone	myeloid	plasmacytoid dendritic cell	plasmacytoid dendritic c.			0	0	0	0.695355	0	0	0	0.239569	0.536524	0.047279	0	0		0	0	0	36	0	0	0	12	28	4	0	0
Bone	neural	non-myelinating Schwann cell	non-myelinating Schwann c.			0	0.181551	0	0.335152	0	0	0	0	0.181551	0	0.181551	0		0	33.3333	0	33.3333	0	0	0	0	33.3333	0	33.3333	0
Bone marrow	endothelial	sinusoid cell (MAFB+)	sinusoid MAFB+			0	0	0.0802484	0.659787	0	0	0	1.55811	0	1.25645	0	0		0	0	6.25	18.75	0	0	0	37.5	0	18.75	0	0
Bone marrow	stromal	osteo-CAR cell	osteo-CAR c.			0	0	0.441822	0.339444	0.357427	0	0	1.63878	0.449044	4.33495	0	0.443474		0	0	10.5263	15.7895	5.26316	0	0	47.3684	10.5263	100	0	10.5263
Bone marrow	lymphoid	B cell	B c.			0	0.0395058	0	0.391784	0.17345	0.115128	0	1.36845	0.547109	0	0	0		0	0.70922	0	7.0922	2.12766	1.41844	0	26.9504	9.21986	0	0	0
Bone marrow	lymphoid	plasma cell	plasma c.			0	0.286863	0.00511694	0.715527	0.0891067	0	0.00407902	1.23341	0.10065	0	0	0.0181429		0	14.1791	0.248756	41.2935	5.47264	0	0.248756	58.209	7.21393	0	0	1.24378
Bone marrow	lymphoid	plasma cell (PF)	plasma c. ∞			0	0	0	0.599127	0	0	0	0.521139	0.269135	0	0	0		0	0	0	55.5556	0	0	0	44.4444	33.3333	0	0	0
Bone marrow	lymphoid	natural killer cell	NK c.			0	0	0	0.449055	0.234617	0	0	1.36244	0.358262	0.0548022	0	0		0	0	0	8.03571	3.57143	0	0	34.8214	7.14286	0.892857	0	0
Bone marrow	lymphoid	natural killer T cell	NKT c.			0	0	0	0.255784	0.0845913	0	0.0701461	1.10434	0.318204	0	0	0.0984883		0	0	0	5.06329	1.26582	0	1.26582	25.3165	6.32911	0	0	1.26582
Bone marrow	lymphoid	natural killer cell_T cell (PF)	NK c./T c. ∞			0	0	0	0.404572	0	0.0588467	0	2.31964	0.439914	0.16081	0	0.087091		0	0	0	29.0323	0	3.22581	0	67.7419	25.8065	3.22581	0	3.22581
Bone marrow	lymphoid	T cell (CD4+ CD8- CCL5-)	T c. CD4+CD8-CCL5-			0	0	0	0.391647	0.0956591	0.929114	0.0376239	1.59953	0.161754	0	0	0.0375751		0	0	0	6.08696	1.52174	16.087	0.217391	36.087	2.3913	0	0	0.434783
Bone marrow	lymphoid	T cell (CD4- CD8+ CCL5+)	T c. CD4-CD8+CCL5+			0	0	0	0.477493	0.0277193	0	0.08776	1.37904	0.358196	0.0191203	0	0.0189242		0	0	0	7.97342	0.332226	0	1.3289	34.8837	6.64452	0.332226	0	0.332226
Bone marrow	hematopoietic	hematopoietic precursor cell	hematopoietic precursor			0	0	0	0.355365	0.0487121	0	0.0199481	1.41257	0.149823	0	0	0.0330314		0	0	0	16.4557	2.53165	0	1.26582	57.5949	8.22785	0	0	1.89873
Bone marrow	megakaryocyte-erythroid	megakaryocyte progenitor cell	megakaryocyte progenitor			0	0	0.00955964	0.63014	0.206547	0	0	1.85877	0.63009	0.109093	0.0527122	0		0	0	2.32558	46.5116	13.9535	0	0	88.3721	39.5349	2.32558	9.30233	0
Bone marrow	megakaryocyte-erythroid	erythroid progenitor cell	erythroid progenitor			0	0.000914553	0.00186533	0.683805	0.0708587	0.0028831	0	1.32558	0.0566514	0.0165198	0	0.024902		0	0.114811	0.229621	49.3685	6.31458	0.344432	0	70.0344	4.93685	1.60735	0	2.1814
Bone marrow	megakaryocyte-erythroid	erythroid lineage cell	erythroid c.			0	0	0.00174904	1.89708	0.00382887	0.00332517	0	1.09907	0.0434211	0.0101387	0	0.0164467		0	0	0.0985222	81.8719	0.197044	0.0985222	0	44.532	1.7734	0.394089	0	0.689655
Bone marrow	megakaryocyte-erythroid	erythroid lineage cell (PF)	erythroid c. ∞			0	0	0	1.40762	0.030261	0.0015221	0	0.782869	0.0250877	0.018775	0	0.0107179		0	0	0	71.0798	1.95334	0.081389	0	37.7103	1.62778	0.86815	0	0.569723
Bone marrow	myeloid	neutrophil	neutrophil			0	0	0.00445088	1.47944	0.100154	0.00331956	0.000930305	4.4811	0.843567	0.00580212	0.000569627	0.203061		0	0	0.0942888	61.2473	3.25296	0.121228	0.0404095	97.104	33.0348	0.141433	0.00673491	6.14898
Bone marrow	myeloid	neutrophil (PF)	neutrophil ∞			0	0	0.000686485	0.974065	0.151775	0.00472917	0.0103874	4.64271	0.65961	0.00235306	0	0.214257		0	0	0.048646	59.4779	9.63191	0.291876	0.810767	98.719	39.5168	0.145938	0	11.9669
Bone marrow	myeloid	basophil	basophil			0	0	0	0.566012	0	0	0	1.08654	0.359981	0	0	0		0	0	0	14.2857	0	0	0	42.8571	19.0476	0	0	0
Bone marrow	myeloid	granulocyte monocyte progenitor cell	granulocyte monocyte progenitor			0	0	0	0.30221	0.0801798	0	0	1.50955	0.15917	0	0	0.161857		0	0	0	29.4737	8.42105	0	0	73.6842	15.7895	0	0	13.6842
Bone marrow	myeloid	monocyte	monocyte			0	0	0.00536281	1.00621	0.112042	0.00324063	0	4.09991	0.420097	0.0102422	0	0.334781		0	0	0.151745	41.1229	3.94537	0.151745	0	93.475	16.085	0.151745	0	11.3809
Bone marrow	myeloid	monocyte (PF)	monocyte ∞			0	0	0	0.752805	0.141274	0.00579022	0	4.16573	0.330062	0	0	0.282428		0	0	0	45.1613	7.14286	0.460829	0	97.4654	19.5853	0	0	15.4378
Bone marrow	myeloid	macrophage (CD5L+)	macrophage CD5L+			0	0	0.130002	1.4584	0	0	0	1.83818	0.107356	0	0	0.105075		0	0	2.38095	38.0952	0	0	0	42.8571	4.7619	0	0	2.38095
Bone marrow	myeloid	conventional dendritic cell	conventional dendritic c.			0	0	0	0.266214	0.0864215	0	0	1.51503	0.264824	0	0	0		0	0	0	18.75	6.25	0	0	68.75	12.5	0	0	0
Bone marrow	myeloid	plasmacytoid dendritic cell	plasmacytoid dendritic c.			0	0	0	0.408712	0.140868	0	0	1.22113	0.499299	0	0	0.197719		0	0	0	12.6984	4.7619	0	0	34.9206	14.2857	0	0	4.7619
Bone marrow	myeloid	dendritic cell (FLT3+ IGSF6+)	dendritic c. FLT3+IGSF6+			0	0	0	0.687189	0.0185961	0	0.0612862	2.39926	0.458534	0.0422867	0	0.101323		0	0	0	36.1111	2.77778	0	2.77778	77.7778	22.2222	2.77778	0	5.55556
Blood	stromal	mesothelial cell	mesothelial c.			0	0	0	0	0	1.21755	0	0.434805	0	3.88844	0	0		0	0	0	0	0	50	0	25	0	100	0	0
Blood	lymphoid	B cell	B c.			0	0	0	0.485339	0.078688	0.0856129	0	0.635227	0.35363	0	0	0.0309662		0	0	0	8.89193	1.23119	1.36799	0	10.6703	6.15595	0	0	0.547196
Blood	lymphoid	natural killer cell	NK c.			0	0	0.011082	0.431879	0.0547775	0.0168585	0.00744189	0.754656	0.44823	0	0	0.0515277		0	0	0.266667	12.2667	1.6	0.266667	0.266667	19.4667	11.7333	0	0	1.06667
Blood	lymphoid	T cell (CD4+ CD8- CCL5-)	T c. CD4+CD8-CCL5-			0	0	0	0.454394	0.0656958	1.40666	0.0228399	0.33371	0.353629	0	0	0.0211886		0	0	0	9.49853	1.23894	35.2212	0.353982	6.72566	7.61062	0	0	0.353982
Blood	lymphoid	T cell (CD4+ CD8- CCL5- CCR10+)	T c. CD4+CD8-CCL5-CCR10+			0	0	0	0.48563	0.0630105	0.798282	0	0.206106	0.207419	0	0	0		0	0	0	10.7914	1.43885	17.2662	0	4.31655	4.31655	0	0	0
Blood	lymphoid	T cell (CD4- CD8+ CCL5+)	T c. CD4-CD8+CCL5+			0	0	0	0.550239	0.0203246	0.0438953	0.0176302	0.608028	0.561938	0	0	0		0	0	0	16.6667	0.641026	1.92308	0.641026	18.5897	16.0256	0	0	0
Blood	hematopoietic	hematopoietic precursor cell	hematopoietic precursor			0	0	0	0.426534	0.0764014	0.0174904	0	0.696456	0.206069	0	0	0		0	0	0	29.6296	3.7037	1.23457	0	34.5679	9.87654	0	0	0
Blood	megakaryocyte-erythroid	megakaryocyte progenitor cell	megakaryocyte progenitor			0	0	0	0.617352	0.192318	0.0401338	0	1.45202	0.372123	0	0.112464	0.0499184		0	0	0	26	4	1	0	47	12	0	2	3
Blood	megakaryocyte-erythroid	platelet	platelet			0	0	0	1.34089	0.123961	0.127179	0	1.09344	0.611198	0	0.0235613	0.0483869		0	0	0	35.8974	1.7094	2.5641	0	29.9145	13.6752	0	0.854701	0.854701
Blood	megakaryocyte-erythroid	erythroid lineage cell	erythroid c.			0	0	0	1.65381	0	0	0	0.449758	0.0199907	0	0	0.0176255		0	0	0	85.6	0	0	0	24.8	0.8	0	0	0.8
Blood	megakaryocyte-erythroid	erythroid lineage cell (PF)	erythroid c. ∞			0	0	0	0.914134	0	0.0850582	0	0.589785	0	0	0	0		0	0	0	64	0	4	0	20	0	0	0	0
Blood	myeloid	neutrophil	neutrophil			0	0.000117813	0.0249689	1.74491	0.0578377	0.00988917	0.000675509	3.52486	0.79686	0.000151314	0	0.335736		0	0.00797639	0.462631	71.4046	2.33708	0.311079	0.0398819	90.8192	35.471	0.00797639	0	12.5309
Blood	myeloid	neutrophil (PF)	neutrophil ∞			0	0	0	1.04357	0.136738	0	0	3.66136	0.72845	0	0	0.207824		0	0	0	71.3178	10.8527	0	0	96.8992	47.2868	0	0	14.7287
Blood	myeloid	monocyte	monocyte			0	0	0.00379931	1.46473	0.142951	0.00686738	0	3.65867	0.59441	0	0	0.301226		0	0	0.15456	77.0479	7.57342	0.463679	0	97.6043	34.0804	0	0	17.6198
Blood	myeloid	monocyte (PF)	monocyte ∞			0	0	0	0.934363	0.149503	0	0	3.38874	0.540183	0	0	0.0472991		0	0	0	44.4444	11.1111	0	0	100	44.4444	0	0	5.55556
Blood	myeloid	macrophage_monocyte	macrophage/monocyte			0	0	0	1.54388	0.0355393	0	0	2.48235	0.251435	0	0	0.319001		0	0	0	78.7879	3.0303	0	0	90.9091	18.1818	0	0	18.1818
Spleen	lymphoid	B cell	B c.			0	0.00548753	0	0.476282	0.0973303	0.053994	0	0.254324	0.589324	0.00757507	0	0.0296795		0	0.126502	0	14.9905	2.5933	1.39152	0	7.02087	19.3548	0.189753	0	0.885515
Spleen	lymphoid	B cell (PF)	B c. ∞			0	0	0	0.716425	0.242908	0	0	0.335293	0.599536	0	0	0.019217		0	0	0	40.9836	16.3934	0	0	16.3934	39.3443	0	0	1.63934
Spleen	lymphoid	plasma cell	plasma c.			0	0.09184	0.00156773	0.619506	0.0683134	0.0172053	0.000527733	0.350636	0.143255	0	0.00238326	0.0165139		0	6.50246	0.295567	52.8079	5.71429	1.28079	0.0985222	28.67	13.5961	0	0.0985222	1.28079
Spleen	lymphoid	plasma cell (PF)	plasma c. ∞			0	0	0	0.551768	0.110545	0	0	0.405332	0.498429	0	0	0		0	0	0	60.7143	21.4286	0	0	42.8571	57.1429	0	0	0
Spleen	lymphoid	natural killer cell	NK c.			0	0	0	0.372366	0.0869542	0	0.08264	0.465719	0.582001	0	0	0		0	0	0	14.7368	3.15789	0	2.10526	13.1579	24.7368	0	0	0
Spleen	lymphoid	natural killer T cell	NKT c.			0	0	0	0.399304	0.10846	0.0721101	0.0149203	0.240658	0.639821	0	0	0.0137796		0	0	0	14.2857	3.24675	1.2987	0.649351	8.11688	25.3247	0	0	0.162338
Spleen	lymphoid	natural killer cell_T cell	NK c./T c.			0	0	0	0.387249	0.0215007	0	0	0.0643272	0.664498	0	0	0		0	0	0	12.3288	1.36986	0	0	4.10959	19.1781	0	0	0
Spleen	lymphoid	natural killer cell_T cell (PF)	NK c./T c. ∞			0	0	0	0.41141	0.256264	0.0283335	0.0154294	0.417831	0.780002	0	0	0.00438648		0	0	0	33.8129	13.6691	0.719424	1.43885	24.4604	53.9568	0	0	0.719424
Spleen	lymphoid	T cell (CD4+ CD8- CCL5-)	T c. CD4+CD8-CCL5-			0	0	0	0.406052	0.0864448	1.03506	0.0222983	0.271964	0.609344	0.00383592	0	0.00689102		0	0	0	12.5677	2.38353	27.6273	0.433369	7.36728	19.61	0.108342	0	0.216685
Spleen	lymphoid	T cell (CD4- CD8+ CCL5+)	T c. CD4-CD8+CCL5+			0	0.00536871	0	0.490422	0.0736213	0.119188	0.0303341	0.279919	0.650902	0	0	0.0118228		0	0.160256	0	14.4231	1.76282	2.08333	0.641026	7.37179	18.5897	0	0	0.320513
Spleen	lymphoid	T cell (CD4+ CD8+ CCL5+)	T c. CD4+CD8+CCL5+			0	0	0	0.404669	0.0731021	0.0227798	0.013248	0.626158	0.872478	0	0	0.0276524		0	0	0	13.1313	2.3569	0.673401	0.673401	16.4983	28.9562	0	0	0.673401
Spleen	megakaryocyte-erythroid	erythroid progenitor cell	erythroid progenitor			0	0	0	0.651995	0.0713875	0	0	0.506553	0.12353	0.0128276	0	0.00531009		0	0	0	65.6716	10.4478	0	0	46.2687	23.8806	2.98507	0	1.49254
Spleen	megakaryocyte-erythroid	erythroid lineage cell	erythroid c.			0	0	0	1.27565	0.0391081	0	0	0.330706	0.0547764	0	0	0		0	0	0	63.6364	4.54545	0	0	13.6364	4.54545	0	0	0
Spleen	megakaryocyte-erythroid	erythroid lineage cell (PF)	erythroid c. ∞			0	0	0	0.917396	0.0518936	0	0	0.293307	0.0465903	0.00759138	0	0		0	0	0	63.4921	4.7619	0	0	17.4603	6.34921	1.5873	0	0
Spleen	myeloid	neutrophil	neutrophil			0	0	0.0435138	2.01583	0.0461958	0.00350578	0	3.38364	0.903413	0.000347531	0	0.280201		0	0	0.647249	80.5825	2.0712	0.0647249	0	70.8738	41.6181	0.0647249	0	10.8738
Spleen	myeloid	neutrophil (PF)	neutrophil ∞			0	0	0	1.15271	0.100187	0	0.00539026	4.24804	1.00824	0	0	0.19775		0	0	0	86.0465	17.4419	0	1.16279	97.6744	83.7209	0	0	23.2558
Spleen	myeloid	monocyte	monocyte			0	0	0	1.28699	0.129859	0.00816845	0.00225272	3.14709	0.734294	0	0	0.25211		0	0	0	67.7606	6.56371	0.3861	0.19305	89.7683	38.417	0	0	13.3205
Spleen	myeloid	macrophage_monocyte	macrophage/monocyte			0	0	0	1.14334	0.127543	0	0	1.80274	0.693676	0	0	0.158556		0	0	0	51.773	7.0922	0	0	62.4113	31.9149	0	0	6.38298
Spleen	myeloid	macrophage	macrophage			0	0	0.0187071	1.33474	0.209703	0.0397768	0	1.18339	0.749947	0.0161317	0	0.121545		0	0	0.38835	38.835	5.63107	0.776699	0	28.1553	19.8058	0.194175	0	3.1068
Spleen	myeloid	macrophage (MARCO+)	macrophage MARCO+			0	0	0	1.34802	0.283174	0.0594455	0.00849507	0.885469	0.833449	0	0	0.170371		0	0	0	72.7273	16.1616	3.0303	1.0101	42.4242	48.4848	0	0	14.1414
Spleen	myeloid	conventional dendritic cell	conventional dendritic c.			0	0	0	0.69041	0.167735	0	0	0.0371465	0.793989	0	0	0.0351664		0	0	0	43.5484	12.9032	0	0	4.83871	50	0	0	3.22581
Spleen	myeloid	plasmacytoid dendritic cell	plasmacytoid dendritic c.			0	0	0	0.326952	0.0928299	0	0	0.174356	0.802207	0	0	0		0	0	0	16.2162	5.40541	0	0	5.40541	37.8378	0	0	0
Spleen	myeloid	mature dendritic cell	mature dendritic c.			0	0	0	0.662726	0.121509	0	0	0	0.564772	0	0	0		0	0	0	46.6667	6.66667	0	0	0	40	0	0	0
Spleen	myeloid	dendritic cell (FLT3+ IGSF6+)	dendritic c. FLT3+IGSF6+			0	0	0	0.770423	0.154951	0.0620574	0	0.379589	0.916176	0	0	0.047073		0	0	0	35.8209	10.4478	2.98507	0	14.9254	50.7463	0	0	2.98507
Heart	endothelial	endothelial cell (FABP5+ RBP7+)	vascular endothelium FABP5+RBP7+			0	0	0	0.483653	0.142753	0.13791	0.0693288	2.17767	0.134828	0.678837	0	0		0	0	0	3.80623	0.519031	0.17301	0.17301	22.6644	0.346021	1.55709	0	0
Heart	stromal	cardiomyocyte	cardiomyocyte			0	0	0	0.504715	0	0	0	0.961331	0	0.567088	0	0		0	0	0	0.892857	0	0	0	1.78571	0	0.892857	0	0
Heart	stromal	atrial cardiomyocyte	atrial cardiomyocyte			0	0	0	0	0	0	0	0	0	0	0	0		0	0	0	0	0	0	0	0	0	0	0	0
Heart	stromal	ventricular cardiomyocyte	ventricular cardiomyocyte			0	0	0	1.01984	0	0	0	0.64832	0	0	0	0		0	0	0	2.06186	0	0	0	1.03093	0	0	0	0
Heart	stromal	vascular associated smooth muscle cell	vascular smooth muscle			0	0.583954	0	0.130892	0.122501	0.098281	0	0.967173	0.23533	2.01532	0.113201	0		0	1.14943	0	0.656814	0.164204	0.164204	0	2.13465	0.328407	7.38916	0.164204	0
Heart	stromal	fibroblast	fibroblast			0	0.0907313	0.0356727	0.350151	0.0904645	0	0	0.630257	0.239055	4.76047	0.294417	0.0740344		0	0.212089	0.106045	1.06045	0.106045	0	0	1.59067	0.318134	81.2301	0.530223	0.106045
Heart	stromal	pericyte	pericyte			0	0.313765	0	0.327877	0	0	0	0	0	2.78188	0	0		0	2.94118	0	2.94118	0	0	0	0	0	50	0	0
Heart	myeloid	neutrophil	neutrophil			0	0	1.43246	0.204583	0	0	0	3.10219	1.06684	1.55864	0	0		0	0	4.25532	4.25532	0	0	0	27.6596	4.25532	6.38298	0	0
Heart	myeloid	macrophage_monocyte	macrophage/monocyte			0	0	0	0.847455	0	0	0	2.29242	0.0278813	0.98525	0	0		0	0	0	4.52675	0	0	0	15.6379	0.411523	2.05761	0	0
Aorta	endothelial	endothelial cell (FABP5+ RBP7+)	vascular endothelium FABP5+RBP7+			0	0	0	0.955292	0.0929175	0	0	2.53793	0.451438	0.129629	0	0		0	0	0	55.5556	9.25926	0	0	96.2963	37.037	7.40741	0	0
Aorta	stromal	vascular associated smooth muscle cell	vascular smooth muscle			0	0	0	0.459885	0.140236	0	0	0.0556314	1.43685	1.39729	0.21954	0		0	0	0	45.4545	18.1818	0	0	9.09091	100	18.1818	27.2727	0
Aorta	stromal	adipocyte (UCP1lo)	adipocyte UCP1lo			0	0.594765	3.42389	1.50093	0.0710587	0	0	0.0710587	0.0710587	0	0	0.137401		0	50	100	75	25	0	0	25	25	0	0	25
Lung	epithelial	ciliated cell	ciliated c.			0	0	0	0.447518	0	0	0	0.514845	0.116122	0.0697945	0	0		0	0	0	18.1818	0	0	0	18.1818	3.0303	3.0303	0	0
Lung	epithelial	club cell	club c.			0	0	0	0.93201	0.128121	0.0890672	0	0.575442	0.0942707	0.342108	0	0		0	0	0	81.8182	18.1818	9.09091	0	36.3636	9.09091	27.2727	0	0
Lung	epithelial	tuft cell	tuft c.			0	0	0	0.993963	0.414195	0.928991	0	0.526134	0.521093	0	0	0		0	0	0	38.4615	15.3846	23.0769	0	7.69231	15.3846	0	0	0
Lung	epithelial	alveolar epithelial cell type 1	alveolar c. type 1			0	0.017468	0.00908037	0.929719	0.078716	0.0279749	0	0.438221	0.465829	0.654129	0.123145	0.0402977		0	0.921659	0.460829	47.9263	5.06912	0.921659	0	22.5806	25.3456	20.2765	2.30415	1.84332
Lung	epithelial	alveolar epithelial cell type 2	alveolar c. type 2			0	0.0113386	0.00123284	0.80122	0.0875261	0.0803298	0	0.663883	0.116439	0.344621	0.12777	0.0203906		0	0.736067	0.105152	65.9306	9.25342	5.88854	0	45.2156	12.408	18.9274	11.9874	1.9979
Lung	epithelial	uterine metastasis cell	uterine metastasis c.			0	0	0	0.975175	0.093945	0.116584	0	1.14848	0.132488	0	0	0.0553484		0	0	0	87.1429	15.7143	21.4286	0	74.2857	22.8571	0	0	7.14286
Lung	endothelial	artery cell	artery			0	0	0	0.689915	0.0417812	0	0	0.59472	0.312738	0.558894	0	0.109631		0	0	0	13.986	0.699301	0	0	9.79021	6.29371	9.79021	0	1.3986
Lung	endothelial	vein cell	vein			0	0	0	0.735997	0.123867	0	0	1.04613	0.48482	0.198744	0	0.0488983		0	0	0	24.4444	4.44444	0	0	29.6296	15.5556	5.18519	0	1.48148
Lung	endothelial	capillary cell (FABP5- RBP7-)	capillary FABP5-RBP7-			0	0	0	0.921042	0.138173	0	0.00163829	0.952038	0.331711	0.554282	0.00950076	0.029283		0	0	0	21.4031	2.43757	0	0.059453	19.6195	6.8371	9.51249	0.118906	0.59453
Lung	endothelial	capillary cell (FABP5+ RBP7-)	capillary FABP5+RBP7-			0	0	0	0.806996	0.473442	0	0	1.58748	0.761398	0.594215	0	0		0	0	0	20	6.66667	0	0	33.3333	20	13.3333	0	0
Lung	endothelial	capillary cell (CXCL10+)	capillary CXCL10+			0	0	0	0.74074	0.211613	0	0	1.05694	0.304941	0.543347	0	0		0	0	0	19.0476	4.7619	0	0	19.0476	7.14286	11.9048	0	0
Lung	endothelial	capillary aerocyte cell	capillary aerocyte			0	0	0	0.754644	0.106006	0	0.00205702	0.734963	0.347874	0.393356	0	0.302563		0	0	0	23.1111	2.33333	0	0.111111	15.8889	9.11111	8.77778	0	7.55556
Lung	endothelial	lymphatic cell (CCL21+)	lymphatic CCL21+			0	0	0	0.836097	0.10899	0.0176636	0	0.865172	0.438755	0.77188	0	0		0	0	0	24.4186	1.93798	0.387597	0	14.7287	10.4651	11.2403	0	0
Lung	stromal	vascular associated smooth muscle cell	vascular smooth muscle			0	0.124008	0	0.67808	0	0.13763	0	0.525281	0.54326	2.62155	0.168166	0		0	6.89655	0	24.1379	0	3.44828	0	17.2414	17.2414	72.4138	6.89655	0
Lung	stromal	fibroblast	fibroblast			0	0	0	0.650594	0.0649815	0	0	0.4079	0.352446	4.37102	0.0948191	0		0	0	0	27.5862	3.44828	0	0	20.6897	13.7931	93.1034	3.44828	0
Lung	stromal	adventitial fibroblast	adventitial fibroblast			0	0.0316281	0	0.681056	0.12248	0.0581508	0	0.568177	0.356468	5.55774	0.0426542	0.0789429		0	0.946372	0	23.3438	4.10095	1.89274	0	12.3028	11.3565	100	1.57729	2.52366
Lung	stromal	alveolar fibroblast	alveolar fibroblast			0	0.00720268	0	0.810554	0.147602	0	0	0.775503	0.368551	4.33317	0.0212798	0.0383266		0	0.200602	0	24.4734	3.61083	0	0	17.9539	10.2307	99.8997	0.702106	0.802407
Lung	stromal	fibroblast (NNAT+)	fibroblast NNAT+			0	0	0	0.632941	0.264397	0.0433114	0	0.837005	0.327337	5.06984	0.0842426	0.066885		0	0	0	19.7674	5.81395	1.16279	0	19.7674	9.30233	100	2.32558	1.16279
Lung	stromal	fibromyocyte	fibromyocyte			0	0	0	1.09207	0	0	0	0.440164	0.587219	4.28102	0	0		0	0	0	34	0	0	0	8	16	100	0	0
Lung	stromal	pericyte	pericyte			0	0	0	0.93808	0.225031	0	0	0.317937	0.638633	4.17109	0.309033	0		0	0	0	26.7606	4.22535	0	0	5.6338	16.9014	95.7746	5.6338	0
Lung	stromal	mesothelial cell	mesothelial c.			0	0	0	0.568943	0.205958	0.358449	0	0.349462	0.57541	2.63655	0.083747	0		0	0	0	36.3636	9.09091	18.1818	0	27.2727	45.4545	100	9.09091	0
Lung	lymphoid	B cell	B c.			0	0	0	0.431637	0.064048	0.0902764	0	0.61395	0.419918	0.282788	0	0.0781451		0	0	0	11.2033	1.65975	1.24481	0	12.4481	12.8631	5.80913	0	2.48963
Lung	lymphoid	plasma cell	plasma c.			0	0.156302	0.00478877	0.485517	0.0914124	0.0100678	0	0.762424	0.180044	0.286914	0	0.0247683		0	10.4895	0.699301	44.7552	6.29371	0.699301	0	43.3566	13.986	18.8811	0	3.4965
Lung	lymphoid	innate lymphoid cell	innate lymphoid c.			0	0	0	0.430135	0.0509305	0	0	1.28562	0.610221	0.301766	0	0		0	0	0	16.2162	2.7027	0	0	40.5405	24.3243	9.45946	0	0
Lung	lymphoid	natural killer cell (PF)	NK c. ∞			0	0	0	0.384571	0.0910146	0	0	0.934511	0.691031	0.291756	0	0.0112719		0	0	0	20.339	5.50847	0	0	32.6271	37.2881	15.2542	0	0.423729
Lung	lymphoid	natural killer cell (GZMB+)	NK c. GZMB+			0	0	0	0.40503	0.124663	0.00177522	0	0.728396	0.654989	0.334423	0	0.014712		0	0	0	13.0129	3.8687	0.0586166	0	18.6987	22.3916	9.78898	0	0.410317
Lung	lymphoid	natural killer cell (KLRD1+)	NK c. KLRD1+			0	0	0	0.412776	0.157102	0	0.00226124	0.947927	0.598499	0.298414	0	0.0102611		0	0	0	14.0127	5.17516	0	0.0796178	26.9108	21.1783	9.47452	0	0.238854
Lung	lymphoid	natural killer T cell	NKT c.			0	0	0	0.355034	0.113116	0	0.00597336	0.813915	0.599123	0.252848	0	0.00351626		0	0	0	12.1387	3.66089	0	0.192678	21.58	21.7726	6.93642	0	0.192678
Lung	lymphoid	natural killer cell_T cell	NK c./T c.			0	0	0	0.423596	0.122071	0	0	0.829695	0.627498	0.317315	0	0		0	0	0	10.9589	2.73973	0	0	20.5479	18.8356	7.19178	0	0
Lung	lymphoid	T cell (CD4+ CD8- CCL5+)	T c. CD4+CD8-CCL5+			0	0	0	0.333381	0.0524533	0.0392614	0	0.74143	0.559643	0.389578	0	0		0	0	0	9.86842	1.97368	0.657895	0	17.1053	19.0789	10.5263	0	0
Lung	lymphoid	T cell (CD4+ CD8- CCL5-)	T c. CD4+CD8-CCL5-			0	0	0.00378247	0.394218	0.0814126	0.600694	0.0154336	0.64352	0.515854	0.327642	0	0.0436474		0	0	0.0899281	9.26259	1.79856	10.9712	0.269784	13.5791	12.4101	6.47482	0	0.719424
Lung	lymphoid	T cell (CD4- CD8+ CCL5+)	T c. CD4-CD8+CCL5+			0	0	0	0.492767	0.114183	0.527934	0	0.986777	0.626046	0.120946	0.0250572	0.00465735		0	0	0	13.1443	2.57732	7.47423	0	23.4536	18.299	2.57732	0.515464	0.257732
Lung	lymphoid	T cell (CD4+ CD8+ CCL5+)	T c. CD4+CD8+CCL5+			0	0	0	0.417832	0.111202	0.0076825	0	0.934647	0.68865	0.371096	0.00264713	0.0190737		0	0	0	10.2685	2.61745	0.201342	0	19.1275	18.3221	7.98658	0.0671141	0.33557
Lung	lymphoid	T cell (PF)	T c. ∞			0	0	0	0.403543	0.133179	0.021565	0	0.971547	0.748624	0.522127	0.00323891	0.0117754		0	0	0	26.3043	10.6522	0.652174	0	41.3043	48.6957	15.8696	0.217391	0.434783
Lung	megakaryocyte-erythroid	erythroid lineage cell	erythroid c.			0	0	0	1.58236	0	0	0	0.482813	0	0	0	0		0	0	0	85.7143	0	0	0	21.4286	0	0	0	0
Lung	myeloid	neutrophil	neutrophil			0	0	0.0575035	1.83199	0.0570222	0.00326009	0	2.86155	0.828822	0.144748	0.00135507	0.563294		0	0	0.932134	62.731	1.58626	0.0654129	0	63.1235	24.4808	2.40392	0.0163532	13.7694
Lung	myeloid	neutrophil (PF)	neutrophil ∞			0	0	0.00347516	0.998332	0.120392	0	0.0218038	3.43	0.729309	0.10776	0	0.293915		0	0	0.381679	79.0076	13.7405	0	2.29008	98.855	62.2137	3.05344	0	29.3893
Lung	myeloid	neutrophil (CCL13+)	neutrophil CCL13+			0	0	0.158157	1.51423	0.155394	0.0284804	0.011206	2.69005	0.555921	0.0148786	0	1.0413		0	0	3.26531	47.7551	3.06122	0.612245	0.204082	59.1837	13.6735	0.408163	0	28.9796
Lung	myeloid	neutrophil (IL18BP+)	neutrophil IL18BP+			0	0	0.0151968	2.04006	0.105439	0	0.0180066	4.12819	0.277367	0.0133659	0	0.368547		0	0	0.276243	78.1768	2.48619	0	0.552486	98.3425	8.83978	0.276243	0	11.8785
Lung	myeloid	eosinophil	eosinophil			0	0	0	0.77158	0	0	0	1.2981	0.828931	0	0	0		0	0	0	14.2857	0	0	0	14.2857	14.2857	0	0	0
Lung	myeloid	granulocyte monocyte progenitor cell	granulocyte monocyte progenitor			0	0	0	0.288006	0.229192	0	0	1.28182	0.39667	0	0	0.133903		0	0	0	38.4615	23.0769	0	0	76.9231	38.4615	0	0	23.0769
Lung	myeloid	monocyte	monocyte			0	0	0.00169791	1.13999	0.147464	0.00434538	0	2.81305	0.625327	0.0771488	0.00622614	0.412684		0	0	0.074184	53.3012	6.37982	0.222552	0	84.9036	27.9674	2.70772	0.18546	17.5074
Lung	myeloid	monocyte (PF)	monocyte ∞			0	0	0	0.763106	0.130132	0	0	3.24664	0.386486	0.0257863	0	0.248208		0	0	0	65.3846	12.8205	0	0	98.7179	37.1795	1.28205	0	24.359
Lung	myeloid	alveolar macrophage	alveolar macrophage			0	0	0.000201779	1.3186	0.205043	0.00138265	0.000235441	3.97697	0.376742	0.0996073	0.00131772	0.276775		0	0	0.0297089	86.0071	19.697	0.178253	0.0594177	99.792	32.4421	8.31848	0.148544	24.7178
Lung	myeloid	alveolar macrophage (PF)	alveolar macrophage ∞			0	0.000852432	0.000367813	1.02666	0.219119	0.000579106	0.000301488	3.7051	0.281917	0.0627684	0.00145204	0.203335		0	0.219058	0.109529	89.0471	31.7634	0.109529	0.109529	99.8905	41.2924	3.94304	0.219058	29.3538
Lung	myeloid	alveolar macrophage (CXCL10+)	alveolar macrophage CXCL10+			0	0	0	1.20179	0.224862	0	0	3.80203	0.315495	0.103524	0	0.361768		0	0	0	81.8182	22.9947	0	0	99.4652	29.9465	8.55615	0	30.4813
Lung	myeloid	alveolar macrophage (LPL+)	alveolar macrophage LPL+			0	0	0	0.89044	0.258533	0	0	5.10439	0.239394	0.126049	0	0.328299		0	0	0	28.934	6.09137	0	0	100	6.59898	1.52284	0	7.61421
Lung	myeloid	interstitial macrophage	interstitial macrophage			0	0	0.00202097	1.24376	0.14121	0.00276072	0.00268913	3.0106	0.570144	0.109289	0	0.287075		0	0	0.137268	72.615	9.05971	0.0686342	0.274537	86.4791	36.1016	5.28483	0	19.2862
Lung	myeloid	interstitial macrophage (ABCA8+)	interstitial macrophage ABCA8+			0	0	0	1.16235	0.156987	0	0	1.84426	0.644183	0.175435	0.0065138	0.246046		0	0	0	58.567	7.16511	0	0	59.5016	31.1526	6.85358	0.311526	10.2804
Lung	myeloid	interstitial macrophage (CXCL10+)	interstitial macrophage CXCL10+			0	0	0.0164724	0.94097	0.162144	0	0.0110423	1.8938	0.694161	0.0623954	0	0.234087		0	0	0.934579	49.5327	12.1495	0	0.934579	69.1589	33.6449	3.73832	0	11.215
Lung	myeloid	conventional dendritic cell	conventional dendritic c.			0	0	0	0.6973	0.0858191	0	0	0.483692	0.641141	0.187414	0	0.0184022		0	0	0	49.2424	8.33333	0	0	21.2121	42.4242	11.3636	0	0.757576
Lung	myeloid	plasmacytoid dendritic cell	plasmacytoid dendritic c.			0	0	0	0.509394	0.250842	0	0	0.648763	0.543096	0.500178	0.0443571	0.228994		0	0	0	15.3846	9.23077	0	0	15.3846	16.9231	12.3077	1.53846	6.15385
Lung	myeloid	mature dendritic cell	mature dendritic c.			0	0	0	0.446383	0.0605551	0	0	0.511421	0.455246	0.144168	0	0		0	0	0	22.6667	2.66667	0	0	22.6667	25.3333	8	0	0
Lung	myeloid	dendritic cell (FLT3+ IGSF6+)	dendritic c. FLT3+IGSF6+			0	0	0	0.667599	0.121352	0	0	0.99411	0.71376	0.288633	0	0.0613875		0	0	0	35.6383	6.38298	0	0	41.4894	37.766	13.8298	0	2.65957
Lung	neural	non-myelinating Schwann cell	non-myelinating Schwann c.			0	0	0	0.551231	0	0	0	0	0.741146	0.29549	0	0		0	0	0	12.5	0	0	0	0	12.5	6.25	0	0
Trachea	epithelial	respiratory basal cell	respiratory basal c.			0	0.00806085	0	0.557343	0.0720664	0	0	0.0567556	0.464841	0.625881	0	0.00107502		0	0.719424	0	41.7266	8.63309	0	0	2.8777	38.8489	53.9568	0	0.719424
Trachea	epithelial	secretory cell	secretory c.			0	0	0.0479221	0.520124	0.0417733	0	0	0.0638009	0.298826	0.851107	0.012936	0		0	0	2.08333	56.25	10.4167	0	0	4.16667	35.4167	54.1667	2.08333	0
Trachea	epithelial	tuft cell	tuft c.			0	0	0	0.872659	0.540558	0.133104	0	0.763408	0.740613	0.535119	0	0		0	0	0	35	25	5	0	5	45	20	0	0
Trachea	stromal	chondrocyte	chondrocyte			0	0	0	0.779537	0.187544	0	0	0	0.316482	4.57827	0	0		0	0	0	81.8182	9.09091	0	0	0	36.3636	100	0	0
Trachea	stromal	fibroblast	fibroblast			0	0	0	0.372907	0.0874026	0	0	0.0170903	0.513016	4.55941	0.0613539	0		0	0	0	28.8889	4.44444	0	0	2.22222	33.3333	100	2.22222	0
Trachea	lymphoid	natural killer cell_T cell	NK c./T c.			0	0	0	0.469895	0.157458	0.468151	0	0.0395919	0.659135	0.561646	0	0.153334		0	0	0	16.3636	6.36364	11.8182	0	0.909091	21.8182	20.9091	0	1.81818
Trachea	myeloid	neutrophil	neutrophil			0	0	0.0796155	1.88176	0.0491856	0	0	3.50947	0.892956	0.42178	0	0.297328		0	0	1.81818	72.7273	3.63636	0	0	87.2727	36.3636	10.9091	0	12.7273
Trachea	myeloid	macrophage_monocyte	macrophage/monocyte			0	0	0	0.861988	0.1652	0	0	0.803184	0.97165	0.909971	0	0.138129		0	0	0	48.6486	13.5135	0	0	29.7297	43.2432	48.6486	0	10.8108
Tongue	epithelial	basal cell	basal c.			0	0.00530447	0	0.319282	0.0574897	0.0687558	0	0.00593281	0.101103	0.366898	0.0489018	0		0	0.6	0	15.6	2.7	2.7	0	0.2	4.7	8.1	2	0
Tongue	epithelial	basal cell (WIF1+)	basal c. WIF1+			0	0.0329293	0	0.264823	0.014972	0.0194274	0	0	0.0420654	3.09096	0.0995424	0		0	0.943396	0	14.1509	0.943396	0.943396	0	0	2.83019	99.0566	5.66038	0
Tongue	epithelial	suprabasal cell	suprabasal c.			0	0.00690672	0.000272408	0.33057	0.0870546	0.0199118	0.00169937	0.0087237	0.123611	0.3317	0.0748364	0		0	0.74384	0.04649	25.8949	7.39191	1.34821	0.18596	0.4649	11.3436	10.0418	4.88145	0
Tongue	epithelial	suprabasal cell (PF)	suprabasal c. ∞			0	0.0104944	0	0.333212	0.089243	0.0479507	0.00136147	0.010583	0.163511	0.338171	0.0628263	0		0	1.36452	0	25.3411	8.577	2.33918	0.194932	0.389864	12.2807	10.7212	4.09357	0
Tongue	epithelial	suprabasal cell (KRT4+)	suprabasal c. KRT4+			0	0	0	0.403554	0.161762	0.00553159	0	0.00992717	0.192342	0.165403	0.0544112	0		0	0	0	40.4878	19.8374	0.813008	0	1.46341	23.7398	14.9593	6.50407	0
Tongue	epithelial	suprabasal cell (WIF1+)	suprabasal c. WIF1+			0	0	0	0.321752	0.101772	0.00324009	0.000993726	0.00496284	0.147953	1.53395	0.0777772	0		0	0	0	37.3178	12.828	0.291545	0.291545	0.291545	15.7434	63.2653	7.58017	0
Tongue	epithelial	suprabasal cell (PF WIF1+)	suprabasal c. WIF1+ ∞			0	0.00345917	0	0.366026	0.0810349	0	0	0	0.235632	2.15387	0.0198532	0		0	0.990099	0	35.6436	6.93069	0	0	0	19.802	84.1584	1.9802	0
Tongue	epithelial	filiform papilla	filiform papilla			0	0	0	0.754504	0.0942476	0	0	0.0215569	0.165613	0	0.0291234	0		0	0	0	73.6842	26.3158	0	0	5.26316	21.0526	0	10.5263	0
Tongue	endothelial	vein cell	vein			0	0	0	0.300572	0.62855	0	0	1.62045	0.300572	0.843188	0	0		0	0	0	10	10	0	0	50	10	20	0	0
Tongue	endothelial	capillary cell (FABP5+ RBP7lo)	capillary FABP5+RBP7lo			0	0	0	0.504412	0.128505	0	0	2.95926	0.100137	0.531863	0.0648711	0		0	0	0	10.6557	1.63934	0	0	77.0492	1.63934	5.7377	0.819672	0
Tongue	endothelial	lymphatic cell (CCL21+)	lymphatic CCL21+			0	0	0	0.338094	0	0	0	0	0.0735669	0.925461	0	0.0211747		0	0	0	16.6667	0	0	0	0	2.08333	22.9167	0	2.08333
Tongue	stromal	tendon cell	tendon c.			0	0	0	0	0	0.200731	0	0	0	5.05121	0	0		0	0	0	0	0	6.66667	0	0	0	100	0	0
Tongue	stromal	skeletal muscle satellite stem cell	skeletal muscle satellite stem c.			0	0	0	0.651489	0	0	0	0.109533	0.115566	0.369276	0	0		0	0	0	11.5942	0	0	0	1.44928	1.44928	5.7971	0	0
Tongue	stromal	vascular associated smooth muscle cell	vascular smooth muscle			0	0	0	0.2233	0	0.143636	0	0	0.408755	0.23164	0.0859488	0		0	0	0	5	0	1.66667	0	0	8.33333	5	1.66667	0
Tongue	stromal	fibroblast	fibroblast			0	0	0	0.34126	0.0619137	0.0235487	0	0.0115538	0.273413	4.86347	0.0980891	0		0	0	0	8.07799	1.11421	0.278552	0	0.278552	5.57103	100	2.22841	0
Tongue	stromal	fibroblast (WIF1+)	fibroblast WIF1+			0	0.13919	0	0.387953	0.125869	0	0.0912642	0.0446752	0.168426	5.05829	0.0283689	0.0308381		0	2.91262	0	10.6796	3.8835	0	0.970874	0.970874	6.79612	100	0.970874	0.970874
Tongue	stromal	pericyte	pericyte			0	0	0	0	0	0	0	1.3922	0	2.96838	0	0		0	0	0	0	0	0	0	8.33333	0	91.6667	0	0
Tongue	stromal	unknown_Tongue_stromal_G2 (NGFR+ TNNT2+)	? stromal 2 NGFR+TNNT2+			0	0	0	0.481053	0	0	0	0	0.204458	3.70237	0.495666	0		0	0	0	25	0	0	0	0	6.25	100	12.5	0
Tongue	stromal	unknown_Tongue_stromal_G1 (COL15A1+ PTGDS+)	? stromal 1 COL15A1+PTGDS+			0	0	0	0.83258	0.326086	0	0	0	0	5.32711	0.800784	0		0	0	0	18.1818	9.09091	0	0	0	0	100	18.1818	0
Tongue	myeloid	basophil	basophil			0	0	0	1.17469	0	0	0	0.620394	0.227087	0	0	0		0	0	0	33.3333	0	0	0	6.66667	6.66667	0	0	0
Tongue	myeloid	macrophage	macrophage			0	0	0	0.667264	0.16739	0	0	0.889394	0.405341	0.671335	0	0.0586989		0	0	0	14.2857	1.42857	0	0	14.2857	8.57143	5.71429	0	1.42857
Tongue	myeloid	macrophage (CTSD+)	macrophage CTSD+			0	0	0.0620916	0.664095	0.206905	0	0	0.112235	0.617815	0.621251	0	0.185464		0	0	1.92308	19.2308	3.84615	0	0	3.84615	19.2308	3.84615	0	5.76923
Tongue	myeloid	mature dendritic cell	mature dendritic c.			0	0	0	0.762754	0.127904	0	0	0.179887	0.32063	0.265928	0	0		0	0	0	22.8571	2.85714	0	0	5.71429	8.57143	8.57143	0	0
Tongue	neural	myelinating Schwann cell	myelinating Schwann c.			0	0	0	0.901566	0	0	0	0	0.290406	1.50047	0	0.0666891		0	0	0	20	0	0	0	0	5.71429	17.1429	0	2.85714
Tongue	neural	non-myelinating Schwann cell	non-myelinating Schwann c.			0	0	0	0.802291	0	0	0	0	0.48056	0.254244	0	0		0	0	0	12.5	0	0	0	0	6.25	6.25	0	0
Small intestine	epithelial	enterocyte progenitor cell	enterocyte progenitor			0	0.311116	0	0.298599	0.0704241	0.051252	0	0.00484173	0.231327	0.0786174	0	0		0	30.7143	0	25	9.28571	5.71429	0	0.714286	17.1429	5	0	0
Small intestine	epithelial	enterocyte	enterocyte			0	0.328901	0	0.677236	0.156632	1.00406	0	0.00599418	0.247171	0.118918	0	0		0	24.257	0	44.9664	11.0259	3.73921	0	0.287632	16.395	6.23202	0	0
Small intestine	epithelial	enterocyte (CA2+)	enterocyte CA2+			0	0.550702	0	0.446342	0.224588	0	0	0	0.27983	0.278561	0	0		0	20.6897	0	10.3448	6.89655	0	0	0	10.3448	6.89655	0	0
Small intestine	epithelial	goblet cell	goblet c.			0	0.0941997	0	0.446904	0.0493665	0.0240218	0	0.0225777	0.365303	0.0434955	0	0		0	10.1266	0	32.9114	6.32911	2.53165	0	2.53165	13.9241	3.79747	0	0
Small intestine	epithelial	goblet cell (PF)	goblet c. ∞			0	0	0	0.56478	0.0773362	0	0	0	0.0900455	0	0	0		0	0	0	60	10	0	0	0	10	0	0	0
Small intestine	epithelial	enterocyte_goblet cell	enterocyte/goblet c.			0	0.158002	0	0.440016	0.0185569	0.0988859	0	0	0.201215	0.0701845	0	0		0	13.0435	0	26.087	4.34783	4.34783	0	0	13.0435	4.34783	0	0
Small intestine	epithelial	enteroendocrine cell	enteroendocrine c.			0	0.322472	0	0.544165	0.0725467	2.0025	0	0	0.162003	0.0229216	0	0		0	37.931	0	55.1724	10.3448	10.3448	0	0	17.2414	3.44828	0	0
Small intestine	epithelial	M cell of gut	M c. of gut			0	0.223437	0	0.4764	0.0424133	0.0237237	0	0	0.247003	0.196581	0	0		0	19.1781	0	34.2466	4.10959	2.73973	0	0	20.5479	5.47945	0	0
Small intestine	epithelial	tuft cell	tuft c.			0	0.118393	0	0.464484	0.173411	0.636235	0	0	0.544198	0.0586431	0	0		0	11.5385	0	38.4615	15.3846	30.7692	0	0	42.3077	7.69231	0	0
Small intestine	endothelial	artery cell	artery			0	0	0	0.712853	0.0895533	0	0	1.57424	0.527986	0.64408	0	0		0	0	0	33.3333	8.33333	0	0	58.3333	50	16.6667	0	0
Small intestine	endothelial	capillary cell (FABP5+ RBP7-)	capillary FABP5+RBP7-			0	0	0	0.7394	0.0256424	0.0759745	0.0155984	1.48497	0.391128	0.0241446	0	0		0	0	0	39.2857	1.78571	5.35714	1.78571	60.7143	17.8571	1.78571	0	0
Small intestine	endothelial	lymphatic cell (CCL21+)	lymphatic CCL21+			0	0.0154962	0	0.691712	0.0457231	0.012336	0	0	0.25734	0.66768	0	0.0383654		0	1.5873	0	39.6825	3.1746	1.5873	0	0	11.1111	34.9206	0	3.1746
Small intestine	stromal	smooth muscle cell	smooth muscle			0	0	0	0.502426	0.0230419	0.054807	0.104137	0	0.814002	1.17481	0.140524	0.0333961		0	0	0	27.907	2.32558	2.32558	4.65116	0	39.5349	37.2093	6.97674	2.32558
Small intestine	stromal	vascular associated smooth muscle cell	vascular smooth muscle			0	0	0	0.548523	0	0	0	0	0.619085	0.354202	0	0		0	0	0	42.8571	0	0	0	0	14.2857	14.2857	0	0
Small intestine	stromal	fibroblast	fibroblast			0	0	0	0.438171	0.0239762	0.0413833	0.0308462	0	0.329162	5.1143	0	0		0	0	0	21.5385	1.53846	3.07692	1.53846	0	13.8462	100	0	0
Small intestine	stromal	fibroblast (CHODL+)	fibroblast CHODL+			0	0	0	0.6513	0	0	0	0.204982	0.536297	2.14981	0.126975	0.110153		0	0	0	40	0	0	0	8	24	40	8	4
Small intestine	stromal	fibroblast (GGT5+)	fibroblast GGT5+			0	0	0	0.396838	0.063227	0.0365989	0	0.060039	0.304487	4.1411	0.0238245	0.0972756		0	0	0	21.9512	4.87805	2.43902	0	2.43902	12.1951	97.561	2.43902	4.87805
Small intestine	stromal	fibroblast (KCNN3+)	fibroblast KCNN3+			0	0.111873	0	0.18958	0	0	0	0	0.197025	3.42157	0.18067	0		0	5	0	10	0	0	0	0	10	95	5	0
Small intestine	stromal	mesothelial cell	mesothelial c.			0	0.0140007	0	0.487229	0.0250802	0.365866	0	0.072594	0.345039	3.50051	0.0836001	0.0182524		0	3.7037	0	44.4444	7.40741	22.2222	0	3.7037	37.037	100	14.8148	7.40741
Small intestine	lymphoid	B cell	B c.			0	0.0236641	0	0.488059	0.122241	0	0	0.077553	0.702937	0.103673	0	0.0455336		0	0.520833	0	14.0625	3.125	0	0	2.08333	20.3125	2.60417	0	0.520833
Small intestine	lymphoid	plasma cell	plasma c.			0	0.118668	0.00175367	0.427195	0.0652628	0.102295	0.00536605	0.0207569	0.142337	0.0693507	0	0.00469973		0	8.83315	0.109051	34.2421	5.23446	8.9422	0.545256	1.74482	11.1232	6.43402	0	0.545256
Small intestine	lymphoid	innate lymphoid cell	innate lymphoid c.			0	0	0	0.567408	0.0766077	0.139617	0	0	0.60652	0.33274	0	0		0	0	0	21.3115	1.63934	4.91803	0	0	24.5902	9.83607	0	0
Small intestine	lymphoid	natural killer cell	NK c.			0	0	0	0.368178	0.1229	0.0519654	0	0	0.31543	0.0677164	0	0		0	0	0	16.9643	5.35714	2.23214	0	0	13.3929	1.78571	0	0
Small intestine	lymphoid	T cell (CD4+ CD8- CCL5+)	T c. CD4+CD8-CCL5+			0	0	0	0.382007	0.12289	0.716934	0	0.212198	0.410075	0.104776	0	0		0	0	0	10.917	2.62009	15.7205	0	1.31004	11.7904	1.31004	0	0
Small intestine	lymphoid	T cell (CD4+ CD8- CCL5-)	T c. CD4+CD8-CCL5-			0	0.0108144	0	0.464405	0.0920999	0.978419	0.00916156	0.10083	0.426274	0.11592	0	0		0	0.22779	0	13.6674	1.59453	24.1458	0.22779	2.05011	12.0729	2.2779	0	0
Small intestine	lymphoid	T cell (CD4- CD8+ CCL5+)	T c. CD4-CD8+CCL5+			0	0.0166979	0	0.393291	0.101805	0.208908	0.0220012	0.0193092	0.337375	0.0642752	0	0		0	0.531915	0	13.1915	2.97872	4.46809	0.531915	0.531915	10.7447	1.80851	0	0
Small intestine	lymphoid	T cell (CD4- CD8- CCL5+ GZMK+)	T c. CD4-CD8-CCL5+GZMK+			0	0	0	0.245678	0.221587	0	0	0	0.47464	0.107126	0	0		0	0	0	6.66667	6.66667	0	0	0	16	2.66667	0	0
Small intestine	lymphoid	T cell (CD4- CD8- CCL5+ GZMB+ LYG1+)	T c. CD4-CD8-CCL5+GZMB+LYG1+			0	0	0	0.333183	0.110994	0	0	0	0.611615	0.0561573	0	0		0	0	0	11.6279	4.65116	0	0	0	25.5814	2.32558	0	0
Small intestine	lymphoid	T cell (CD4- CD8- CCL5+ GZMB+ LYG1-)	T c. CD4-CD8-CCL5+GZMB+LYG1-			0	0	0	0.368376	0.0116201	0	0	0	0.368345	0.0313596	0	0		0	0	0	12.1622	0.675676	0	0	0	13.5135	0.675676	0	0
Small intestine	lymphoid	T cell (CD4- CD8- CCL5+ GZMB- LYG1+)	T c. CD4-CD8-CCL5+GZMB-LYG1+			0	0.0519756	0	0.459198	0.105613	0.0299823	0	0.02092	0.412071	0.0149209	0	0		0	0.630915	0	16.4038	3.15457	0.630915	0	0.630915	11.9874	0.630915	0	0
Small intestine	myeloid	neutrophil	neutrophil			0	0	0.338059	1.64152	0.123171	0.0620182	0	3.9506	0.724914	0.0991302	0	0.684095		0	0	5	77.5	10	5	0	97.5	50	2.5	0	42.5
Small intestine	myeloid	eosinophil	eosinophil			0	0	0	2.11538	0	0	0	1.88583	0.427555	0	0	0.570277		0	0	0	62.5	0	0	0	50	12.5	0	0	12.5
Small intestine	myeloid	macrophage_monocyte	macrophage/monocyte			0	0.004592	0	1.25795	0.0683518	0.053816	0	1.50586	0.528453	0.0723688	0	0.0921682		0	0.980392	0	72.549	5.88235	1.96078	0	45.098	34.3137	4.90196	0	2.94118
Small intestine	myeloid	macrophage	macrophage			0	0	0	1.18824	0.115228	0.0432317	0	0.758355	0.486206	0.0357311	0	0.120951		0	0	0	72.5191	9.16031	3.05344	0	38.9313	29.0076	3.05344	0	9.16031
Small intestine	myeloid	macrophage (MS4A7+)	macrophage MS4A7+			0	0	0	1.18375	0.0921881	0.0705424	0.404956	0.446777	0.751672	0.164452	0	0.0968178		0	0	0	71.4286	5.71429	5.71429	14.2857	22.8571	40	8.57143	0	2.85714
Small intestine	myeloid	dendritic cell (FLT3- IGSF6+ TCF4+)	dendritic c. FLT3-IGSF6+TCF4+			0	0	0	0.822848	0.15967	0	0	0	0.748724	0.203623	0	0		0	0	0	44.4444	11.1111	0	0	0	44.4444	11.1111	0	0
Small intestine	neural	non-myelinating Schwann cell	non-myelinating Schwann c.			0	0.080616	0	0.482088	0	0	0	0	0.461123	0	0.369953	0		0	3.57143	0	17.8571	0	0	0	0	21.4286	0	14.2857	0
Colon	epithelial	enterocyte progenitor cell	enterocyte progenitor			0	0.401277	0	0.103323	0.134593	0	0	0.0103724	0.40787	0	0	0		0	14.9606	0	3.14961	3.14961	0	0	0.787402	13.3858	0	0	0
Colon	epithelial	enterocyte	enterocyte			0	0.522789	0	0.26858	0.0893594	0	0	0.0105886	0.211352	0.0434514	0	0		0	15.6398	0	8.21485	2.36967	0	0	0.315956	6.47709	0.947867	0	0
Colon	epithelial	goblet cell	goblet c.			0	0.119234	0	0.243413	0.0390786	0	0	0.0583782	0.16149	0.0298985	0	0		0	12.7273	0	25.4545	5.45455	0	0	7.27273	18.1818	3.63636	0	0
Colon	epithelial	enterocyte_goblet cell	enterocyte/goblet c.			0	0.236129	0	0.164718	0.0495642	0.0615352	0	0.0926417	0.25568	0.0899747	0	0		0	7.5	0	3.33333	0.833333	0.833333	0	0.833333	6.66667	1.66667	0	0
Colon	epithelial	enteroendocrine cell	enteroendocrine c.			0	0.665378	0	0.672665	0.0439228	0.057539	0	0	0.408188	0	0	0		0	43.4783	0	52.1739	4.34783	4.34783	0	0	21.7391	0	0	0
Colon	stromal	fibroblast	fibroblast			0	0.31105	0	0.970667	0	0	0	0	0.27612	5.15697	0	0		0	16.6667	0	50	0	0	0	0	16.6667	83.3333	0	0
Colon	stromal	mesothelial cell	mesothelial c.			0	0	0	0.343532	0.00986631	0.149176	0.0121462	0	0.217564	3.72119	0.104554	0		0	0	0	29.6296	1.85185	7.40741	1.85185	0	20.3704	100	7.40741	0
Colon	lymphoid	T cell (CD4- CD8+ CCL5+)	T c. CD4-CD8+CCL5+			0	0.00579344	0	0.27535	0.0911747	0.453014	0	0.0142686	0.51424	0	0	0		0	0.295858	0	11.8343	2.95858	13.9053	0	0.591716	23.0769	0	0	0
Liver	epithelial	hepatocyte (CPN2hi)	hepatocyte CPN2hi			0	1.12331	0	0.523138	0.183574	0.0112045	0	0.0160347	0.0530423	0.0883954	0	0.0068819		0	64.9289	0	37.9147	15.6398	0.947867	0	0.947867	6.63507	0.947867	0	0.473934
Liver	epithelial	hepatocyte (CPN2lo)	hepatocyte CPN2lo			0	0.144685	0	0.772197	0.160725	0.0388351	0	0.0930457	0.0327533	0.036492	0	0		0	4.8583	0	30.7692	7.28745	1.21457	0	0.809717	2.02429	1.21457	0	0
Liver	epithelial	cholangiocyte	cholangiocyte			0	0.116667	0	0.893536	0.247455	0	0	0	0.19631	0.200453	0	0		0	3.7037	0	37.037	11.1111	0	0	0	7.40741	3.7037	0	0
Liver	endothelial	hepatic sinusoid cell	hepatic sinusoid			0	0.0184875	0.142792	0.825416	0.176547	0.0249109	0	0.134626	0.37469	0.298588	0	0.0680038		0	0.416667	3.75	29.1667	3.33333	0.833333	0	2.08333	11.25	5.41667	0	1.25
Liver	stromal	fibroblast	fibroblast			0	0	0	0.731146	0	0.403607	0	0	0.730168	4.73039	0	0		0	0	0	37.5	0	12.5	0	0	37.5	87.5	0	0
Liver	stromal	mesothelial cell	mesothelial c.			0	0	0	0.582598	0	0.483841	0	0	0.199916	3.32139	0.188669	0		0	0	0	30	0	30	0	0	20	100	20	0
Liver	lymphoid	B cell	B c.			0	0	0	0.538904	0	0	0	0.516435	0.528817	0	0	0		0	0	0	11.3208	0	0	0	7.54717	11.3208	0	0	0
Liver	lymphoid	plasma cell	plasma c.			0	0.0751605	0.00239836	0.464539	0.0459827	0.0189844	0.00509707	0.144272	0.0827554	0.0186431	0	0.0168365		0	6.72269	0.210084	40.5462	3.78151	1.89076	0.420168	11.9748	7.98319	2.10084	0	0.630252
Liver	lymphoid	plasma cell (PF)	plasma c. ∞			0	0	0	0.546287	0.183241	0	0	0.376266	0.182769	0.0424743	0	0		0	0	0	50	22.7273	0	0	36.3636	27.2727	4.54545	0	0
Liver	lymphoid	natural killer cell	NK c.			0	0	0	0.40073	0.123248	0	0.0398343	0.195969	0.58084	0	0	0		0	0	0	9.72222	2.77778	0	1.38889	4.86111	13.8889	0	0	0
Liver	lymphoid	natural killer T cell	NKT c.			0	0.00913314	0	0.281359	0.0629918	0.0136968	0	0.129322	0.447895	0.014391	0	0		0	0.332226	0	6.97674	1.3289	0.332226	0	1.99336	9.96678	0.332226	0	0
Liver	lymphoid	natural killer cell_T cell (PF)	NK c./T c. ∞			0	0	0	0.264179	0.0653829	0.0420101	0.0351156	0.402251	0.57815	0	0	0		0	0	0	18.0851	5.31915	1.06383	2.12766	10.6383	37.234	0	0	0
Liver	lymphoid	T cell (CD4+ CD8- CCL5-)	T c. CD4+CD8-CCL5-			0	0	0.0142659	0.36492	0.051725	0.62264	0.0353454	0.17056	0.268633	0.0598744	0	0.00348846		0	0	0.195695	8.02348	1.17417	10.3718	0.587084	2.73973	5.47945	0.587084	0	0.195695
Liver	lymphoid	T cell (CD4- CD8+ CCL5+)	T c. CD4-CD8+CCL5+			0	0.0124026	0	0.339987	0.0653815	0.154211	0.0151432	0.139399	0.422606	0.0157923	0	0.00701036		0	0.178333	0	6.99955	1.20374	2.45207	0.312082	1.87249	8.15872	0.222916	0	0.133749
Liver	myeloid	neutrophil	neutrophil			0	0.00333637	0.0381207	1.73714	0.0441969	0	0	3.37817	0.457509	0.00785579	0	0.431482		0	0.103199	0.619195	65.5315	1.13519	0	0	91.2281	12.8999	0.206398	0	10.8359
Liver	myeloid	monocyte	monocyte			0	0.0457122	0	1.23578	0.129391	0	0	3.30483	0.397116	0.0434933	0	0.334878		0	0.738007	0	52.7675	4.42804	0	0	87.4539	14.7601	0.738007	0	9.22509
Liver	myeloid	macrophage (Kupffer cell)	macrophage Kupffer c.			0	0.0141651	0.00453293	1.05759	0.177456	0	0.00303581	1.641	0.50427	0.0459407	0	0.232459		0	0.26178	0.26178	46.3351	7.06806	0	0.26178	47.644	19.1099	1.04712	0	8.37696
Liver	myeloid	macrophage (Kupffer cell PF)	macrophage Kupffer c. ∞			0	0	0	1.01952	0.154337	0.02675	0	1.61612	0.569584	0.0237115	0	0.152081		0	0	0	67.4419	11.6279	2.32558	0	41.8605	34.8837	2.32558	0	13.9535
Liver	myeloid	macrophage (Kupffer cell CD5L+ MARCO+)	macrophage Kupffer c. CD5L+MARCO+			0	0.0228917	0.00521944	1.31301	0.0912111	0.290725	0	2.34849	0.517366	0.0499959	0	0.246261		0	0.930233	0.465116	59.5349	3.72093	9.76744	0	66.0465	23.2558	1.86047	0	10.2326
Liver	myeloid	macrophage (Kupffer cell CD5L- MARCO+)	macrophage Kupffer c. CD5L-MARCO+			0	0.00330025	0.0290507	1.30942	0.16941	0.0130738	0	1.2254	0.216558	0.0346323	0	0.199634		0	0.173913	0.173913	73.913	9.04348	0.695652	0	42.087	12.6957	1.73913	0	10.9565
Liver	myeloid	macrophage (Kupffer cell MS4A7+)	macrophage Kupffer c. MS4A7+			0	0	0	1.40183	0.269028	0.0147834	0.00496108	0.844325	0.796917	0.0470326	0	0.110808		0	0	0	63.3452	10.3203	0.533808	0.355872	23.3096	33.6299	0.88968	0	4.4484
Liver	myeloid	conventional dendritic cell	conventional dendritic c.			0	0.0208685	0	0.635518	0.0545252	0	0	0.0441407	0.521176	0	0	0		0	0.892857	0	39.2857	3.57143	0	0	2.67857	34.8214	0	0	0
Liver	myeloid	plasmacytoid dendritic cell	plasmacytoid dendritic c.			0	0	0	0.387821	0.207447	0	0	0.0989143	0.545551	0	0	0.139211		0	0	0	13.0952	5.95238	0	0	1.19048	19.0476	0	0	3.57143
Liver	myeloid	mature dendritic cell	mature dendritic c.			0	0	0	0.591963	0.337757	0	0	0.738052	0.479252	0	0	0.131326		0	0	0	25	4.16667	0	0	12.5	20.8333	0	0	4.16667
Liver	myeloid	dendritic cell (FLT3+ IGSF6+)	dendritic c. FLT3+IGSF6+			0	0	0	0.551454	0.151994	0	0	1.11388	0.483402	0	0	0.166527		0	0	0	23.75	3.75	0	0	32.5	13.75	0	0	3.75
Liver	myeloid	dendritic cell (PF)	dendritic c. ∞			0	0	0	0.438364	0.140196	0.0685501	0	0.761793	0.447103	0	0	0		0	0	0	40.9091	9.09091	9.09091	0	22.7273	40.9091	0	0	0
Pancreas	epithelial	acinar cell	acinar c.			0	0.134361	0.143536	0.198784	0.028491	0.0108505	0	0.0779612	0.0186789	0.694595	0.00270173	0		0	12.7505	9.47177	18.0328	2.91439	1.45719	0	8.01457	2.00364	49.7268	0.364299	0
Pancreas	epithelial	acinar cell (FDX1+)	acinar c. FDX1+			0	0.352462	0.148227	0.249354	0.0231051	0.0105123	0.00482365	0.0938396	0.0105297	0.817215	0.0028442	0.00207919		0	67.9587	38.7597	58.6563	9.04393	3.10078	1.55039	30.2326	4.39276	90.9561	1.03359	0.516796
Pancreas	epithelial	acinar cell (PNISR+)	acinar c. PNISR+			0	0.853734	0.221393	0.296485	0.0896118	0	0	0.260212	0.169108	1.47474	0.0648063	0		0	22.5	5	6.25	2.5	0	0	6.25	2.5	48.75	1.25	0
Pancreas	epithelial	ductal cell (SPOCK3+)	ductal c. SPOCK3+			0	0.482098	0.0814323	0.527916	0.145936	0.074621	0	0.0580351	0.269118	0.67257	0.546147	0.0157982		0	22.5806	9.67742	33.871	12.9032	9.67742	0	9.67742	25.8065	45.1613	37.0968	1.6129
Pancreas	epithelial	ductal cell (UPK1A+)	ductal c. UPK1A+			0	1.12551	0.0606885	0.522348	0.192575	0.125671	0.00440599	0.0507883	0.26813	0.740759	0.588327	0.0216091		0	55.7143	7.85714	32.1429	10.7143	6.42857	0.714286	8.57143	15	42.8571	25.7143	2.14286
Pancreas	epithelial	acinar cell_ductal cell	acinar c./ductal c.			0	0.364632	0.0611849	0.443449	0.0392542	0.0177991	0	0.0368921	0.0715211	1.05436	0.0380356	0.0250406		0	61.3636	22.7273	70.4545	18.1818	6.81818	0	13.6364	6.81818	86.3636	18.1818	2.27273
Pancreas	epithelial	alpha cell	α c.			0	0.232971	0.173946	0.368458	0.0322419	0.0354921	0	0.12127	0.120676	0.98904	0.0102652	0.00347189		0	20.6522	19.5652	41.3043	5.43478	7.6087	0	15.2174	20.6522	76.087	2.17391	1.08696
Pancreas	epithelial	beta cell	β c.			0	0.0651937	0.183591	0.314612	0.0460612	0.0826679	0.00441683	0.13043	0.0573471	1.06425	0.0546126	0.000532081		0	9.91736	50.4132	65.2893	19.8347	13.2231	4.13223	47.1074	21.4876	85.124	14.0496	0.826446
Pancreas	epithelial	alpha cell_beta cell	α c./β c.			0	0.0129735	0.0640124	0.266456	0.095848	0.0556856	0	0.246121	0.249892	0.956974	0.0384938	0		0	10.5263	31.5789	84.2105	31.5789	31.5789	0	42.1053	52.6316	78.9474	26.3158	0
Pancreas	epithelial	delta cell	δ c.			0	0	0	0.417625	0	0.042069	0.451742	0.35803	0.135113	0.884961	0.042069	0		0	0	0	50	0	16.6667	50	33.3333	33.3333	66.6667	16.6667	0
Pancreas	endothelial	artery cell	artery			0	0.0624649	0	0.847878	0	0	0	1.81817	0.43277	0.572371	0	0		0	7.69231	0	69.2308	0	0	0	61.5385	53.8462	61.5385	0	0
Pancreas	endothelial	vein cell	vein			0	0.0289664	0.0612118	0.431527	0.0484438	0.0145952	0	1.85434	0.584414	0.673255	0.0484438	0		0	2.7027	8.10811	40.5405	2.7027	2.7027	0	78.3784	56.7568	62.1622	2.7027	0
Pancreas	endothelial	capillary cell (FABP5+ RBP7-)	capillary FABP5+RBP7-			0	0.0362709	0.0910853	0.86423	0.140244	0.0554764	0	1.82242	0.355869	0.911031	0	0		0	2.08333	5.72917	46.875	9.375	1.5625	0	72.9167	19.7917	50.5208	0	0
Pancreas	endothelial	capillary cell (FABP5+ RBP7+)	capillary FABP5+RBP7+			0	0.0513779	0.222077	0.769852	0.243154	0.016933	0	2.6435	0.465119	1.23821	0	0		0	3.27869	11.4754	48.0874	16.9399	1.0929	0	90.1639	30.0546	62.8415	0	0
Pancreas	endothelial	lymphatic cell (CCL21+)	lymphatic CCL21+			0	0.0145948	0	0.422382	0.174742	0	0	0.0256767	0.745672	0.856537	0	0		0	3.33333	0	33.3333	13.3333	0	0	3.33333	46.6667	50	0	0
Pancreas	endothelial	lymphatic cell (ACKR4+ CCDC80+)	lymphatic ACKR4+CCDC80+			0	0	0	0.703269	0.0773872	0	0	0.20097	0.198909	0.0568561	0.0284889	0.103782		0	0	0	71.4286	14.2857	0	0	7.14286	28.5714	14.2857	7.14286	14.2857
Pancreas	stromal	vascular associated smooth muscle cell	vascular smooth muscle			0	0.119285	0.293907	0.678028	0.0993184	0	0	0.0850781	0.903133	2.3378	0.160803	0		0	11.1111	14.8148	51.8519	3.7037	0	0	11.1111	51.8519	51.8519	11.1111	0
Pancreas	stromal	fibroblast (PI16+)	fibroblast PI16+			0	0.0464109	0.0844421	0.515803	0.0818374	0.0109854	0	0.101859	0.309723	5.11584	0.00612043	0.0620149		0	3.93258	6.74157	28.6517	5.61798	0.561798	0	7.30337	21.3483	100	0.561798	2.80899
Pancreas	stromal	fibroblast (PTN+)	fibroblast PTN+			0	0.0499399	0.0926747	0.352788	0.104889	0.0334827	0	0.0869915	0.27788	4.77567	0.0551491	0.0777546		0	3.32103	5.90406	22.1402	5.53506	1.10701	0	5.53506	18.4502	100	2.58303	2.95203
Pancreas	stromal	pericyte	pericyte			0	0.602054	0.182596	0.429775	0.108945	0	0	0.182841	0.558814	3.84725	0.155815	0.0673052		0	26.6667	3.33333	21.6667	1.66667	0	0	11.6667	33.3333	100	6.66667	3.33333
Pancreas	stromal	adipocyte (UCP1hi)	adipocyte UCP1hi			0	1.20467	3.54149	0.721824	0.326615	0.697204	0	0.175019	0.0178571	1.09547	0	0.106514		0	59.7403	97.4026	32.4675	14.2857	36.3636	0	9.09091	1.2987	54.5455	0	5.19481
Pancreas	stromal	adipocyte (UCP1lo)	adipocyte UCP1lo			0	0.294891	2.88414	0.622237	0.445951	0.149548	0.00463404	0.245589	0.158456	1.0932	0.0045938	0.0258255		0	30	84.6667	50	40.6667	14.6667	0.666667	20	18.6667	66	0.666667	4
Pancreas	stromal	mesothelial cell (CXCL10+ PRG4+)	mesothelial c. CXCL10+PRG4+			0	0	0.191606	0.211054	0.124359	0	0	0.0480111	0.276281	3.8195	0	0.0799563		0	0	60	40	40	0	0	20	40	100	0	20
Pancreas	stromal	mesothelial cell (CXCL10- PRG4+)	mesothelial c. CXCL10-PRG4+			0	0.0323996	0.0892741	0.441387	0.0627349	0.0821144	0.00208158	0.10333	0.325059	3.77465	0.0643451	0.0197784		0	5.28169	20.0704	59.1549	11.6197	10.5634	0.704225	18.3099	48.2394	100	8.4507	3.16901
Pancreas	stromal	mesothelial cell (SBSN+)	mesothelial c. SBSN+			0	0.0362648	0.171172	0.52204	0.049618	0.0306456	0.00871608	0.115584	0.360165	3.10578	0.0402145	0.0173968		0	4.58716	25.6881	50.4587	5.50459	4.58716	1.83486	20.1835	35.7798	97.2477	7.33945	2.75229
Pancreas	stromal	reticular cell	reticular c.			0	0.874681	0	0.229921	0.106248	0	0	0	0.448406	3.74082	0	0.0604428		0	42.8571	0	14.2857	7.14286	0	0	0	42.8571	100	0	7.14286
Pancreas	lymphoid	B cell	B c.			0	0.00468015	0.0037063	0.34128	0.153627	0.0469021	0.0040114	0.282121	0.620839	0.29143	0.00203028	0.051882		0	0.111982	0.111982	10.8623	4.14334	1.00784	0.055991	4.9832	20.4367	6.66293	0.055991	1.39978
Pancreas	lymphoid	B cell (PF)	B c. ∞			0	0.0799379	0	0.295459	0.15319	0.091922	0	0.117816	0.533353	0.190396	0	0.0152044		0	5.40541	0	48.6486	27.027	8.10811	0	13.5135	67.5676	24.3243	0	2.7027
Pancreas	lymphoid	B cell (SOX5+)	B c. SOX5+			0	0	0	0.390623	0.24367	0.0451536	0	0.183005	0.418476	0.375173	0	0		0	0	0	10.7527	4.30108	1.07527	0	5.37634	10.7527	8.60215	0	0
Pancreas	lymphoid	plasma cell	plasma c.			0	0.190936	0.0652943	0.338443	0.225465	0.0118209	0	0.0583357	0.141582	0.817572	0.00255217	0		0	21.0526	10.5263	39.4737	10.5263	2.63158	0	9.21053	14.4737	50	1.31579	0
Pancreas	lymphoid	plasma cell (PF)	plasma c. ∞			0	0	0	0.409053	0.0858712	0	0	0.376533	0.205058	0	0	0		0	0	0	50	8.33333	0	0	25	33.3333	0	0	0
Pancreas	lymphoid	natural killer cell (CHN1+)	NK c. CHN1+			0	0	0	0.453343	0.200424	0.0806297	0	0.232626	0.788587	0.168465	0.0483721	0		0	0	0	15.0943	5.66038	1.88679	0	5.66038	26.4151	5.66038	1.88679	0
Pancreas	lymphoid	natural killer T cell	NKT c.			0	0.00400326	0.00400326	0.226699	0.218001	0.470338	0.0540585	0.0887205	0.641427	0.385423	0.0645281	0		0	1.17647	1.17647	8.23529	5.88235	4.70588	1.17647	3.52941	23.5294	8.23529	1.17647	0
Pancreas	lymphoid	natural killer cell_T cell	NK c./T c.			0	0	0	0.447332	0.151552	0.0381458	0	0.229209	0.49013	0.212542	0	0		0	0	0	11.2245	4.08163	2.04082	0	4.08163	13.2653	4.08163	0	0
Pancreas	lymphoid	T cell (CD4+ CD8- CCL5-)	T c. CD4+CD8-CCL5-			0	0.0101945	0.00950954	0.353915	0.0907076	1.21771	0.0122705	0.0830062	0.559987	0.352517	0	0.00506198		0	0.249377	0.415628	9.72569	1.99501	30.2577	0.332502	1.82876	17.0407	8.81131	0	0.0831255
Pancreas	lymphoid	T cell (CD4- CD8+ CCL5+)	T c. CD4-CD8+CCL5+			0	0.003591	0.0678114	0.326451	0.0960573	0.277158	0	0.132703	0.465411	0.475854	0	0		0	0.555556	3.33333	10	2.77778	5	0	6.11111	15.5556	17.7778	0	0
Pancreas	lymphoid	T cell (PF)	T c. ∞			0	0.199702	0	0.214109	0.0915866	0.453281	0	0.119806	0.544847	0.124439	0	0		0	4.34783	0	21.7391	13.0435	17.3913	0	4.34783	47.8261	8.69565	0	0
Pancreas	myeloid	neutrophil	neutrophil			0	0.00850627	0.0870398	1.69555	0.104434	0	0	3.72584	1.11467	0.821028	0	0.206473		0	1.42857	8.57143	88.5714	4.28571	0	0	88.5714	70	61.4286	0	12.8571
Pancreas	myeloid	macrophage	macrophage			0	0	0.0711498	1.13764	0.243667	0	0	1.99721	0.657942	0.672991	0	0.333248		0	0	6.08696	58.2609	13.913	0	0	66.087	36.5217	33.0435	0	21.7391
Pancreas	myeloid	macrophage (MRC1+)	macrophage MRC1+			0	0.0924246	0.27187	1.16372	0.0795483	0.0353755	0	0.614251	0.445767	0.977245	0	0.298266		0	2.7933	8.93855	50.838	2.7933	1.11732	0	13.9665	18.9944	42.4581	0	8.37989
Pancreas	myeloid	macrophage (ENPP2+)	macrophage ENPP2+			0	0.0442038	0	1.49012	0.325519	0.0227309	0	1.24471	0.527951	0.725976	0	0.347536		0	1.69492	0	74.5763	20.339	1.69492	0	42.3729	32.2034	10.1695	0	25.4237
Pancreas	myeloid	conventional dendritic cell	conventional dendritic c.			0	0	0.0279289	0.653234	0.17746	0	0	0.0649041	0.617718	0.208184	0	0.0383854		0	0	3.44828	55.1724	10.3448	0	0	3.44828	55.1724	17.2414	0	3.44828
Pancreas	myeloid	plasmacytoid dendritic cell	plasmacytoid dendritic c.			0	0	0	0.801402	0	0	0	0	0.590893	0	0	0		0	0	0	37.5	0	0	0	0	18.75	0	0	0
Pancreas	myeloid	mature dendritic cell	mature dendritic c.			0	0	0	0.287915	0.0790414	0.0734598	0	0.111449	0.347913	0.0296802	0	0.113093		0	0	0	20	6.66667	3.33333	0	6.66667	23.3333	3.33333	0	10
Pancreas	myeloid	dendritic cell (FLT3+ IGSF6+)	dendritic c. FLT3+IGSF6+			0	0	0	0.801444	0.1846	0.0365812	0	0.363563	0.844744	0.169794	0	0.0542432		0	0	0	40.2299	11.4943	1.14943	0	12.6437	42.5287	9.1954	0	4.5977
Pancreas	neural	non-myelinating Schwann cell	non-myelinating Schwann c.			0	0	0.247439	0.692641	0	0	0	0	0.154401	1.22146	0.428053	0		0	0	6.66667	33.3333	0	0	0	0	6.66667	60	13.3333	0
Kidney	epithelial	podocyte	podocyte			0	0.0851346	0	0.564541	0.0305468	0.04532	0	0.0258573	0.543462	3.61021	0.0401391	0		0	9.52381	0	47.619	4.7619	4.7619	0	4.7619	47.619	100	4.7619	0
Kidney	epithelial	proximal convoluted tubule epithelial cell	proximal convoluted tubule			0	1.06759	0.00218098	0.713851	0.240024	1.35323	0.00131606	0.027679	0.209176	0.0346571	0.0262215	0.00378541		0	38.6239	0.0781861	27.9906	7.97498	45.4261	0.0781861	0.703675	7.74042	1.09461	0.781861	0.156372
Kidney	epithelial	proximal straight tubule epithelial cell	proximal straight tubule			0	1.51189	0	0.727468	0.169865	0.666698	0	0.0611281	0.216441	0.056586	0.0494663	0		0	58.4786	0	33.122	9.66719	27.7338	0	1.90174	10.6181	1.74326	2.37718	0
Kidney	epithelial	loop of Henle thin descending limb epithelial cell	LoH thin descend limb			0	0.256159	0.000589202	0.638312	0.0726945	0.191543	0.00275267	0.0674018	0.217774	0.0665892	0.0292947	0.0026185		0	17.2861	0.172861	50.3889	8.12446	13.5696	0.345722	5.09939	20.1383	5.18583	2.8522	0.259291
Kidney	epithelial	loop of Henle thin ascending limb epithelial cell	LoH thin ascend limb			0	0.0831251	0.00175051	0.559345	0.0689726	0.625581	0.00181243	0.10259	0.198784	0.0183001	0.000886649	0		0	5.12821	0.2849	43.5897	7.69231	36.1823	0.2849	7.12251	19.6581	2.849	0.2849	0
Kidney	epithelial	loop of Henle thin ascending limb epithelial cell (SLC14A2+)	LoH thin ascend limb SLC14A2+			0	0.085681	0	0.906879	0.0923818	0.214688	0	0	0.185736	0.0431368	0	0		0	3.40909	0	60.2273	5.68182	10.2273	0	0	14.7727	2.27273	0	0
Kidney	epithelial	loop of Henle thick ascending limb epithelial cell	LoH thick ascend limb			0	0.408803	0	0.853192	0.0615531	1.21033	0	0.0211018	0.138016	0.0292142	0.0106158	0.00102294		0	9.21228	0	29.9065	2.00267	36.8491	0	0.667557	4.80641	0.934579	0.133511	0.133511
Kidney	epithelial	loop of Henle epithelial cell (AKR1B1+)	LoH c. AKR1B1+			0	0	0	0.513122	0	0.215956	0	0	0.432328	0	0	0		0	0	0	38.8889	0	16.6667	0	0	22.2222	0	0	0
Kidney	epithelial	macula densa epithelial cell	macula densa c.			0	0.630582	0	0.678032	0.0765679	0.758432	0	0.0906896	0.0389986	0.0243243	0	0		0	23.913	0	33.6957	3.26087	29.3478	0	2.17391	3.26087	2.17391	0	0
Kidney	epithelial	distal convoluted tubule epithelial cell	distal convoluted tubule			0	0.233804	0	0.759721	0.0330014	1.27126	0	0.0340044	0.243627	0.071344	0	0		0	6.99301	0	29.3706	2.7972	36.3636	0	2.0979	10.4895	2.7972	0	0
Kidney	epithelial	principal cell	principal c.			0	0.0693811	0	0.683079	0.293516	1.00813	0.00669332	0.0605248	0.210101	0.0486203	0.0123436	0		0	8.33333	0	52.7778	9.72222	55.5556	1.38889	1.38889	16.6667	5.55556	2.77778	0
Kidney	epithelial	principal cell (FXYD4+)	principal c. FXYD4+			0	0.16865	0	0.798358	0.0333485	1.27639	0	0.0397484	0.142933	0.0755742	0	0		0	7.69231	0	48.0769	3.84615	59.6154	0	3.84615	9.61538	3.84615	0	0
Kidney	epithelial	principal cell (KCNE1+)	principal c. KCNE1+			0	0	0	0.68305	0.30731	1.46529	0	0	0.0713366	0.0685919	0.133958	0		0	0	0	21.4286	9.52381	52.381	0	0	2.38095	2.38095	2.38095	0
Kidney	epithelial	alpha-intercalated cell	α-intercalated c.			0	0.449567	0	0.557763	0.0958218	0.582334	0	0.0456704	0.0829026	0.0962062	0	0		0	10.1961	0	16.6667	2.54902	13.5294	0	0.980392	3.13725	2.54902	0	0
Kidney	epithelial	beta-intercalated cell	β-intercalated c.			0	0.173439	0	0.765668	0.118951	0.73241	0	0.368776	0.350651	0.625777	0	0		0	4.54545	0	27.2727	4.54545	24.2424	0	10.6061	16.6667	13.6364	0	0
Kidney	epithelial	intercalated cell_principal cell	intercalated c./principal c.			0	0.333104	0	0.690655	0	1.12054	0	0.0979314	0.100244	0.0374952	0	0		0	11.7647	0	36.7647	0	57.3529	0	4.41176	7.35294	1.47059	0	0
Kidney	epithelial	urothelial cell	urothelial c.			0	0.281992	0	0.898942	0.114722	0.164941	0	0	0.405669	0.0730091	0	0		0	26.6667	0	60	13.3333	13.3333	0	0	33.3333	6.66667	0	0
Kidney	endothelial	vasa recta descending limb cell (SLC14A1+)	vasa recta descend limb SLC14A1+			0	0.0245165	0	0.760513	0.0286263	0.19789	0	2.3872	0.372949	0.0518472	0.0100252	0		0	2.54237	0	38.1356	2.54237	3.38983	0	82.2034	19.4915	2.54237	0.847458	0
Kidney	endothelial	vasa recta descending limb cell (MGP+)	vasa recta descend limb MGP+			0	0.0478873	0.000988527	0.834192	0.117691	0.034889	0.0103224	1.18973	0.351966	0.0523243	0	0.0170375		0	1.01351	0.337838	44.2568	5.06757	1.35135	0.337838	34.1216	17.5676	2.7027	0	1.01351
Kidney	endothelial	vasa recta ascending limb cell (IGFBP5+)	vasa recta ascend limb IGFBP5+			0	0.0369139	0	0.747181	0.119756	0.0276734	0	0.588363	0.382514	0.0498295	0.00217532	0.0157177		0	0.907441	0	32.4864	4.90018	1.08893	0	11.4338	13.9746	1.72414	0.0907441	0.635209
Kidney	endothelial	vasa recta ascending limb cell (IGF1+)	vasa recta ascend limb IGF1+			0	0.00406462	0	0.688843	0.0732869	0.0246345	0	0.181728	0.351352	0.127754	0.0308994	0.0188781		0	0.332226	0	33.2226	2.65781	0.996678	0	7.30897	15.2824	4.98339	1.3289	0.996678
Kidney	endothelial	capillary cell (FABP5- RBP7-)	capillary FABP5-RBP7-			0	0	0	0.569741	0.210106	0.133594	0	0.162246	0.282976	0.287512	0	0.142849		0	0	0	11.4286	2.85714	2.85714	0	2.85714	5.71429	5.71429	0	5.71429
Kidney	endothelial	capillary cell (FABP5+ RBP7+)	capillary FABP5+RBP7+			0	0.0101147	0.0663949	0.695247	0.166114	0.00544998	0	2.59966	0.178101	0.620591	0	0		0	0.568182	2.27273	25	6.25	0.568182	0	82.3864	5.68182	13.6364	0	0
Kidney	endothelial	glomerular endothelial cell	glomerular			0	0.091912	0	0.821245	0.0608092	0.137529	0	0.382618	0.34904	0.081192	0	0.063148		0	2.29008	0	33.2061	2.29008	2.67176	0	9.54198	12.5954	2.29008	0	1.9084
Kidney	endothelial	lymphatic cell (CCL21+)	lymphatic CCL21+			0	0	0	1.05089	0.115531	0	0	0	0.268783	0	0	0		0	0	0	46.1538	7.69231	0	0	0	7.69231	0	0	0
Kidney	endothelial	lymphatic cell (ACKR4- CCDC80+)	lymphatic ACKR4-CCDC80+			0	0	0	0.586189	0	0	0	0.067451	0	0	0	0		0	0	0	37.5	0	0	0	12.5	0	0	0	0
Kidney	stromal	vascular associated smooth muscle cell	vascular smooth muscle			0	0.260993	0	0.463197	0.025678	0.0513729	0	0.3232	0.594939	0.842738	0.26753	0.122199		0	7.44681	0	26.5957	1.06383	2.12766	0	7.44681	28.7234	7.44681	11.7021	2.12766
Kidney	stromal	fibroblast	fibroblast			0	0.0392399	0	0.453271	0.0714159	0.0893263	0	0.00711081	0.153353	4.95349	0.164138	0.099187		0	1.94175	0	25.2427	4.85437	1.94175	0	0.970874	10.6796	100	4.85437	3.8835
Kidney	stromal	fibroblast (ASPN+)	fibroblast ASPN+			0	0	0	1.03225	0.16623	0	0	0	0.979702	4.19847	0	0		0	0	0	37.5	12.5	0	0	0	37.5	100	0	0
Kidney	stromal	fibroblast (TNC+)	fibroblast TNC+			0	0.110266	0	0.791451	0	0.0881939	0	0	0.21306	3.69707	0.071175	0		0	2.94118	0	32.3529	0	2.94118	0	0	5.88235	100	2.94118	0
Kidney	stromal	myofibroblast	myofibroblast			0	0.0544844	0	0.539918	0.0805247	0.0577544	0.0411704	0.0566267	0.287613	4.27068	0.216996	0.00225462		0	2.45399	0	30.0613	4.29448	2.45399	2.45399	3.68098	16.5644	98.1595	15.3374	0.613497
Kidney	stromal	pericyte	pericyte			0	0	0	0.502077	0	0	0	0	0.737968	4.10824	0	0		0	0	0	22.2222	0	0	0	0	22.2222	100	0	0
Kidney	stromal	adipocyte (UCP1hi)	adipocyte UCP1hi			0	0	3.52634	0.681573	0.252976	0.858487	0	0	0	0.764096	0	0		0	0	83.3333	33.3333	16.6667	33.3333	0	0	0	16.6667	0	0
Kidney	stromal	adipocyte (UCP1lo)	adipocyte UCP1lo			0	0.969412	3.19164	0.661836	0.0964975	0.283131	0	0.184497	0	0	0	0		0	20	100	60	20	20	0	20	0	0	0	0
Kidney	stromal	mesothelial cell	mesothelial c.			0	0	0	0.27127	0	0.0802451	0	0	0.27464	3.30906	0	0		0	0	0	40	0	20	0	0	40	100	0	0
Kidney	stromal	reticular cell	reticular c.			0	0.476427	0	0.40297	0	0.106678	0	0.0496681	0.160639	3.69337	0.159947	0		0	38.4615	0	38.4615	0	7.69231	0	7.69231	15.3846	100	15.3846	0
Kidney	stromal	unknown_Kidney_stromal_G1 (ST6GAL2+)	? stromal 1 ST6GAL2+			0	0.107314	0	0.579447	0.252745	0	0	0.349022	0.639525	0.0634201	0	0		0	4.34783	0	26.087	4.34783	0	0	13.0435	39.1304	4.34783	0	0
Kidney	lymphoid	B cell	B c.			0	0	0	0.284284	0.0833409	0.0828609	0	0.318382	0.377766	0.0697879	0	0.00914644		0	0	0	5.72337	1.43084	1.43084	0	5.24642	7.79014	1.11288	0	0.317965
Kidney	lymphoid	B cell (PF)	B c. ∞			0	0	0	0.623615	0.0794927	0	0	0.212191	0	0	0	0.680367		0	0	0	37.5	12.5	0	0	12.5	0	0	0	37.5
Kidney	lymphoid	plasma cell	plasma c.			0	0.186801	0.00668361	0.574059	0.0572253	0.0327084	0	0.134864	0.126805	0.0836699	0	0		0	15.3846	0.641026	44.8718	5.76923	3.20513	0	8.97436	7.69231	7.05128	0	0
Kidney	lymphoid	plasma cell (PF)	plasma c. ∞			0	0	0	0.546189	0.230746	0	0	0.414473	0.384636	0	0	0		0	0	0	57.1429	28.5714	0	0	28.5714	42.8571	0	0	0
Kidney	lymphoid	innate lymphoid cell	innate lymphoid c.			0	0	0	0.83356	0	0	0	0.354003	0.307945	0.0653999	0	0		0	0	0	22.2222	0	0	0	6.66667	6.66667	2.22222	0	0
Kidney	lymphoid	natural killer cell	NK c.			0	0	0	0.31538	0.105429	0.0820141	0.0258746	0.493293	0.586471	0.0202974	0	0		0	0	0	9.94152	2.33918	1.75439	0.584795	9.35673	18.1287	0.584795	0	0
Kidney	lymphoid	natural killer cell (CHN1+)	NK c. CHN1+			0	0	0	0.564064	0	0	0	0.136308	0.353432	0	0	0		0	0	0	13.253	0	0	0	3.61446	8.43373	0	0	0
Kidney	lymphoid	natural killer T cell	NKT c.			0	0.0899758	0	0.314022	0.147043	0	0	0.259321	0.338846	0.064515	0	0		0	1.13636	0	10.2273	5.68182	0	0	7.95455	9.09091	2.27273	0	0
Kidney	lymphoid	natural killer cell_T cell (PF)	NK c./T c. ∞			0	0.0827222	0	0.375644	0.0475048	0.148674	0	0.758957	0.542138	0.096925	0	0		0	3.22581	0	22.5806	6.45161	6.45161	0	32.2581	22.5806	9.67742	0	0
Kidney	lymphoid	T cell (CD4+ CD8- CCL5-)	T c. CD4+CD8-CCL5-			0	0.055164	0	0.367147	0.039891	0.810717	0.0174775	0.0940009	0.3057	0.0601346	0	0.00394823		0	0.91954	0	7.96935	0.842912	16.0153	0.306513	1.99234	6.36015	1.22605	0	0.0766284
Kidney	lymphoid	T cell (CD4- CD8+ CCL5+)	T c. CD4-CD8+CCL5+			0	0.0388683	0	0.382509	0.0673778	0.197545	0	0.127787	0.342279	0.117643	0	0.00133396		0	0.56101	0	7.43338	1.26227	3.22581	0	2.52454	7.85414	1.96353	0	0.140252
Kidney	lymphoid	T cell (CD4+ CD8+ CCL5+)	T c. CD4+CD8+CCL5+			0	0.0541906	0	0.380061	0.173396	0.110866	0	0.375319	0.909997	0.0567782	0	0		0	1.15607	0	9.82659	4.04624	2.31214	0	7.51445	24.8555	1.15607	0	0
Kidney	myeloid	neutrophil	neutrophil			0	0.0352888	0.0780133	1.89547	0.0462873	0.0302035	0	3.25845	0.736671	0.0866846	0	0.457929		0	0.497512	1.49254	71.8905	1.74129	0.746269	0	75.8706	24.1294	1.99005	0	12.6866
Kidney	myeloid	monocyte	monocyte			0	0.0211297	0	1.28833	0.140994	0.0206162	0	3.04707	0.490967	0.092731	0	0.412535		0	0.460829	0	60.3687	5.06912	0.921659	0	88.0184	20.2765	3.68664	0	16.5899
Kidney	myeloid	macrophage	macrophage			0	0.0695595	0	1.13962	0.144693	0.0630437	0	2.33992	0.520796	0.102191	0.00973151	0.230777		0	3.44828	0	50.9579	5.74713	2.68199	0	62.4521	21.0728	3.83142	0.383142	8.42912
Kidney	myeloid	macrophage (MRC1+)	macrophage MRC1+			0	0	0	1.40952	0.0653889	0.0476426	0	1.47544	0.240255	0.116477	0.0095414	0.171153		0	0	0	72.6562	3.125	2.34375	0	46.0938	11.7188	6.25	0.78125	8.59375
Kidney	myeloid	macrophage (MARCO+)	macrophage MARCO+			0	0	0	1.15731	0.117929	0.0103003	0	0.933606	0.302202	0.174739	0	0.183184		0	0	0	82.3529	9.41176	1.17647	0	37.6471	25.8824	17.6471	0	18.8235
Kidney	myeloid	macrophage (EPCAM+)	macrophage EPCAM+			0	0	0	1.13662	0.0494657	0.0620991	0	1.73888	0.368858	0.0832663	0	0.10138		0	0	0	49.3639	2.03562	1.27226	0	51.145	15.7761	3.05344	0	4.07125
Kidney	myeloid	macrophage (ABCG1+)	macrophage ABCG1+			0	0	0	1.12821	0.0432597	0	0	4.07736	0.568116	0	0	0.374694		0	0	0	71.4286	7.14286	0	0	100	35.7143	0	0	35.7143
Kidney	myeloid	conventional dendritic cell	conventional dendritic c.			0	0	0	0.710462	0.0359917	0.0617898	0	0.0660448	0.535791	0.0462943	0	0		0	0	0	39.1304	2.17391	4.34783	0	4.34783	32.6087	2.17391	0	0
Kidney	myeloid	plasmacytoid dendritic cell	plasmacytoid dendritic c.			0	0	0	0.526349	0.224923	0	0	0	0.211143	0	0	0		0	0	0	21.4286	7.14286	0	0	0	7.14286	0	0	0
Kidney	myeloid	dendritic cell (FLT3+ IGSF6+)	dendritic c. FLT3+IGSF6+			0	0	0	0.747758	0.0800298	0.0443036	0	1.24337	0.603238	0.0558589	0	0.0553716		0	0	0	34.9206	3.1746	1.5873	0	34.9206	28.5714	1.5873	0	1.5873
Kidney	neural	non-myelinating Schwann cell	non-myelinating Schwann c.			0	0	0	0.916209	0	0	0	0	0.574045	1.61253	0	0		0	0	0	50	0	0	0	0	25	50	0	0
Bladder	epithelial	basal urothelial cell	basal urothelial c.			0	0.210688	0	0.459605	0.0830102	0	0	0.0179229	0.236111	1.39645	0.00948842	0		0	26.4423	0	51.4423	12.5	0	0	2.88462	32.2115	97.1154	1.44231	0
Bladder	epithelial	intermediate urothelial cell	intermediate urothelial c.			0	0.362421	0.0690195	0.52401	0.0914378	0	0	0.0403052	0.179287	1.73272	0	0		0	41.1765	0.980392	44.1176	13.7255	0	0	4.90196	18.6275	92.1569	0	0
Bladder	epithelial	luminal urothelial cell	luminal urothelial c.			0	0.151396	0	0.389297	0.0547011	0	0	0.118105	0.207332	1.56869	0	0		0	16.0714	0	44.6429	10.7143	0	0	7.14286	21.4286	98.2143	0	0
Bladder	endothelial	artery cell	artery			0	0	0	0.71496	0.0754812	0	0	1.07852	0.408833	1.37865	0.00995575	0.0526681		0	0	0	39.5604	4.3956	0	0	36.2637	18.6813	54.9451	1.0989	1.0989
Bladder	endothelial	vein cell	vein			0	0	0.00380086	0.633693	0.114727	0.0159245	0	1.10119	0.430871	0.715078	0.0264321	0.00961433		0	0	0.526316	51.5789	8.94737	1.05263	0	48.4211	33.6842	41.5789	0.526316	1.57895
Bladder	endothelial	capillary cell (FABP5+ RBP7-)	capillary FABP5+RBP7-			0	0	0	0.868342	0.123584	0	0	1.7896	0.461359	1.2696	0	0		0	0	0	41.573	8.98876	0	0	57.3034	23.5955	47.191	0	0
Bladder	endothelial	capillary cell (FABP5+ RBP7lo)	capillary FABP5+RBP7lo			0	0	0	0.618983	0.30786	0	0	2.78299	0.376869	1.81506	0	0		0	0	0	24.3243	8.10811	0	0	89.1892	13.5135	72.973	0	0
Bladder	endothelial	capillary cell (FABP5+ RBP7+)	capillary FABP5+RBP7+			0	0.0233429	0	0.545133	0.134749	0	0	2.89386	0.323784	0.616791	0	0.0214064		0	3.57143	0	60.7143	10.7143	0	0	100	35.7143	42.8571	0	3.57143
Bladder	endothelial	lymphatic cell (CCL21+)	lymphatic CCL21+			0	0	0	0.755587	0	0	0	0	0.0714324	1.84575	0	0		0	0	0	36.8421	0	0	0	0	2.63158	76.3158	0	0
Bladder	stromal	smooth muscle cell	smooth muscle			0	0	0	0.469465	0	0	0	0	0.501001	2.75437	0.0685669	0		0	0	0	50	0	0	0	0	40	90	10	0
Bladder	stromal	vascular associated smooth muscle cell	vascular smooth muscle			0	0.0340462	0.0101239	0.698466	0.156579	0	0	0.0971787	0.62937	1.67047	0.094342	0.0158464		0	0.731707	0.243902	39.2683	8.78049	0	0	5.85366	31.2195	58.2927	4.39024	0.243902
Bladder	stromal	fibroblast	fibroblast			0	0.17845	0.000457016	0.440235	0.0776445	0.0564294	0.000859033	0.0798766	0.23174	4.88654	0.130377	0.017787		0	6.1973	0.084317	26.5177	4.08938	2.27656	0.084317	5.1855	14.1231	99.8735	6.32378	1.13828
Bladder	stromal	fibroblast (PTN+)	fibroblast PTN+			0	0	0	0.388609	0.181449	0	0	0	0.524997	4.37143	0.0386469	0		0	0	0	38.0952	9.52381	0	0	0	38.0952	100	4.7619	0
Bladder	stromal	fibroblast (ENPP2+)	fibroblast ENPP2+			0	0	0	0.211219	0.032444	0	0	0.0891856	0.0293793	4.13465	0	0		0	0	0	12	2	0	0	2	2	100	0	0
Bladder	stromal	fibroblast (LY6H+)	fibroblast LY6H+			0	0.109518	0	0.394292	0.0867972	0.0844961	0.016579	0	0.130903	4.99461	0.058288	0.0518976		0	6.17284	0	20.9877	4.93827	3.7037	1.23457	0	6.17284	100	2.46914	3.7037
Bladder	stromal	myofibroblast	myofibroblast			0	0.0256387	0	0.597105	0.0866566	0.0171986	0	0.0434688	0.334688	4.14646	0.0844325	0.0149382		0	2.21239	0	40.2655	6.19469	0.884956	0	1.76991	23.0088	100	5.30973	1.32743
Bladder	stromal	pericyte	pericyte			0	0.0813114	0	0.520841	0	0	0	0.133636	0.50646	3.55907	0.0255277	0		0	4.87805	0	31.7073	0	0	0	9.7561	29.2683	100	2.43902	0
Bladder	stromal	adipocyte (UCP1lo)	adipocyte UCP1lo			0	0.803541	3.62242	0.458179	0.708016	0	0	0	0	0.240327	0	0		0	60	100	60	60	0	0	0	0	20	0	0
Bladder	stromal	mesothelial cell	mesothelial c.			0	0	0	0.479958	0.187869	0.77614	0	0.0236768	0.261169	3.02283	0.135057	0		0	0	0	33.3333	5.12821	33.3333	0	5.12821	23.0769	97.4359	5.12821	0
Bladder	lymphoid	natural killer cell_T cell	NK c./T c.			0	0	0	0.353221	0.0747341	0	0	0.253656	0.538357	1.00428	0	0.115261		0	0	0	15.625	3.125	0	0	12.5	23.4375	25	0	1.5625
Bladder	lymphoid	T cell (CD4+ CD8- CCL5-)	T c. CD4+CD8-CCL5-			0	0	0	0.553224	0.134303	0.554096	0	0.227124	0.375372	1.31702	0	0		0	0	0	12.8342	2.94118	10.9626	0	4.81283	8.55615	34.492	0	0
Bladder	myeloid	neutrophil	neutrophil			0	0	0.178328	1.71886	0.078914	0	0	3.346	0.591797	0.84564	0	0.595628		0	0	5.71429	88.5714	3.80952	0	0	95.2381	27.619	24.7619	0	26.6667
Bladder	myeloid	neutrophil (IL18BP+)	neutrophil IL18BP+			0	0	0.0693345	1.75744	0.0284594	0	0	3.51392	0.361523	0.512456	0.00565058	0.642273		0	0	3.03309	80.7904	1.37868	0	0	97.886	18.1985	23.989	0.0919118	30.4228
Bladder	myeloid	basophil	basophil			0	0	0	1.06217	0	0	0	0	0.454577	2.04997	0	0		0	0	0	25	0	0	0	0	8.33333	50	0	0
Bladder	myeloid	monocyte	monocyte			0	0	0.00662507	1.36204	0.166359	0.0113372	0.00303126	2.51119	0.230713	0.505328	0.00412177	0.351864		0	0	0.536193	86.8633	12.3324	0.536193	0.268097	93.0295	18.4987	32.7078	0.268097	25.2011
Bladder	myeloid	macrophage	macrophage			0	0.0126942	0	1.06622	0.0787906	0	0	0.957189	0.339298	1.77091	0.0223642	0.130471		0	0.480769	0	51.6827	3.84615	0	0	30.0481	15.3846	75.9615	0.961538	5.04808
Bladder	myeloid	conventional dendritic cell	conventional dendritic c.			0	0	0	0.69688	0.0706523	0	0	0	0.351089	1.82992	0	0		0	0	0	52.1739	4.34783	0	0	0	26.087	86.9565	0	0
Bladder	myeloid	mature dendritic cell	mature dendritic c.			0	0	0	0.788765	0.112923	0	0	0.447197	0.638465	1.01836	0	0.118947		0	0	0	42.8571	7.14286	0	0	21.4286	21.4286	50	0	7.14286
Bladder	neural	non-myelinating Schwann cell	non-myelinating Schwann c.			0	0	0	0.922895	0.127439	0.130918	0	0	0.30688	2.45433	0.203735	0		0	0	0	37.037	3.7037	7.40741	0	0	11.1111	70.3704	3.7037	0
Uterus	epithelial	non-ciliated epithelial cell of uterus (FXYD4+ MUC16+)	non-ciliated c. FXYD4+MUC16+			0	0	0	0.765036	0.0726927	0.0313657	0	0.460939	0.404183	0.361973	0	0		0	0	0	46.1538	3.84615	3.84615	0	19.2308	26.9231	15.3846	0	0
Uterus	epithelial	non-ciliated epithelial cell of uterus (FXYD4+ MUC16-)	non-ciliated c. FXYD4+MUC16-			0	0	0	0.737775	0.138003	0.0337849	0	0.102242	0.498815	0.241886	0	0		0	0	0	24.3902	7.31707	2.43902	0	7.31707	19.5122	7.31707	0	0
Uterus	epithelial	non-ciliated epithelial cell of uterus (IGFBP1+)	non-ciliated c. IGFBP1+			0	0.00669534	0.00871113	0.735297	0.0855309	0.0142935	0	0.236514	0.285123	0.336853	0	0		0	1.75439	0.877193	48.2456	7.01754	1.75439	0	17.5439	20.1754	18.4211	0	0
Uterus	epithelial	ciliated epithelial cell of uterus	ciliated c.			0	0	0	0.592431	0	0	0	0	0	0	0	0		0	0	0	28.5714	0	0	0	0	0	0	0	0
Uterus	endothelial	artery cell	artery			0	0	0	0.73149	0.463536	0	0	0.890685	0.77891	0.361444	0	0		0	0	0	45.4545	18.1818	0	0	27.2727	36.3636	18.1818	0	0
Uterus	stromal	smooth muscle cell	smooth muscle			0	0.374091	0	0.50321	0	0	0	0	0.900106	2.7834	0	0		0	6.66667	0	20	0	0	0	0	33.3333	80	0	0
Uterus	stromal	vascular associated smooth muscle cell	vascular smooth muscle			0	0	0	0.895337	0.32854	0	0	0	1.10419	0	0	0		0	0	0	28.5714	14.2857	0	0	0	28.5714	0	0	0
Uterus	stromal	fibroblast	fibroblast			0	0.704189	0	0.476219	0.0617553	0	0	0.82487	0.392154	4.46503	0.391485	0.163909		0	10.4478	0	10.4478	1.49254	0	0	7.46269	8.95522	98.5075	8.95522	1.49254
Uterus	stromal	myofibroblast	myofibroblast			0	1.22406	0	0.610532	0.115074	0	0.0335162	0.237541	0.415185	3.65823	0.193242	0.0285895		0	29.703	0	14.1914	1.9802	0	0.660066	4.29043	8.91089	96.6997	3.63036	0.660066
Uterus	stromal	pericyte	pericyte			0	0	0	0.935015	0	0	0	0	1.32883	3.85792	0	0		0	0	0	33.3333	0	0	0	0	44.4444	100	0	0
Uterus	lymphoid	T cell (CD4- CD8+ CCL5+)	T c. CD4-CD8+CCL5+			0	0.0156904	0.0229424	0.430273	0.0620889	0.768814	0.0133917	0.329657	0.616104	0.356828	0	0.0270316		0	0.2331	0.4662	7.45921	0.932401	11.4219	0.2331	6.06061	13.0536	5.82751	0	0.4662
Uterus	myeloid	neutrophil	neutrophil			0	0	0.215806	2.27309	0	0	0	2.81473	0.71069	0.619004	0	0.611876		0	0	4	70	0	0	0	56	16	10	0	10
Uterus	myeloid	neutrophil (IL18BP+)	neutrophil IL18BP+			0	0	0.0913418	2.45221	0.128044	0	0	3.64671	0.3454	0.472107	0	0.195396		0	0	1.81818	74.5455	1.81818	0	0	83.6364	5.45455	5.45455	0	3.63636
Uterus	myeloid	macrophage (LTC4S+)	macrophage LTC4S+			0	0.0226454	0.00289177	1.46881	0.153019	0	0	2.12735	0.928426	0.265638	0.00969009	0.169907		0	1.23967	0.413223	68.595	6.61157	0	0	72.314	40.0826	10.7438	0.826446	6.61157
Uterus	myeloid	macrophage (MGST1+)	macrophage MGST1+			0	0	0.0206685	1.78215	0.229448	0.0399365	0	2.48106	0.693906	0.179891	0.00703436	0.0882508		0	0	2.5	84.1667	15.8333	1.66667	0	78.3333	48.3333	13.3333	0.833333	10
Testes	germ	spermatogonium	spermatogonium			0	0.0432141	0	0.713407	0.712209	0	0	0	0.207727	0.0341837	0	0		0	1.69492	0	50.8475	47.4576	0	0	0	10.1695	1.69492	0	0
Testes	germ	early spermatocyte	early spermatocyte			0.008361	0	0	0.331395	0.354662	0	0	0	0.224772	0	0	0		3.58744	0	0	78.9238	69.9552	0	0	0	65.0224	0	0	0
Testes	germ	pachytene spermatocyte	pachytene spermatocyte			0.00291434	0	0	0.524381	0.301108	0.000563718	0	0.00016989	0.250425	0.000457936	0	0		0.658183	0	0	72.6634	47.6964	0.131637	0	0.0877578	41.9482	0.131637	0	0
Testes	germ	diplotene spermatocyte	diplotene spermatocyte			0	0	0	0.294594	0.903706	0	0	0	0.0542632	0	0	0		0	0	0	11.3924	32.5949	0	0	0	2.21519	0	0	0
Testes	germ	round spermatid	round spermatid			0.000482898	0	0.00233507	0.261474	1.41609	0	0	0.00169821	0.0264764	0.000935594	0	0		0.146199	0	0.438596	48.538	99.1228	0	0	0.438596	6.72515	0.146199	0	0
Testes	germ	elongating spermatid	elongating spermatid			0	0	0	0.330905	1.85154	0.000170852	0	0	0.0368267	0.00321055	0	0		0	0	0	35.1979	94.8365	0.0860585	0	0	3.87263	0.344234	0	0
Testes	germ	elongated spermatid	elongated spermatid			0	0	0.00127749	0.756225	1.91947	0	0	0.00549952	0.0400375	0	0	0		0	0	0.114025	41.049	87.4572	0	0	0.114025	2.05245	0	0	0

## Sheet: 2a-b S5a S7a-b S4
cluster	clustername	tissue	compartment	celltype	individual	cell_number	umap_hormonal_1	umap_hormonal_2	umap_ligand_1	umap_ligand_2	umap_receptor_1	umap_receptor_2	umap_allGenes_1	umap_allGenes_2	clustering_dendrogram_order
1	spermatid	Testes	germ	elongated spermatid	L4(♂2)	877	-2.099	-0.841267	0.452651	0.304516	2.71607	2.90841	5.25794	-0.70901	1
1	spermatid	Testes	germ	elongating spermatid	L4(♂2)	1162	-2.11304	-0.762496	0.416158	0.34562	2.7042	2.99766	5.26847	-0.726363	2
1	spermatid	Testes	germ	round spermatid	L4(♂2)	684	-1.92758	-0.794268	0.536056	0.26625	2.69927	3.11281	5.31593	-0.687144	3
1	spermatid	Testes	germ	diplotene spermatocyte	L4(♂2)	316	-1.81887	-0.832268	0.680481	0.0844369	2.67787	3.21734	5.29075	-0.631088	4
2	spermatocyte	Testes	germ	pachytene spermatocyte	L4(♂2)	2279	-1.62822	-0.869247	0.76548	0.0279614	2.6386	3.5765	5.48502	-0.573893	5
2	spermatocyte	Testes	germ	early spermatocyte	L4(♂2)	223	-1.29248	-1.0615	1.26581	-0.267813	2.57863	3.71982	5.88684	-0.406306	6
3	cardiomyocyte	Heart	stromal	ventricular cardiomyocyte	L2(♀1)	96	1.52357	2.01659	2.99225	-2.51652	-2.22388	1.34362	-2.93455	-1.96279	7
3	cardiomyocyte	Heart	stromal	atrial cardiomyocyte	L2(♀1)	14	0.4226	6.20869	2.01987	-2.28057	-1.64783	-3.37215	-2.88901	-1.93828	8
3	cardiomyocyte	Heart	stromal	cardiomyocyte	L2(♀1)	94	0.44621	6.00157	2.18594	-2.26262	-1.70661	-2.88305	-2.97904	-1.92928	9
4	spermatogonium	Testes	germ	spermatogonium	L4(♂2)	59	-1.537	-2.54448	3.16553	-1.70245	-3.23575	3.0962	6.44826	-0.274058	10
5	retina neuron	Eye retina	neural	ON-bipolar cell	L4(♂2)	46	3.15819	-0.119943	5.02367	2.32647	-4.16363	2.39527	-1.69522	-5.83775	11
5	retina neuron	Eye retina	neural	rod cell	L4(♂2)	863	2.98174	0.255133	4.43439	2.05736	2.15459	3.94971	-1.85438	-5.59586	12
5	retina neuron	Eye retina	neural	cone cell	L4(♂2)	5	2.98021	0.34883	4.66221	2.2032	1.99475	3.9997	-1.96293	-5.57587	13
6	pancreatic endocrine cell	Pancreas	epithelial	delta cell	L2(♀1)	3	1.92542	-0.318644	5.62635	2.33532	-5.31468	3.27835	-2.49154	-3.92602	14
6	pancreatic endocrine cell	Pancreas	epithelial	delta cell	L4(♂2)	3	1.9476	-0.383004	5.68322	2.20857	-5.17339	3.28413	-2.36878	-4.13574	15
6	pancreatic endocrine cell	Pancreas	epithelial	alpha cell_beta cell	L2(♀1)	15	1.88282	-0.251558	5.62597	2.25814	-5.37004	3.14805	-2.59801	-4.07034	16
6	pancreatic endocrine cell	Pancreas	epithelial	beta cell	L2(♀1)	104	1.86184	-0.155651	5.71845	2.30603	-5.26266	3.24827	-2.57193	-3.99064	17
6	pancreatic endocrine cell	Pancreas	epithelial	beta cell	L4(♂2)	17	1.98019	-0.290449	5.70058	2.29307	-5.20101	3.3032	-2.46266	-4.14069	18
6	pancreatic endocrine cell	Pancreas	epithelial	alpha cell	L2(♀1)	83	1.74158	-0.368361	5.39256	1.99848	-5.30317	3.16934	-2.50712	-4.02855	19
6	pancreatic endocrine cell	Pancreas	epithelial	alpha cell	L4(♂2)	9	2.07305	-0.341583	5.4665	2.27886	-5.28903	3.00742	-2.3825	-4.01427	20
7	enteroendocrine cell	Colon	epithelial	enteroendocrine cell	L2(♀1)	21	2.09129	-0.239237	5.63571	2.09465	-2.08504	5.59518	-0.390889	-2.25154	21
7	enteroendocrine cell	Small intestine	epithelial	enteroendocrine cell	L2(♀1)	18	2.43159	-0.271901	5.59572	2.36447	-2.04879	5.60743	-0.220392	-2.23079	22
7	enteroendocrine cell	Small intestine	epithelial	enteroendocrine cell	L4(♂2)	11	2.21878	-0.264288	5.50772	2.1641	-2.0037	5.5141	0.0641094	-2.23226	23
8	neuroendocrine cell	Hypothalamus Pituitary	neural	neuroendocrine cell	L4(♂2)	5	2.32128	-0.862569	5.81112	2.41053	-4.14179	2.71328	-2.15274	-5.65828	24
8	neuroendocrine cell	Hypothalamus Pituitary	neural	lactotroph	L4(♂2)	9	2.33311	-0.82709	5.82848	2.54425	-4.30184	2.92204	-2.29465	-5.46962	25
8	neuroendocrine cell	Hypothalamus Pituitary	neural	somatotroph	L4(♂2)	19	2.27445	-0.94919	5.98413	2.43092	-3.26599	3.66054	-2.20038	-5.59449	26
8	neuroendocrine cell	Hypothalamus Pituitary	neural	thyrotroph	L4(♂2)	9	2.21782	-0.737174	5.98832	2.53888	-2.76206	1.56892	-2.26771	-5.58763	27
8	neuroendocrine cell	Hypothalamus Pituitary	neural	gonadotroph	L4(♂2)	4	2.14497	-0.811647	5.94272	2.46455	-3.32535	3.53289	-2.31059	-5.34812	28
8	neuroendocrine cell	Hypothalamus Pituitary	neural	corticotroph	L4(♂2)	10	2.37428	-0.640109	5.56912	2.58973	-4.3997	1.95809	-2.13575	-5.74857	29
9	brain neuron	Brainstem	neural	glutamatergic neuron (ROM1+)	L2(♀1)	273	2.95069	-0.304419	4.8222	2.45028	-4.64235	2.17539	-1.92207	-5.82094	30
9	brain neuron	Brain cortex	neural	GABAergic neuron (GIRK1- MEIS2+ NECAB1+)	L1(♂1)	7	3.41507	-0.52167	5.41032	2.64979	-4.95479	2.0204	-1.89118	-6.26282	31
9	brain neuron	Brainstem	neural	glutamatergic neuron (CBLN1+)	L4(♂2)	13	3.09306	-0.352862	5.34309	2.89298	-4.93266	2.03762	-2.03206	-6.16778	32
9	brain neuron	Brain cortex	neural	GABAergic neuron (PPP1R1B+)	L2(♀1)	12	3.09691	-0.620246	5.11602	3.11066	-4.73353	2.26664	-1.98074	-6.51982	33
9	brain neuron	Brain cortex	neural	GABAergic neuron (PPP1R1B+)	L1(♂1)	7	3.20556	-0.458639	4.96358	3.04316	-4.93011	2.43033	-1.86994	-6.48113	34
9	brain neuron	Brainstem	neural	glutamatergic neuron (NEFH+)	L2(♀1)	16	2.95118	-0.525322	5.13721	2.91888	-4.73811	2.18988	-2.01817	-6.46539	35
9	brain neuron	Brainstem	neural	glutamatergic neuron (CBLN1+)	L2(♀1)	16	2.81803	-0.510043	5.12053	3.03662	-5.01294	2.44608	-2.11678	-6.20745	36
9	brain neuron	Brainstem	neural	neuron	L2(♀1)	63	3.04446	-0.600518	5.06309	2.95293	-4.88834	2.29052	-1.93087	-6.09759	37
9	brain neuron	Brain cortex	neural	neuron	L2(♀1)	19	3.05551	-0.717931	4.85387	2.91712	-4.77674	2.62839	-2.14857	-6.53472	38
9	brain neuron	Brain cortex	neural	glutamatergic neuron (NPTX1+)	L2(♀1)	66	2.93195	-0.708739	5.20285	3.00958	-5.07425	2.3953	-1.96589	-6.55848	39
9	brain neuron	Brain cortex	neural	glutamatergic neuron (NPTX1+)	L1(♂1)	21	2.82253	-0.546075	5.23045	2.7934	-5.17661	2.41618	-1.80765	-6.46141	40
9	brain neuron	Brainstem	neural	GABAergic neuron (OTX2+)	L2(♀1)	28	3.12191	-0.575588	4.8636	2.79062	-4.90744	2.50941	-1.89175	-6.38275	41
9	brain neuron	Brain cortex	neural	GABAergic neuron (GIRK1- MEIS2+ NECAB1-)	L2(♀1)	108	3.00658	-0.487539	5.09324	3.04321	-5.17317	2.33834	-1.95415	-6.39143	42
9	brain neuron	Brain cortex	neural	GABAergic neuron (GIRK1- MEIS2+ NECAB1-)	L1(♂1)	191	3.19485	-0.446239	5.15565	2.89759	-4.98339	2.33764	-1.81885	-6.20661	43
9	brain neuron	Brain cortex	neural	GABAergic neuron (GIRK1- MEIS2+ NECAB1+)	L2(♀1)	123	3.08551	-0.745061	5.13961	2.72641	-5.22736	2.09156	-1.82689	-5.98053	44
9	brain neuron	Brain cortex	neural	GABAergic neuron (GRIK1+ MEIS2+ NECAB1-)	L2(♀1)	10	3.30135	-0.564391	5.45653	2.97501	-4.57362	2.07637	-1.81967	-6.28501	45
9	brain neuron	Brain cortex	neural	GABAergic neuron (GRIK1+ MEIS2+ NECAB1-)	L1(♂1)	15	3.37181	-0.576312	5.48899	2.78643	-4.78849	2.28932	-1.67274	-6.30312	46
10	hepatocyte	Liver	epithelial	hepatocyte (CPN2lo)	L2(♀1)	223	0.409074	1.90742	1.90207	1.05082	0.336128	1.41357	-2.42947	-2.57311	47
10	hepatocyte	Liver	epithelial	hepatocyte (CPN2lo)	L4(♂2)	24	0.511271	1.7973	1.94331	1.06322	-0.00965019	1.28169	-2.31422	-2.6157	48
10	hepatocyte	Liver	epithelial	hepatocyte (CPN2hi)	L3(♀2)	6	0.667157	1.80535	2.07681	1.26233	-0.131982	1.16555	-2.19256	-2.70857	49
10	hepatocyte	Liver	epithelial	hepatocyte (CPN2hi)	L2(♀1)	38	0.50256	1.74522	1.9874	1.1571	0.045435	1.17378	-2.24152	-2.70445	50
10	hepatocyte	Liver	epithelial	hepatocyte (CPN2hi)	L4(♂2)	167	0.457265	1.8	2.04275	1.18443	-0.0170582	1.22069	-2.23927	-2.66571	51
11	secretory cell	Skin	epithelial	sweat gland cell	L4(♂2)	12	1.85671	2.44352	-1.61851	-1.90823	0.993471	7.2588	-0.0949691	-0.13292	52
11	secretory cell	Trachea	epithelial	club cell	L2(♀1)	18	0.154801	2.8598	-0.411596	-2.08515	-3.6912	1.88425	0.142401	-1.30461	53
11	secretory cell	Brainstem	neural	choroid plexus epithelial cell	L4(♂2)	73	4.32613	-0.378084	4.77759	2.51503	-3.81893	1.60453	-1.70986	-1.91087	54
12	intestinal epithelium	Small intestine	epithelial	M cell of gut	L2(♀1)	49	-3.62941	2.37181	-0.306448	0.371747	-1.90887	5.82092	0.348094	-2.30642	55
12	intestinal epithelium	Small intestine	epithelial	M cell of gut	L4(♂2)	24	-3.54631	2.14019	-0.370994	0.401526	-1.86395	5.7769	0.467684	-2.47247	56
12	intestinal epithelium	Small intestine	epithelial	enterocyte (CA2+)	L4(♂2)	29	-3.70618	2.37799	-0.458256	0.345837	-1.74395	5.91574	0.325152	-2.74988	57
12	intestinal epithelium	Colon	epithelial	enterocyte_goblet cell	L2(♀1)	105	-3.55076	2.30343	-0.264041	0.27833	-1.61361	6.16099	0.315907	-2.5949	58
12	intestinal epithelium	Colon	epithelial	enterocyte	L2(♀1)	380	-3.52253	2.18788	-0.345156	0.221774	-1.51534	6.23516	0.297305	-2.76496	59
12	intestinal epithelium	Colon	epithelial	enterocyte	L4(♂2)	253	-3.69749	2.23676	-0.490367	0.459494	-1.55549	6.15414	0.317255	-2.81568	60
12	intestinal epithelium	Colon	epithelial	enterocyte progenitor cell	L4(♂2)	123	-3.47847	2.29699	-0.882414	0.845303	-1.51767	6.21595	0.0963371	-2.70803	61
12	intestinal epithelium	Small intestine	epithelial	enterocyte progenitor cell	L2(♀1)	130	-3.34092	2.226	-0.235367	-0.441511	-1.36439	6.36325	0.57885	-2.10767	62
12	intestinal epithelium	Colon	epithelial	goblet cell	L2(♀1)	55	-3.33078	2.13188	-0.134247	-0.309139	-1.49979	6.03935	0.589667	-2.21562	63
12	intestinal epithelium	Small intestine	epithelial	goblet cell (PF)	L2(♀1)	8	-3.37987	2.06685	0.0171177	0.125465	-2.09166	5.63456	0.707067	-2.0733	64
12	intestinal epithelium	Colon	epithelial	enterocyte_goblet cell	L4(♂2)	15	-3.52614	1.92964	-0.132215	0.459568	-1.30832	6.11206	0.559263	-2.51281	65
12	intestinal epithelium	Small intestine	epithelial	goblet cell	L2(♀1)	50	-3.363	1.85796	-0.0740738	0.114564	-1.38147	6.00688	0.502806	-2.36546	66
12	intestinal epithelium	Small intestine	epithelial	goblet cell	L4(♂2)	29	-3.39836	1.79978	-0.272439	0.210001	-1.46023	5.8868	0.741247	-2.33744	67
12	intestinal epithelium	Small intestine	epithelial	enterocyte	L2(♀1)	501	-3.31249	1.96787	-0.0357699	-0.0355262	-1.84559	5.61087	0.491994	-2.4242	68
12	intestinal epithelium	Small intestine	epithelial	enterocyte_goblet cell	L2(♀1)	14	-3.62927	2.11842	0.0435123	0.485297	-1.63282	5.72692	0.63744	-2.49946	69
12	intestinal epithelium	Small intestine	epithelial	enterocyte_goblet cell	L4(♂2)	9	-3.66599	2.04529	-0.153155	0.438398	-1.59038	5.85196	0.679346	-2.5164	70
12	intestinal epithelium	Small intestine	epithelial	enterocyte	L4(♂2)	542	-3.75808	2.02329	-0.123516	0.382791	-1.91162	5.52891	0.605144	-2.51399	71
12	intestinal epithelium	Small intestine	epithelial	enterocyte progenitor cell	L4(♂2)	10	-3.50976	1.97352	3.00751	-1.94307	-1.88536	5.38225	0.97046	-1.82005	72
13	granulosa cell	Fat	epithelial	granulosa cell	L2(♀1)	18	0.0681561	3.49942	-5.02755	1.39847	-4.10227	4.11687	-4.44411	-3.04539	73
14	adipocyte	Bone	stromal	adipocyte (UCP1lo)	L2(♀1)	8	5.79076	-5.46032	5.9254	-5.82773	-0.469565	1.10537	-3.67981	-2.71554	74
14	adipocyte	Fat	stromal	adipocyte (UCP1lo)	L4(♂2)	25	5.76666	-5.47384	6.07711	-5.6579	0.00952595	0.752013	-3.17065	-2.80785	75
14	adipocyte	Aorta	stromal	adipocyte (UCP1lo)	L2(♀1)	4	5.86981	-5.38057	5.98196	-5.73993	-0.0509485	0.787906	-3.45936	-2.70077	76
14	adipocyte	Kidney	stromal	adipocyte (UCP1lo)	L2(♀1)	5	5.95134	-5.29905	5.94619	-5.71429	-0.102649	0.838051	-3.48888	-2.71965	77
14	adipocyte	Bladder	stromal	adipocyte (UCP1lo)	L2(♀1)	5	5.94707	-5.28874	5.9319	-5.83653	0.0260692	0.874127	-3.40822	-2.74479	78
14	adipocyte	Limb muscle	stromal	adipocyte (UCP1lo)	L2(♀1)	24	5.80453	-5.44447	5.94434	-5.7691	0.00398157	0.904293	-3.60425	-2.73762	79
14	adipocyte	Pancreas	stromal	adipocyte (UCP1lo)	L2(♀1)	148	5.73434	-5.50829	6.02876	-5.73878	0.0576822	0.770458	-3.4058	-2.73945	80
14	adipocyte	Fat	stromal	adipocyte (UCP1lo)	L2(♀1)	689	5.73809	-5.51185	6.00974	-5.70329	-0.0881937	0.86703	-3.29352	-2.51137	81
14	adipocyte	Kidney	stromal	adipocyte (UCP1hi)	L2(♀1)	6	5.93349	-5.31909	6.04657	-5.64516	-0.207543	0.683816	-3.26003	-2.70672	82
14	adipocyte	Pancreas	stromal	adipocyte (UCP1hi)	L2(♀1)	77	5.86838	-5.3886	5.96774	-5.58828	-0.129674	0.709256	-3.22394	-2.71207	83
14	adipocyte	Fat	stromal	adipocyte (UCP1hi)	L2(♀1)	208	5.75468	-5.49158	5.97297	-5.70043	-0.162524	0.676728	-3.31629	-2.63157	84
15	pancreatic acinar cell	Pancreas	epithelial	acinar cell	L4(♂2)	59	1.05065	1.13765	2.84616	1.70665	-4.8507	1.19369	-2.69289	-3.69405	85
15	pancreatic acinar cell	Pancreas	epithelial	acinar cell_ductal cell	L2(♀1)	44	1.00629	1.01425	2.69074	1.28621	-4.72232	4.2291	-2.35365	-3.43258	86
15	pancreatic acinar cell	Pancreas	epithelial	acinar cell (PNISR+)	L2(♀1)	80	1.30107	0.649599	2.71663	0.918642	-6.38474	0.470274	-2.55106	-3.52367	87
15	pancreatic acinar cell	Pancreas	epithelial	acinar cell (FDX1+)	L2(♀1)	386	1.21958	0.657906	2.77494	1.03044	-6.46221	0.510792	-2.74542	-3.71946	88
15	pancreatic acinar cell	Pancreas	epithelial	acinar cell	L2(♀1)	490	1.34569	0.483879	2.88534	0.840411	-6.56779	0.409104	-2.98557	-3.78313	89
15	pancreatic acinar cell	Fat	epithelial	acinar cell	L2(♀1)	18	1.46042	0.539344	2.80681	0.939967	-5.32544	1.85464	-2.86844	-3.75659	90
16	uterus epithelium	Uterus	epithelial	ciliated epithelial cell of uterus	L3(♀2)	7	-0.0765073	2.27802	4.45093	-2.31775	-3.90066	3.68617	-1.03408	-2.49782	91
16	uterus epithelium	Uterus	epithelial	non-ciliated epithelial cell of uterus (IGFBP1+)	L3(♀2)	114	-0.284594	2.03288	0.429615	-3.69557	-3.96206	4.0521	-0.997002	-1.9341	92
16	uterus epithelium	Uterus	epithelial	non-ciliated epithelial cell of uterus (FXYD4+ MUC16-)	L3(♀2)	41	-0.360466	1.15936	0.272045	-3.85106	3.38532	6.733	-1.23847	-1.64525	93
16	uterus epithelium	Uterus	epithelial	non-ciliated epithelial cell of uterus (FXYD4+ MUC16+)	L3(♀2)	26	-0.316361	1.68235	0.634381	-4.06427	-4.08026	3.7575	-1.09201	-1.83503	94
16	uterus epithelium	Lung	epithelial	uterine metastasis cell	L2(♀1)	70	-0.371736	1.3462	0.995046	-4.08614	-4.10306	3.32674	-1.11387	-1.92428	95
17	skeletal muscle stem cell	Tongue	stromal	skeletal muscle satellite stem cell	L4(♂2)	69	9.94257	-4.18199	1.23324	-2.00836	-3.97896	3.20114	-6.72466	-3.65321	96
17	skeletal muscle stem cell	Limb muscle	stromal	skeletal muscle satellite stem cell	L2(♀1)	86	10.3108	-4.25493	-6.4577	-0.263309	-3.91979	3.29893	-5.30975	-3.81901	97
18	renal beta-intercalated cell	Kidney	epithelial	beta-intercalated cell	L3(♀2)	28	-0.890511	3.40566	0.427635	-1.73424	-4.20416	5.33303	-1.87607	-1.38212	98
18	renal beta-intercalated cell	Kidney	epithelial	beta-intercalated cell	L2(♀1)	11	-0.930587	3.37498	0.527229	-1.77328	-4.2265	5.36499	-1.83674	-1.70394	99
18	renal beta-intercalated cell	Kidney	epithelial	beta-intercalated cell	L4(♂2)	27	-0.841548	3.31436	0.345768	-1.73799	-4.29268	5.4301	-1.93231	-1.33896	100
19	renal principal cell	Kidney	epithelial	principal cell	L2(♀1)	33	-0.97121	2.75207	-0.489226	-1.56409	-3.65925	5.02822	-1.36557	-1.65037	101
19	renal principal cell	Kidney	epithelial	principal cell	L3(♀2)	13	-1.25001	2.96552	-0.39757	-1.52295	-3.60363	5.45078	-1.49982	-1.69094	102
19	renal principal cell	Kidney	epithelial	intercalated cell_principal cell	L2(♀1)	6	-1.02297	3.29554	0.227897	-1.54137	-4.02102	5.38223	-1.53994	-1.57566	103
19	renal principal cell	Kidney	epithelial	intercalated cell_principal cell	L3(♀2)	47	-1.13342	3.10545	0.0687246	-1.41779	-3.90953	5.40569	-1.74209	-1.48012	104
19	renal principal cell	Kidney	epithelial	intercalated cell_principal cell	L4(♂2)	15	-1.08727	3.18591	0.147717	-1.43421	-3.87153	5.31415	-1.607	-1.25978	105
19	renal principal cell	Kidney	epithelial	principal cell (KCNE1+)	L3(♀2)	17	-1.31711	3.08184	-0.30713	-1.39962	-3.6255	5.54708	-2.01172	-1.3026	106
19	renal principal cell	Kidney	epithelial	principal cell (FXYD4+)	L3(♀2)	17	-1.27672	3.09345	-0.1648	-1.46958	-3.53259	5.43418	-1.64886	-1.42945	107
19	renal principal cell	Kidney	epithelial	principal cell (FXYD4+)	L4(♂2)	34	-1.23707	3.14	-0.129689	-1.49081	-3.73866	5.37759	-1.71755	-1.29058	108
19	renal principal cell	Kidney	epithelial	principal cell (KCNE1+)	L4(♂2)	23	-1.22056	3.18281	-0.226549	-1.5618	-3.58416	5.55135	-2.01774	-1.47241	109
19	renal principal cell	Kidney	epithelial	principal cell	L4(♂2)	26	-1.30012	3.04603	-0.179675	-1.65338	-3.541	5.27379	-1.60979	-1.61142	110
20	renal alpha-intercalated cell	Kidney	epithelial	alpha-intercalated cell	L2(♀1)	13	-0.710456	3.13316	0.286758	-1.47356	-4.34729	5.06124	-1.79167	-1.28905	111
20	renal alpha-intercalated cell	Kidney	epithelial	alpha-intercalated cell	L3(♀2)	439	-0.757145	3.053	0.292881	-1.24054	-4.34222	5.1475	-1.98857	-1.27003	112
20	renal alpha-intercalated cell	Kidney	epithelial	alpha-intercalated cell	L4(♂2)	58	-0.773673	3.22008	0.666764	-1.42783	-4.25421	5.18534	-1.7098	-1.21887	113
21	renal DCT/LoHa	Kidney	epithelial	loop of Henle thin ascending limb epithelial cell (SLC14A2+)	L3(♀2)	67	0.00437518	2.68311	-0.200777	-1.61007	-3.74458	3.9218	-1.39029	-2.02362	114
21	renal DCT/LoHa	Kidney	epithelial	loop of Henle thin ascending limb epithelial cell (SLC14A2+)	L4(♂2)	21	-0.138069	2.72844	-0.60274	-1.82898	-4.37139	3.84784	-1.53549	-1.96478	115
21	renal DCT/LoHa	Kidney	epithelial	distal convoluted tubule epithelial cell	L2(♀1)	24	-0.540993	2.58267	-0.425206	-1.76701	-3.79067	4.68277	-1.72297	-1.59795	116
21	renal DCT/LoHa	Kidney	epithelial	distal convoluted tubule epithelial cell	L3(♀2)	40	-0.724889	2.78876	-0.0373073	-1.3763	-3.82541	5.11667	-2.06123	-1.59738	117
21	renal DCT/LoHa	Kidney	epithelial	distal convoluted tubule epithelial cell	L4(♂2)	79	-0.695149	2.83516	-0.178467	-1.48896	-4.18574	4.91812	-2.08136	-1.71622	118
21	renal DCT/LoHa	Kidney	epithelial	macula densa epithelial cell	L3(♀2)	59	-0.532625	2.80701	-0.323502	-1.94482	-3.96236	4.74062	-1.63412	-2.10828	119
21	renal DCT/LoHa	Kidney	epithelial	macula densa epithelial cell	L4(♂2)	33	-0.659243	2.71479	-0.286215	-1.87892	-4.14641	4.93942	-1.70462	-1.82101	120
21	renal DCT/LoHa	Kidney	epithelial	loop of Henle thick ascending limb epithelial cell	L3(♀2)	463	-0.506698	2.58246	-0.113429	-1.65244	-3.96854	4.63531	-2.18928	-1.83316	121
21	renal DCT/LoHa	Kidney	epithelial	loop of Henle thick ascending limb epithelial cell	L4(♂2)	263	-0.544439	2.90362	-0.246124	-1.65093	-4.11082	4.67939	-1.98086	-1.60458	122
21	renal DCT/LoHa	Kidney	epithelial	loop of Henle thick ascending limb epithelial cell	L2(♀1)	23	-0.315519	2.72432	-0.397398	-1.86477	-3.93826	4.32308	-1.8275	-1.99807	123
21	renal DCT/LoHa	Kidney	epithelial	loop of Henle thin ascending limb epithelial cell	L2(♀1)	151	-0.202611	2.59277	-0.22004	-2.09775	-4.16225	4.28532	-1.83488	-1.87025	124
21	renal DCT/LoHa	Kidney	epithelial	loop of Henle thin ascending limb epithelial cell	L3(♀2)	100	-0.441492	2.63996	-0.225993	-1.86259	-3.9484	4.51281	-1.41373	-1.91844	125
21	renal DCT/LoHa	Kidney	epithelial	loop of Henle thin ascending limb epithelial cell	L4(♂2)	100	-0.342376	2.76755	-0.369029	-1.99696	-4.0875	4.41118	-1.5068	-1.84785	126
22	renal PT/LoHd	Kidney	epithelial	loop of Henle thin descending limb epithelial cell	L2(♀1)	335	0.260668	2.33867	0.449145	-1.19439	-3.82092	3.8207	-1.25707	-2.27058	127
22	renal PT/LoHd	Kidney	epithelial	loop of Henle thin descending limb epithelial cell	L3(♀2)	560	0.00264763	2.35829	0.365853	-1.05875	-3.7258	3.79309	-1.3652	-2.17861	128
22	renal PT/LoHd	Kidney	epithelial	loop of Henle thin descending limb epithelial cell	L4(♂2)	262	0.194765	2.41056	0.562086	-1.01682	-3.90973	3.66165	-1.35203	-2.48064	129
22	renal PT/LoHd	Kidney	epithelial	proximal straight tubule epithelial cell	L3(♀2)	286	0.109467	2.19454	0.516102	-0.813133	-3.55604	3.87217	-1.6594	-2.47981	130
22	renal PT/LoHd	Kidney	epithelial	proximal convoluted tubule epithelial cell	L3(♀2)	588	0.134769	2.15588	0.534409	-0.893332	-3.55038	4.03045	-1.72044	-2.52725	131
22	renal PT/LoHd	Kidney	epithelial	proximal straight tubule epithelial cell	L4(♂2)	345	-0.0330377	2.13799	0.665049	-0.950192	-3.57936	3.97251	-1.71304	-2.39898	132
22	renal PT/LoHd	Kidney	epithelial	proximal convoluted tubule epithelial cell	L4(♂2)	687	-0.0265955	2.13449	0.641001	-0.820841	-3.67545	4.15156	-1.83018	-2.40704	133
	nan	Kidney	epithelial	loop of Henle epithelial cell (AKR1B1+)	L3(♀2)	18	-0.159062	2.53333	-0.0757302	-1.74684	-4.33599	4.0487	-1.44212	-2.00624	134
23	ductal cell	Pancreas	epithelial	ductal cell (UPK1A+)	L2(♀1)	55	0.721573	1.41749	2.41143	1.34167	-4.5868	4.25748	-1.89614	-3.07008	135
23	ductal cell	Pancreas	epithelial	ductal cell (SPOCK3+)	L2(♀1)	37	0.749713	1.34242	2.65577	1.5535	-4.71443	4.40369	-1.94169	-3.14053	136
23	ductal cell	Pancreas	epithelial	ductal cell (UPK1A+)	L4(♂2)	85	0.653838	1.4795	2.54146	1.55652	-4.56727	4.19355	-1.57226	-2.8824	137
23	ductal cell	Pancreas	epithelial	ductal cell (SPOCK3+)	L4(♂2)	25	0.751754	1.40431	2.6325	1.62799	-4.66552	4.29339	-1.69984	-2.81267	138
23	ductal cell	Liver	epithelial	cholangiocyte	L4(♂2)	23	0.670296	1.43387	2.21527	1.38381	-4.35251	4.60254	-1.47181	-2.63955	139
24	lung ciliated cell	Lung	epithelial	ciliated cell	L1(♂1)	9	0.550231	2.37758	3.74677	-2.7624	-3.53261	3.4181	-0.980899	-2.8347	140
24	lung ciliated cell	Lung	epithelial	ciliated cell	L4(♂2)	17	-3.10494	-1.39104	3.41278	-2.71625	-3.76593	2.68901	-0.897527	-3.12651	141
25	urothelial/basal cell	Kidney	epithelial	urothelial cell	L4(♂2)	7	0.308203	3.12361	2.4332	-3.71163	-3.5164	4.22693	-0.758074	-1.12229	142
25	urothelial/basal cell	Bladder	epithelial	luminal urothelial cell	L4(♂2)	56	1.46744	3.6199	-1.30981	-2.92967	-2.3924	3.508	0.523419	-1.58636	143
25	urothelial/basal cell	Bladder	epithelial	intermediate urothelial cell	L4(♂2)	102	1.39309	3.83872	-1.43846	-2.97767	-2.37595	3.78971	0.673291	-1.58371	144
25	urothelial/basal cell	Bladder	epithelial	basal urothelial cell	L4(♂2)	208	1.30921	3.76225	-1.39569	-2.84403	-2.66538	3.51759	0.824218	-1.55456	145
25	urothelial/basal cell	Trachea	epithelial	club cell	L4(♂2)	25	0.311461	2.89439	-0.42003	-2.21185	-3.72614	2.30725	0.0686964	-1.45905	146
25	urothelial/basal cell	Trachea	epithelial	respiratory basal cell	L2(♀1)	43	1.31786	3.71009	-1.33613	-2.84763	-3.07617	3.39912	0.59952	-1.26399	147
25	urothelial/basal cell	Trachea	epithelial	respiratory basal cell	L4(♂2)	96	1.29918	3.55234	-1.41316	-3.17416	-2.7969	3.18692	0.323922	-1.2522	148
26	lung AT1 cell	Lung	epithelial	alveolar epithelial cell type 1	L2(♀1)	15	1.1941	2.73461	1.7499	-2.44557	-3.53953	2.5329	-0.790601	-2.05127	149
26	lung AT1 cell	Lung	epithelial	alveolar epithelial cell type 1	L1(♂1)	63	1.34236	2.63513	1.80359	-2.4228	-3.20281	2.7058	-0.791567	-1.98236	150
26	lung AT1 cell	Lung	epithelial	alveolar epithelial cell type 1	L3(♀2)	72	1.31509	2.8342	1.40583	-2.21551	-3.4201	2.45305	-0.915415	-2.13284	151
26	lung AT1 cell	Lung	epithelial	alveolar epithelial cell type 1	L4(♂2)	67	1.45197	2.86098	1.68756	-2.26269	-3.46885	2.24113	-0.971087	-2.21502	152
27	lung AT2/club cell	Lung	epithelial	club cell	L1(♂1)	163	0.503292	2.67746	0.32998	-2.97817	-3.5165	2.91406	-0.552727	-1.52935	153
27	lung AT2/club cell	Lung	epithelial	alveolar epithelial cell type 2	L2(♀1)	88	0.423031	2.76869	0.205932	-2.8319	-3.47796	2.42719	-0.658047	-1.71413	154
27	lung AT2/club cell	Lung	epithelial	alveolar epithelial cell type 2	L1(♂1)	99	0.69295	2.82289	0.252083	-2.86142	-3.34151	2.53862	-0.575584	-1.6361	155
27	lung AT2/club cell	Lung	epithelial	alveolar epithelial cell type 2	L3(♀2)	601	0.645989	2.53729	0.398666	-2.95249	-3.52097	2.67823	-0.62413	-1.73865	156
27	lung AT2/club cell	Lung	epithelial	alveolar epithelial cell type 2	L4(♂2)	5	0.641773	2.66382	0.321695	-3.061	-3.52324	2.64047	-0.756225	-1.78843	157
27	lung AT2/club cell	Lung	epithelial	club cell	L3(♀2)	3	0.644378	2.50846	0.716313	-3.20879	-3.35293	3.18617	-0.475694	-1.72044	158
27	lung AT2/club cell	Lung	epithelial	club cell	L4(♂2)	3	0.625129	2.68406	0.770509	-3.65302	-3.40887	2.83263	-0.655932	-1.67753	159
	nan	Fat	epithelial	unknown_Fat_GAT_epithelial_G1 (CRISP3+)	L2(♀1)	238	0.166576	2.5588	-9.75089	-1.03011	-4.00971	3.62376	-0.637863	-2.13325	160
28	skin/tongue epithelium	Skin	epithelial	channel cell (TPM1+)	L4(♂2)	26	2.45388	2.7035	-2.02861	-2.44838	-1.87674	2.72825	0.316384	-0.00448867	161
28	skin/tongue epithelium	Skin	epithelial	channel cell (MMP7+)	L4(♂2)	21	2.39108	2.83569	-2.10824	-2.66325	-1.95125	2.6504	0.29547	0.0032651	162
28	skin/tongue epithelium	Skin	epithelial	outer bulge cell	L2(♀1)	832	2.50475	2.35066	-2.13389	-1.99656	-1.84791	2.03033	0.0242521	-0.268212	163
28	skin/tongue epithelium	Skin	epithelial	inner bulge cell	L2(♀1)	83	2.35466	2.27759	-2.11352	-2.03695	-1.86561	1.98957	0.0725993	-0.317922	164
28	skin/tongue epithelium	Skin	epithelial	outer bulge cell	L4(♂2)	662	2.61308	2.37365	-2.19291	-2.01866	-1.8507	2.33624	-0.024503	-0.268472	165
28	skin/tongue epithelium	Skin	epithelial	inner bulge cell	L4(♂2)	74	2.47649	2.42358	-2.06128	-1.98021	-1.81424	2.22459	0.16284	-0.0304651	166
28	skin/tongue epithelium	Skin	epithelial	upper hair follicle cell	L2(♀1)	247	2.51091	2.81483	-2.16196	-2.35217	-1.68241	2.54367	0.35331	-0.0253992	167
28	skin/tongue epithelium	Skin	epithelial	interfollicular basal cell (APOE+)	L2(♀1)	314	2.62505	2.55162	-2.27882	-1.91131	-1.74251	2.24407	0.0517886	-0.463428	168
28	skin/tongue epithelium	Skin	epithelial	upper hair follicle cell	L4(♂2)	1259	2.31888	2.61915	-1.98443	-2.14537	-1.49841	2.64725	0.225061	0.0739405	169
28	skin/tongue epithelium	Skin	epithelial	interfollicular suprabasal cell (APOE+)	L4(♂2)	852	2.54614	2.68633	-2.26502	-2.21949	-1.54756	2.4938	0.11594	0.149579	170
28	skin/tongue epithelium	Skin	epithelial	interfollicular basal cell (APOE+)	L4(♂2)	1510	2.57997	2.46292	-2.25357	-1.91142	-1.75438	2.47035	-0.111862	-0.287696	171
28	skin/tongue epithelium	Tongue	epithelial	filiform papilla	L2(♀1)	17	2.26431	3.86902	-1.98551	-3.4098	-1.76083	3.06846	1.12579	-1.12946	172
28	skin/tongue epithelium	Skin	epithelial	interfollicular differentiated suprabasal cell	L2(♀1)	63	2.31542	3.59091	-1.96554	-3.24469	-1.26949	2.33291	0.471412	-0.0097919	173
28	skin/tongue epithelium	Skin	epithelial	interfollicular differentiated suprabasal cell	L4(♂2)	598	2.37463	3.18954	-2.16403	-3.01546	-1.283	2.40421	0.362378	0.104925	174
28	skin/tongue epithelium	Tongue	epithelial	suprabasal cell (KRT4+)	L2(♀1)	51	2.26784	3.85104	-1.98088	-3.45718	-1.64303	3.15003	1.01	-1.16173	175
28	skin/tongue epithelium	Tongue	epithelial	suprabasal cell (KRT4+)	L4(♂2)	564	2.34595	3.72322	-2.04114	-3.47503	-1.57541	3.05743	1.1097	-1.15097	176
28	skin/tongue epithelium	Tongue	epithelial	basal cell (WIF1+)	L4(♂2)	104	1.78914	4.10259	-1.71964	-3.48605	-6.06164	1.28921	1.20257	-1.41505	177
28	skin/tongue epithelium	Tongue	epithelial	suprabasal cell (PF WIF1+)	L2(♀1)	22	1.80315	4.0399	-1.72271	-3.56336	-2.93945	2.85044	1.07621	-1.31612	178
28	skin/tongue epithelium	Tongue	epithelial	suprabasal cell (PF WIF1+)	L4(♂2)	79	1.80457	4.03784	-1.82813	-3.58847	-2.35558	2.99038	1.16695	-1.41762	179
28	skin/tongue epithelium	Tongue	epithelial	suprabasal cell (WIF1+)	L4(♂2)	214	2.22089	3.93481	-1.95129	-3.49594	-2.08023	2.95814	1.11408	-1.29542	180
28	skin/tongue epithelium	Tongue	epithelial	suprabasal cell (WIF1+)	L2(♀1)	129	2.09826	4.08426	-1.8782	-3.65593	-2.61729	2.69459	0.824489	-1.28647	181
28	skin/tongue epithelium	Tongue	epithelial	suprabasal cell (PF)	L2(♀1)	99	2.05515	3.86862	-2.01942	-3.51375	-1.93163	2.91956	0.815154	-1.42184	182
28	skin/tongue epithelium	Tongue	epithelial	suprabasal cell	L2(♀1)	682	1.94657	3.9229	-1.94656	-3.65039	-2.30758	3.09812	0.804337	-1.32193	183
28	skin/tongue epithelium	Tongue	epithelial	basal cell	L2(♀1)	97	1.90132	3.80512	-1.76645	-3.46958	-2.19468	2.79919	0.583748	-1.18356	184
28	skin/tongue epithelium	Tongue	epithelial	suprabasal cell (PF)	L4(♂2)	414	1.73146	3.75001	-1.59373	-3.43645	-1.9531	3.01141	0.948092	-1.4769	185
28	skin/tongue epithelium	Tongue	epithelial	suprabasal cell	L4(♂2)	1469	1.99235	3.78873	-1.67037	-3.44605	-1.87423	3.08798	0.970265	-1.45619	186
28	skin/tongue epithelium	Tongue	epithelial	basal cell	L4(♂2)	903	1.65189	3.73756	-1.51555	-3.36164	-2.26346	3.09144	0.793508	-1.47019	187
28	skin/tongue epithelium	Skin	epithelial	interfollicular suprabasal cell	L2(♀1)	605	2.47645	3.51894	-2.25831	-3.1282	-1.41412	2.91192	0.300625	-0.0579824	188
28	skin/tongue epithelium	Skin	epithelial	interfollicular cell (PF)	L2(♀1)	113	2.53251	3.34225	-2.33253	-2.82309	-1.36836	2.88749	0.360325	-0.406404	189
28	skin/tongue epithelium	Skin	epithelial	interfollicular basal cell	L2(♀1)	1886	2.47242	3.40396	-2.39167	-3.09411	-1.35234	2.84634	0.173941	-0.539523	190
28	skin/tongue epithelium	Skin	epithelial	interfollicular suprabasal cell	L4(♂2)	6632	2.50673	3.23518	-2.55564	-2.81155	-1.29424	2.5525	0.272905	0.0661533	191
28	skin/tongue epithelium	Skin	epithelial	interfollicular cell (PF)	L4(♂2)	963	2.3385	3.15325	-2.28862	-2.98456	-1.64406	2.56687	0.164465	-0.331418	192
28	skin/tongue epithelium	Skin	epithelial	interfollicular basal cell	L4(♂2)	6298	2.47042	3.27561	-2.37975	-2.83916	-1.46144	2.71143	0.0397151	-0.176765	193
29	non-myelinating Schwann cell	Tongue	neural	non-myelinating Schwann cell	L4(♂2)	16	5.3024	1.23798	-3.77095	0.112932	-2.74805	1.4773	-6.96673	-3.38566	194
29	non-myelinating Schwann cell	Lung	neural	non-myelinating Schwann cell	L1(♂1)	16	5.39195	1.19222	-3.42261	0.237506	-2.09747	1.92412	-5.645	-3.1194	195
29	non-myelinating Schwann cell	Pancreas	neural	non-myelinating Schwann cell	L2(♀1)	10	5.38185	1.14941	-2.98752	0.0408133	-2.76417	1.43524	-4.71234	-3.464	196
29	non-myelinating Schwann cell	Fat	neural	non-myelinating Schwann cell	L2(♀1)	11	5.4322	1.18221	-3.16507	0.0719422	-2.85827	1.37064	-5.21677	-3.62645	197
29	non-myelinating Schwann cell	Pancreas	neural	non-myelinating Schwann cell	L4(♂2)	5	5.20053	1.07452	-2.86351	-0.291452	-2.63417	1.37819	-6.91329	-2.93928	198
29	non-myelinating Schwann cell	Bone	neural	non-myelinating Schwann cell	L4(♂2)	3	5.22966	1.1623	-3.27741	0.66174	-2.73272	1.51533	-6.27695	-3.30152	199
29	non-myelinating Schwann cell	Small intestine	neural	non-myelinating Schwann cell	L4(♂2)	16	5.30857	1.11951	-3.06518	0.118514	-3.01564	1.46455	-6.8473	-3.40104	200
29	non-myelinating Schwann cell	Kidney	neural	non-myelinating Schwann cell	L2(♀1)	3	5.35523	0.973555	-3.18459	0.135878	-3.07233	2.27418	-5.29225	-3.0917	201
29	non-myelinating Schwann cell	Small intestine	neural	non-myelinating Schwann cell	L2(♀1)	12	5.35933	1.09277	-3.10648	0.222822	-2.80761	1.61267	-5.63678	-3.28733	202
29	non-myelinating Schwann cell	Bladder	neural	non-myelinating Schwann cell	L4(♂2)	27	5.26926	0.976416	-3.21965	-0.00563824	-3.08202	1.58579	-6.8075	-3.28968	203
29	non-myelinating Schwann cell	Fat	neural	non-myelinating Schwann cell	L4(♂2)	16	5.21374	0.967069	-2.9125	0.0288513	-2.90003	1.48499	-6.87935	-2.949	204
29	non-myelinating Schwann cell	Brain cortex	neural	non-myelinating Schwann cell	L2(♀1)	23	5.28216	1.05293	-3.26022	0.576574	-3.33548	1.73905	-1.61142	-4.98256	205
29	non-myelinating Schwann cell	Brain cortex	neural	non-myelinating Schwann cell	L1(♂1)	5	4.95378	0.870019	-3.25426	0.455154	-3.50215	1.72536	-1.7452	-4.96742	206
30	myelinating Schwann cell	Bladder	neural	myelinating Schwann cell	L4(♂2)	5	5.8911	0.239996	-5.44191	-0.711378	-2.9382	1.89623	-6.74097	-2.93507	207
30	myelinating Schwann cell	Tongue	neural	myelinating Schwann cell	L4(♂2)	35	5.38141	0.398271	0.902985	-2.05865	-3.49137	1.85286	-7.06912	-3.10923	208
30	myelinating Schwann cell	Bone	neural	myelinating Schwann cell	L4(♂2)	4	5.83029	0.0472653	0.848238	-2.17113	-3.12277	2.06348	-6.90502	-2.64356	209
31	oligodendrocyte/melanocyte	Skin	epithelial	melanocyte	L2(♀1)	69	3.94801	0.967313	3.11793	-2.38752	-3.09288	2.32299	-0.324666	-0.394805	210
31	oligodendrocyte/melanocyte	Skin	epithelial	melanocyte	L4(♂2)	83	3.88763	0.902042	3.9321	1.00192	-2.72663	2.15994	-0.165152	-0.245338	211
31	oligodendrocyte/melanocyte	Brainstem	neural	oligodendrocyte	L2(♀1)	66	4.11682	0.656873	4.11375	1.34985	-3.62515	0.888725	-0.921523	-5.83138	212
31	oligodendrocyte/melanocyte	Hypothalamus Pituitary	neural	oligodendrocyte	L4(♂2)	122	4.17024	0.803978	3.98947	1.06945	-3.44891	0.644399	-0.874917	-5.85874	213
31	oligodendrocyte/melanocyte	Brainstem	neural	oligodendrocyte	L4(♂2)	45	4.2163	0.710078	4.11585	1.23277	-3.36796	0.733701	-0.8973	-5.83366	214
31	oligodendrocyte/melanocyte	Brain cortex	neural	oligodendrocyte	L2(♀1)	96	4.16231	0.757903	3.99025	1.34264	-3.3721	0.878808	-0.948856	-5.87844	215
31	oligodendrocyte/melanocyte	Brain cortex	neural	oligodendrocyte	L1(♂1)	182	4.05898	0.651681	4.11004	1.08485	-3.58394	0.829639	-1.03857	-5.75903	216
31	oligodendrocyte/melanocyte	Brain cortex	neural	oligodendrocyte	L4(♂2)	16	4.37049	0.868405	4.03556	1.13579	-3.30003	0.564605	-0.796961	-5.95091	217
32	oligodendrocyte precursor cell	Brain cortex	neural	oligodendrocyte precursor cell	L2(♀1)	6	3.97155	-0.0796666	4.63836	2.36228	-4.29082	1.74384	-1.39727	-5.77616	218
32	oligodendrocyte precursor cell	Hypothalamus Pituitary	neural	oligodendrocyte precursor cell	L4(♂2)	15	4.0498	0.170082	4.54529	2.16923	-4.20231	1.52303	-1.23597	-5.73028	219
32	oligodendrocyte precursor cell	Brainstem	neural	oligodendrocyte precursor cell	L4(♂2)	51	3.92782	0.104069	4.58476	2.28307	-3.91321	1.67747	-1.31301	-5.70383	220
32	oligodendrocyte precursor cell	Brain cortex	neural	oligodendrocyte precursor cell	L1(♂1)	150	4.05076	-0.137916	4.43305	2.19017	-4.03817	1.70314	-1.46297	-5.5092	221
33	ependymal cell	Brainstem	neural	ependymal cell	L2(♀1)	98	4.55577	-0.4214	3.28931	1.98443	-3.89932	1.34276	-0.90727	-4.15514	222
33	ependymal cell	Brainstem	neural	ependymal cell	L4(♂2)	53	4.54817	-0.459426	3.13846	2.00896	-3.82091	1.40305	-0.885574	-3.86859	223
33	ependymal cell	Brain cortex	neural	ependymal cell	L2(♀1)	20	4.48348	-0.55988	3.07429	1.91452	-3.92784	1.4562	-0.88495	-4.08159	224
33	ependymal cell	Brain cortex	neural	ependymal cell	L1(♂1)	30	4.64194	-0.535007	3.14544	2.08042	-4.07681	1.52959	-0.933423	-4.33447	225
33	ependymal cell	Brain cortex	neural	ependymal cell	L4(♂2)	22	4.41539	-0.618618	3.30924	2.14146	-3.87147	1.21978	-0.88444	-4.20549	226
34	astrocyte	Brainstem	neural	astrocyte (S100B+)	L4(♂2)	37	4.52043	-0.191389	3.92282	2.08627	-4.27479	1.05903	-1.14893	-5.33613	227
34	astrocyte	Brain cortex	neural	astrocyte (LHX2+ SLC7A10-)	L2(♀1)	19	4.76459	-0.300435	3.48831	2.12978	-4.43041	0.848032	-0.968167	-5.13629	228
34	astrocyte	Hypothalamus Pituitary	neural	astrocyte (LHX2+ SLC7A10+)	L4(♂2)	35	4.56721	-0.415211	3.66608	2.18313	-4.4469	0.894693	-0.931232	-5.03524	229
34	astrocyte	Brainstem	neural	astrocyte (LHX2- SLC7A10+)	L2(♀1)	63	4.63531	-0.383626	3.53745	2.16574	-4.53273	0.849464	-0.941245	-5.09348	230
34	astrocyte	Brainstem	neural	astrocyte (LHX2- SLC7A10+)	L4(♂2)	99	4.71545	-0.216405	3.56042	2.12596	-4.36422	1.00245	-0.995895	-5.12688	231
34	astrocyte	Brain cortex	neural	astrocyte (LHX2+ SLC7A10-)	L1(♂1)	161	4.71177	-0.373839	3.55906	2.2156	-4.36756	0.999604	-1.08118	-5.10945	232
34	astrocyte	Brain cortex	neural	astrocyte (LHX2+ SLC7A10-)	L4(♂2)	18	4.58391	-0.36524	3.56064	2.25076	-4.5714	0.886953	-0.968897	-5.01416	233
	nan	Trachea	stromal	chondrocyte	L4(♂2)	10	11.4114	-3.19389	-4.97109	-0.238165	-7.13211	1.11548	-5.96297	-4.15531	234
35	mesothelial cell	Lung	stromal	mesothelial cell	L3(♀2)	5	10.8546	-7.01022	-10.1397	-0.646054	-7.02113	0.156133	-4.03928	-3.94351	235
35	mesothelial cell	Kidney	stromal	mesothelial cell	L3(♀2)	5	10.8231	-7.30522	-10.021	-0.80854	-7.62997	0.259386	-4.16474	-4.0023	236
35	mesothelial cell	Liver	stromal	mesothelial cell	L3(♀2)	6	10.6863	-7.09724	-10.0649	-0.988809	-7.04758	-0.147137	-4.12907	-4.24293	237
35	mesothelial cell	Fat	stromal	mesothelial cell (SBSN+)	L4(♂2)	6	10.3226	-7.40049	-10.2062	-0.914127	-7.00495	-0.34808	-4.32445	-3.97543	238
35	mesothelial cell	Bladder	stromal	mesothelial cell	L4(♂2)	28	10.4286	-7.41193	-10.0502	-0.791502	-6.81951	-0.397511	-4.30759	-4.13235	239
35	mesothelial cell	Pancreas	stromal	mesothelial cell (CXCL10- PRG4+)	L4(♂2)	24	10.4183	-7.3901	-10.0216	-0.806109	-6.61095	-0.486576	-4.30705	-4.24783	240
35	mesothelial cell	Colon	stromal	mesothelial cell	L4(♂2)	7	10.5024	-7.35479	-10.0828	-0.605441	-6.72642	-0.509667	-4.12262	-4.22755	241
35	mesothelial cell	Small intestine	stromal	mesothelial cell	L4(♂2)	8	10.4875	-7.44588	-9.9572	-0.698327	-6.93118	-0.375923	-4.22747	-4.36013	242
35	mesothelial cell	Fat	stromal	mesothelial cell (CXCL10- PRG4+)	L4(♂2)	7	10.377	-7.51551	-9.99956	-0.881723	-6.93473	-0.53889	-3.89924	-4.06228	243
35	mesothelial cell	Lung	stromal	mesothelial cell	L1(♂1)	4	10.554	-7.21896	-10.3826	-0.86597	-6.645	0.00443321	-4.42241	-4.24414	244
35	mesothelial cell	Bladder	stromal	mesothelial cell	L2(♀1)	11	10.7881	-7.04548	-10.2019	-0.685731	-6.91743	-0.255935	-4.29328	-4.27244	245
35	mesothelial cell	Pancreas	stromal	mesothelial cell (SBSN+)	L2(♀1)	109	10.4239	-7.07428	-10.2825	-1.00256	-6.81847	0.0536322	-4.08384	-3.87335	246
35	mesothelial cell	Fat	stromal	mesothelial cell (SBSN+)	L2(♀1)	9	10.4023	-7.33609	-10.1429	-0.959991	-6.84161	-0.338585	-4.37848	-4.06219	247
35	mesothelial cell	Pancreas	stromal	mesothelial cell (CXCL10+ PRG4+)	L2(♀1)	4	10.7191	-7.31648	-10.3068	-0.789383	-6.95695	-0.104237	-3.95999	-3.91597	248
35	mesothelial cell	Small intestine	stromal	mesothelial cell	L2(♀1)	19	10.7301	-7.11161	-10.2806	-0.892284	-7.03086	-0.199102	-4.18695	-4.25893	249
35	mesothelial cell	Pancreas	stromal	mesothelial cell (CXCL10- PRG4+)	L2(♀1)	260	10.6447	-7.19153	-10.1702	-0.924018	-6.79969	-0.113987	-3.92282	-4.04222	250
35	mesothelial cell	Fat	stromal	mesothelial cell (CXCL10- PRG4+)	L2(♀1)	155	10.6059	-7.18033	-10.3038	-0.751554	-6.71301	-0.183584	-4.14177	-4.17887	251
35	mesothelial cell	Colon	stromal	mesothelial cell	L2(♀1)	47	10.5604	-7.10642	-10.1926	-0.717363	-6.50401	-0.298946	-4.04174	-4.25923	252
35	mesothelial cell	Fat	stromal	mesothelial cell (CXCL10+ PRG4+)	L2(♀1)	28	10.6968	-7.15151	-10.3579	-0.697016	-6.63066	-0.0634709	-4.32906	-4.19442	253
36	leptomeningeal cell	Brainstem	stromal	leptomeningeal cell	L4(♂2)	6	10.9156	-2.37633	-5.53732	0.736908	-6.70856	1.27501	-6.31831	-3.32202	254
36	leptomeningeal cell	Brainstem	stromal	leptomeningeal cell	L2(♀1)	7	10.837	-2.4725	-5.37702	0.682348	-6.89921	1.19785	-5.71413	-3.79391	255
36	leptomeningeal cell	Brain cortex	stromal	leptomeningeal cell	L2(♀1)	35	11.0153	-2.44275	-5.515	0.874678	-6.75796	1.21634	-5.94292	-3.76374	256
36	leptomeningeal cell	Brain cortex	stromal	leptomeningeal cell	L1(♂1)	7	10.8174	-2.42644	-5.42612	0.82497	-6.61033	1.55783	-6.05919	-3.89794	257
36	leptomeningeal cell	Brain cortex	stromal	leptomeningeal cell	L4(♂2)	9	11.2358	-2.62174	-5.38878	0.94249	-6.43199	1.21562	-6.30551	-3.4216	258
37	podocyte	Kidney	stromal	unknown_stromal (ST6GAL2+)	L2(♀1)	17	9.8913	-3.01408	-5.40087	0.0287126	-9.17365	1.78093	-5.49107	-2.37183	259
37	podocyte	Kidney	epithelial	podocyte	L3(♀2)	5	2.8424	5.89196	-5.00294	1.54432	-7.40748	-0.433617	-1.85001	-2.42814	260
37	podocyte	Kidney	epithelial	podocyte	L2(♀1)	6	3.00175	5.94442	-5.0111	1.62079	-7.32184	-0.279325	-2.02455	-2.45917	261
37	podocyte	Kidney	epithelial	podocyte	L4(♂2)	10	2.86561	6.03929	-4.85396	1.78502	-7.22607	-0.231817	-1.85107	-2.41773	262
38	unknown stromal	Bone	stromal	unknown_stromal (NGFR+ TNNT2+)	L4(♂2)	10	10.7923	-2.66531	-4.68722	-1.34476	-7.37921	0.757204	-6.07308	-3.35416	263
38	unknown stromal	Tongue	stromal	tendon cell	L4(♂2)	15	11.3761	-3.3932	-5.55792	-1.2372	-7.16029	1.01543	-6.86204	-3.80836	264
38	unknown stromal	Tongue	stromal	unknown_stromal (COL15A1+ PTGDS+)	L4(♂2)	11	11.3125	-2.97757	-5.41237	-1.40172	-6.84685	0.627844	-6.62516	-3.94839	265
38	unknown stromal	Tongue	stromal	unknown_stromal (NGFR+ TNNT2+)	L4(♂2)	16	11.147	-2.58563	-4.90988	-1.40891	-6.12521	1.08418	-6.98206	-3.42331	266
38	unknown stromal	Bone	stromal	chondrocyte	L4(♂2)	107	11.3648	-2.89874	-4.95056	-1.17236	-6.92256	0.755192	-6.22523	-3.95573	267
39	reticular cell	Kidney	stromal	reticular cell	L2(♀1)	13	10.6728	-3.88023	-7.47526	-0.868669	-8.24453	1.0754	-5.40323	-3.43898	268
39	reticular cell	Pancreas	stromal	reticular cell	L4(♂2)	14	10.6824	-4.05912	-7.15987	-0.809868	-8.17767	0.713274	-6.10623	-3.15279	269
39	reticular cell	Limb muscle	stromal	reticular cell	L2(♀1)	19	10.8336	-4.32937	-7.4018	-0.728915	-8.10002	0.430188	-5.20733	-3.50252	270
39	reticular cell	Fat	stromal	reticular cell	L2(♀1)	12	11.0138	-4.25018	-7.43586	-0.963969	-8.26601	0.491995	-5.27268	-3.65806	271
40	stromal cell	Small intestine	stromal	fibroblast (KCNN3+)	L2(♀1)	11	10.4062	-4.2392	-7.32069	-0.981889	-7.40771	1.50253	-5.56263	-3.54827	272
40	stromal cell	Small intestine	stromal	fibroblast (KCNN3+)	L4(♂2)	9	10.3865	-4.26923	-7.20936	-0.789409	-7.27916	1.45128	-6.53665	-3.64178	273
40	stromal cell	Uterus	stromal	pericyte	L3(♀2)	9	10.225	-2.99222	-4.9718	0.213115	-7.57779	2.14889	-5.18096	-2.9752	274
40	stromal cell	Uterus	stromal	smooth muscle cell	L3(♀2)	15	10.0085	-2.71069	-5.31828	0.149809	-7.79351	2.35654	-4.95528	-3.09024	275
40	stromal cell	Uterus	stromal	myofibroblast	L3(♀2)	303	10.4713	-3.03093	-5.54774	0.60868	-7.59818	2.10565	-5.07885	-3.24388	276
40	stromal cell	Uterus	stromal	fibroblast	L3(♀2)	67	10.6346	-3.23055	-6.34403	-0.540493	-7.65252	1.87123	-4.98811	-3.39317	277
40	stromal cell	Fat	stromal	myofibroblast	L2(♀1)	136	10.4752	-3.13085	-5.82623	-0.15741	-7.59185	2.26468	-4.91615	-3.14938	278
40	stromal cell	Fat	stromal	smooth muscle cell	L2(♀1)	28	10.5147	-2.92285	-4.86451	-0.388322	-7.62157	2.1199	-4.88189	-2.96737	279
40	stromal cell	Small intestine	stromal	smooth muscle cell	L2(♀1)	37	10.2947	-3.67027	-6.58049	-0.526189	-8.79267	1.71896	-5.18368	-2.55715	280
40	stromal cell	Small intestine	stromal	fibroblast (CHODL+)	L2(♀1)	24	10.1701	-3.79727	-6.5174	-1.31186	-8.27146	1.7174	-5.18794	-3.07171	281
40	stromal cell	Lung	stromal	fibromyocyte	L3(♀2)	15	10.0808	-3.70188	-4.70862	-0.561285	-8.12156	1.67075	-5.78721	-2.97007	282
40	stromal cell	Lung	stromal	fibromyocyte	L4(♂2)	34	10.0469	-3.59395	-5.05352	-0.793291	-7.96707	1.69464	-6.19808	-2.80198	283
40	stromal cell	Bone	stromal	osteoblast	L2(♀1)	24	11.0295	-3.10002	-6.0347	-0.39625	-9.29541	2.17941	-5.344	-3.49295	284
40	stromal cell	Bone	stromal	osteoblast	L4(♂2)	28	11.1317	-3.29957	-5.82787	-0.291758	-8.18927	1.32757	-6.06683	-3.50243	285
40	stromal cell	Bone	stromal	adipo-CAR cell	L2(♀1)	17	11.0814	-3.17735	-6.07456	-0.029179	-7.50458	1.66815	-5.02768	-3.04414	286
40	stromal cell	Bone marrow	stromal	osteo-CAR cell	L4(♂2)	17	11.1075	-3.08463	-5.92378	0.163607	-7.3644	1.26043	-6.44244	-2.82801	287
40	stromal cell	Bone	stromal	osteo-CAR cell	L4(♂2)	10	11.1124	-3.12331	-5.7533	0.360548	-7.5131	1.37911	-6.13741	-3.30362	288
40	stromal cell	Kidney	stromal	fibroblast (TNC+)	L3(♀2)	34	10.3326	-3.18504	-5.83869	-0.78183	-8.46053	1.38224	-5.66406	-3.06003	289
40	stromal cell	Bladder	stromal	myofibroblast	L4(♂2)	226	10.1098	-3.47761	-6.05516	-1.21001	-8.03208	1.59309	-6.41695	-3.93688	290
40	stromal cell	Bladder	stromal	fibroblast (ENPP2+)	L4(♂2)	50	10.3207	-3.49768	-5.87126	-1.33612	-7.82233	1.56401	-6.60297	-3.92834	291
40	stromal cell	Fat	stromal	fibroblast (LCN2+)	L2(♀1)	13	10.4924	-3.41196	-5.8389	-1.33579	-6.59457	1.34053	-5.32373	-3.4937	292
40	stromal cell	Heart	stromal	fibroblast	L2(♀1)	42	10.9389	-4.04622	-7.3986	-1.1427	-7.24162	0.516758	-5.50346	-3.54771	293
40	stromal cell	Mammary gland	stromal	fibroblast	L3(♀2)	6	11.3756	-4.26422	-7.05516	-1.26621	-7.86671	0.383865	-5.94998	-3.73067	294
40	stromal cell	Heart	stromal	fibroblast	L4(♂2)	123	11.0891	-3.89365	-7.0396	-1.13823	-7.29412	0.994606	-6.72052	-3.71608	295
40	stromal cell	Lung	stromal	alveolar fibroblast	L1(♂1)	37	10.3203	-3.98716	-6.84165	-0.426008	-7.2575	1.7712	-5.81961	-2.82148	296
40	stromal cell	Lung	stromal	alveolar fibroblast	L2(♀1)	12	10.3756	-4.26336	-6.98155	-0.419455	-7.65115	1.82031	-5.66777	-3.001	297
40	stromal cell	Kidney	stromal	fibroblast (ASPN+)	L4(♂2)	8	10.1555	-3.99427	-6.8566	-0.436758	-8.03758	1.9039	-6.25503	-2.67722	298
40	stromal cell	Lung	stromal	alveolar fibroblast	L3(♀2)	196	10.2628	-4.2672	-7.1628	-0.678877	-7.81624	1.83849	-5.88793	-2.79645	299
40	stromal cell	Lung	stromal	alveolar fibroblast	L4(♂2)	752	10.2225	-4.05401	-6.82651	-0.580812	-7.94136	1.82273	-6.13317	-2.68394	300
40	stromal cell	Lung	stromal	fibroblast	L2(♀1)	6	10.8691	-4.22218	-7.01698	-0.557849	-7.72522	0.959865	-5.35831	-3.22695	301
40	stromal cell	Bladder	stromal	fibroblast (PTN+)	L4(♂2)	21	11.0594	-3.12944	-6.56861	-1.25933	-7.10608	0.585004	-6.28749	-3.78134	302
40	stromal cell	Kidney	stromal	myofibroblast	L2(♀1)	120	10.6927	-3.23646	-6.17066	-0.828929	-8.01005	1.02832	-5.46587	-2.9231	303
40	stromal cell	Kidney	stromal	myofibroblast	L3(♀2)	27	10.5973	-3.08449	-6.49201	-0.894389	-8.30105	1.15045	-5.80242	-3.39652	304
40	stromal cell	Kidney	stromal	myofibroblast	L4(♂2)	16	10.6741	-3.34262	-6.29249	-0.836902	-8.10039	1.22058	-6.01791	-2.99046	305
40	stromal cell	Bladder	stromal	fibroblast (LY6H+)	L4(♂2)	81	10.8442	-3.58952	-6.76374	-1.36642	-7.47537	1.36585	-6.63294	-3.87927	306
40	stromal cell	Trachea	stromal	fibroblast	L2(♀1)	25	10.6157	-3.91973	-6.77037	-1.07423	-7.8115	1.13147	-5.39385	-3.91268	307
40	stromal cell	Bladder	stromal	fibroblast	L2(♀1)	600	10.396	-3.61673	-6.06142	-1.04659	-7.41781	1.26643	-5.54281	-3.58046	308
40	stromal cell	Small intestine	stromal	fibroblast (GGT5+)	L2(♀1)	38	10.3392	-3.68084	-6.80537	-0.524863	-8.34218	1.3376	-5.2718	-3.13643	309
40	stromal cell	Lung	stromal	fibroblast	L1(♂1)	23	10.5976	-4.01675	-6.95109	-0.406025	-6.51729	1.20953	-5.46288	-3.61889	310
40	stromal cell	Kidney	stromal	fibroblast	L4(♂2)	13	11.2184	-3.92143	-6.80298	-1.43557	-7.71145	1.08099	-6.1616	-3.29359	311
40	stromal cell	Tongue	stromal	fibroblast (WIF1+)	L4(♂2)	102	11.1414	-3.12668	-6.07995	-0.775775	-7.1458	1.03551	-6.81314	-3.74936	312
40	stromal cell	Tongue	stromal	fibroblast	L4(♂2)	359	11.4749	-3.36215	-6.03814	-1.30622	-7.13466	0.908455	-6.77133	-3.61632	313
40	stromal cell	Bone	stromal	fibroblast	L4(♂2)	13	11.4927	-3.54176	-6.56744	-1.59195	-7.21092	0.412149	-6.15949	-3.75534	314
40	stromal cell	Trachea	stromal	fibroblast	L4(♂2)	20	11.4689	-3.91459	-6.52019	-1.5196	-7.39868	0.481641	-5.94593	-4.01761	315
40	stromal cell	Fat	stromal	fibroblast (ACKR2+)	L4(♂2)	58	11.5492	-3.72117	-6.66784	-1.65139	-7.51779	0.20235	-6.26532	-4.00451	316
40	stromal cell	Heart	stromal	fibroblast	L3(♀2)	778	11.2735	-4.16274	-7.35916	-1.52648	-7.36291	0.800869	-6.52574	-3.5916	317
40	stromal cell	Small intestine	stromal	fibroblast	L2(♀1)	25	11.0704	-4.20351	-7.26118	-1.32627	-7.77781	0.561821	-5.38787	-3.55948	318
40	stromal cell	Bladder	stromal	fibroblast	L4(♂2)	1772	10.6776	-3.46356	-6.52252	-1.23475	-7.41767	1.60411	-6.49436	-3.78882	319
40	stromal cell	Small intestine	stromal	fibroblast	L4(♂2)	40	10.6808	-3.8568	-7.30354	-1.22121	-7.4266	1.40517	-6.44623	-3.92531	320
40	stromal cell	Lung	stromal	adventitial fibroblast	L3(♀2)	42	10.8968	-3.78894	-7.08256	-0.975846	-7.38605	1.08473	-5.67929	-3.24309	321
40	stromal cell	Lung	stromal	fibroblast (NNAT+)	L4(♂2)	86	10.4075	-4.06387	-6.95511	-1.0127	-7.80956	1.46933	-6.07969	-2.92156	322
40	stromal cell	Lung	stromal	adventitial fibroblast	L4(♂2)	274	10.8142	-3.68112	-6.94834	-1.20946	-7.6082	1.30602	-6.30365	-2.95715	323
40	stromal cell	Kidney	stromal	fibroblast	L3(♀2)	50	11.3243	-4.02367	-7.37369	-1.49671	-7.66976	0.638981	-5.97513	-3.63233	324
40	stromal cell	Kidney	stromal	fibroblast	L2(♀1)	40	11.0164	-4.08677	-7.14197	-1.45171	-7.60605	0.349346	-5.16982	-3.38393	325
40	stromal cell	Pancreas	stromal	fibroblast (PI16+)	L2(♀1)	102	11.1762	-4.17442	-7.40323	-1.51651	-7.42536	0.51963	-4.9015	-3.85126	326
40	stromal cell	Fat	stromal	fibroblast (ACKR2+)	L2(♀1)	132	11.3272	-4.15762	-7.38011	-1.72956	-7.52786	0.47364	-5.34717	-3.87235	327
40	stromal cell	Limb muscle	stromal	fibroadipogenic progenitor cell	L2(♀1)	542	11.47	-4.1593	-7.21663	-1.57148	-7.81391	0.473623	-5.59599	-3.7126	328
40	stromal cell	Pancreas	stromal	fibroblast (PTN+)	L2(♀1)	198	10.7627	-4.13382	-7.29674	-0.933229	-7.77179	0.756989	-4.75425	-3.49261	329
40	stromal cell	Fat	stromal	fibroblast	L2(♀1)	1405	11.1451	-4.15452	-7.30495	-1.37503	-7.83404	0.429984	-5.3131	-3.39837	330
40	stromal cell	Fat	stromal	fibroblast (ITIH5+)	L4(♂2)	98	11.3003	-3.73727	-6.95283	-1.64804	-7.91679	0.747074	-6.20364	-3.5974	331
40	stromal cell	Pancreas	stromal	fibroblast (PTN+)	L4(♂2)	73	10.9029	-3.84634	-6.92804	-1.39064	-7.79985	1.16016	-6.37584	-3.04707	332
40	stromal cell	Pancreas	stromal	fibroblast (PI16+)	L4(♂2)	76	11.3059	-3.9184	-7.07312	-1.56527	-7.58623	1.04898	-6.42642	-3.34886	333
40	stromal cell	Fat	stromal	fibroblast	L4(♂2)	200	11.2415	-3.76291	-6.99001	-1.57468	-7.84958	0.916586	-6.07127	-3.37618	334
40	stromal cell	Limb muscle	stromal	tendon cell	L2(♀1)	51	11.5881	-3.69563	-6.50418	-0.874529	-7.11826	0.776413	-5.13885	-3.83099	335
40	stromal cell	Fat	stromal	tendon cell	L2(♀1)	7	11.537	-4.08299	-7.0191	-1.77911	-7.72577	0.530839	-5.019	-3.76416	336
41	brain pericyte	Hypothalamus Pituitary	stromal	pericyte	L4(♂2)	7	9.16527	-1.5422	-4.91945	0.154049	-10.0694	2.50555	-6.49878	-1.86444	337
41	brain pericyte	Brainstem	stromal	pericyte	L4(♂2)	23	9.10535	-1.30239	-4.9604	0.52147	-9.89634	2.34066	-6.37008	-1.67881	338
41	brain pericyte	Brainstem	stromal	pericyte	L2(♀1)	28	9.27048	-1.50208	-5.19975	0.699405	-9.8019	2.29361	-6.21915	-1.59423	339
41	brain pericyte	Brain cortex	stromal	pericyte	L2(♀1)	33	9.16274	-1.2663	-5.2439	0.576836	-9.86444	2.45843	-6.31706	-1.71348	340
41	brain pericyte	Brain cortex	stromal	pericyte	L1(♂1)	66	9.19694	-1.37036	-5.11995	0.53121	-9.6878	2.30513	-6.19081	-1.50695	341
41	brain pericyte	Brain cortex	stromal	pericyte	L4(♂2)	6	9.00336	-1.23841	-4.90682	0.872719	-9.72026	2.56425	-6.15937	-1.51122	342
42	other pericyte	Tongue	stromal	pericyte	L4(♂2)	12	9.44241	-2.37222	-4.88706	-0.717221	-9.84685	1.70503	-5.88814	-2.01557	343
42	other pericyte	Pancreas	stromal	pericyte	L4(♂2)	6	9.53912	-2.19959	-5.28349	-0.606593	-9.9122	1.42206	-6.35366	-2.72162	344
42	other pericyte	Pancreas	stromal	pericyte	L2(♀1)	54	9.65836	-2.34856	-5.41949	-0.356495	-9.73588	1.56612	-5.88359	-2.06618	345
42	other pericyte	Limb muscle	stromal	pericyte	L2(♀1)	104	9.35973	-2.13035	-5.12529	-0.0220364	-10.0646	1.70519	-5.93772	-1.73314	346
42	other pericyte	Kidney	stromal	pericyte	L2(♀1)	9	9.55621	-2.09507	-5.24606	-0.218077	-9.87819	1.36517	-5.91869	-1.98962	347
42	other pericyte	Fat	stromal	pericyte	L2(♀1)	83	9.55973	-2.17699	-5.30789	-0.23686	-9.87401	1.45119	-5.97167	-1.99435	348
42	other pericyte	Fat	stromal	pericyte	L4(♂2)	12	9.515	-2.12446	-5.34077	-0.252921	-9.9737	1.34153	-6.12211	-2.29235	349
43	vascular smooth muscle	Uterus	stromal	vascular associated smooth muscle cell	L3(♀2)	7	8.74353	-2.18396	3.83753	-1.94299	-10.579	2.18515	-5.26575	-1.58849	350
43	vascular smooth muscle	Heart	stromal	pericyte	L2(♀1)	34	9.17173	-1.60362	-5.12547	-0.404709	-10.064	2.20002	-5.7083	-1.89504	351
43	vascular smooth muscle	Heart	stromal	vascular associated smooth muscle cell	L2(♀1)	84	8.89515	-1.73878	-4.57776	-0.602134	-10.1584	2.15024	-5.5971	-1.79752	352
43	vascular smooth muscle	Heart	stromal	vascular associated smooth muscle cell	L3(♀2)	432	8.83459	-1.70567	-4.21886	-0.746393	-10.1013	2.29005	-5.3183	-1.26964	353
43	vascular smooth muscle	Heart	stromal	vascular associated smooth muscle cell	L4(♂2)	93	8.83966	-1.65261	-4.24497	-0.716099	-9.98371	2.23908	-5.34901	-1.09301	354
43	vascular smooth muscle	Pancreas	stromal	vascular associated smooth muscle cell	L2(♀1)	15	8.81831	-2.12281	-5.38942	-0.976383	-9.90551	1.79213	-5.38891	-1.61296	355
43	vascular smooth muscle	Bladder	stromal	pericyte	L2(♀1)	38	9.74722	-2.61254	-5.7524	-0.62921	-9.62322	1.52031	-5.59035	-2.15993	356
43	vascular smooth muscle	Bladder	stromal	vascular associated smooth muscle cell	L2(♀1)	194	9.163	-2.45117	-5.4959	-1.06116	-10.1963	1.82035	-5.40098	-1.78671	357
43	vascular smooth muscle	Bladder	stromal	vascular associated smooth muscle cell	L4(♂2)	216	9.12201	-2.35166	-4.74829	-0.88941	-10.2883	1.63616	-5.41057	-1.47984	358
43	vascular smooth muscle	Bladder	stromal	smooth muscle cell	L4(♂2)	10	9.95208	-3.16627	-6.16822	-1.00001	-8.33428	1.53698	-5.27308	-1.76269	359
43	vascular smooth muscle	Lung	stromal	pericyte	L4(♂2)	62	9.21938	-1.90911	-5.28722	-0.381913	-10.1852	1.64939	-6.31762	-2.32115	360
43	vascular smooth muscle	Kidney	stromal	vascular associated smooth muscle cell	L3(♀2)	39	9.11692	-2.06499	-4.57671	-0.706426	-10.4106	1.74059	-5.10556	-1.41201	361
43	vascular smooth muscle	Limb muscle	stromal	vascular associated smooth muscle cell	L2(♀1)	17	8.75134	-1.94341	-4.54153	-0.784855	-10.5927	2.02067	-5.21399	-1.58735	362
43	vascular smooth muscle	Pancreas	stromal	vascular associated smooth muscle cell	L4(♂2)	12	9.04347	-2.19548	-4.82438	-0.830635	-10.4952	1.78955	-5.36097	-1.39127	363
43	vascular smooth muscle	Tongue	stromal	vascular associated smooth muscle cell	L4(♂2)	60	8.93166	-2.08811	-4.35408	-0.732822	-10.5363	1.966	-5.22591	-1.26738	364
43	vascular smooth muscle	Kidney	stromal	vascular associated smooth muscle cell	L2(♀1)	50	9.16266	-2.12225	-4.76566	-0.705535	-10.4438	1.83987	-5.29047	-1.79906	365
43	vascular smooth muscle	Fat	stromal	vascular associated smooth muscle cell	L2(♀1)	115	9.18475	-2.05458	-4.79417	-0.794919	-10.2641	1.83421	-5.1871	-1.71897	366
43	vascular smooth muscle	Aorta	stromal	vascular associated smooth muscle cell	L2(♀1)	11	8.80845	-2.0086	-4.44902	-0.462279	-10.2672	2.07412	-5.14481	-1.49073	367
43	vascular smooth muscle	Bone	stromal	vascular associated smooth muscle cell	L4(♂2)	33	8.97214	-2.10748	-4.69327	-1.05284	-10.5601	1.92644	-5.27255	-1.3434	368
43	vascular smooth muscle	Fat	stromal	vascular associated smooth muscle cell	L4(♂2)	22	8.87391	-1.96995	-4.52056	-0.938082	-10.4975	1.7501	-5.27383	-1.29986	369
43	vascular smooth muscle	Brain cortex	stromal	vascular associated smooth muscle cell	L1(♂1)	66	8.52808	-1.77922	-4.35818	-0.840123	-10.5643	2.19873	-5.18563	-1.17345	370
43	vascular smooth muscle	Brainstem	stromal	vascular associated smooth muscle cell	L4(♂2)	48	8.68848	-1.70938	-4.12467	-0.999813	-10.4038	2.38805	-5.28003	-1.2036	371
43	vascular smooth muscle	Brainstem	stromal	vascular associated smooth muscle cell	L2(♀1)	86	8.68085	-1.89782	-4.21448	-0.968312	-10.3096	2.2916	-5.14643	-1.4429	372
43	vascular smooth muscle	Brain cortex	stromal	vascular associated smooth muscle cell	L2(♀1)	231	8.45761	-1.86675	-4.35052	-0.877679	-10.4186	2.30405	-5.13968	-1.38942	373
43	vascular smooth muscle	Brain cortex	stromal	vascular associated smooth muscle cell	L4(♂2)	16	8.52725	-1.93307	-4.19795	-1.04709	-10.5955	2.33133	-5.14178	-1.1853	374
44	lung endothelium	Lung	endothelial	capillary aerocyte cell	L1(♂1)	16	0.458918	9.18059	-2.385	3.40088	0.836682	-6.38684	-9.71784	0.647352	375
44	lung endothelium	Lung	endothelial	capillary cell (FABP5- RBP7-)	L2(♀1)	70	0.312187	9.3235	-2.61325	3.40701	0.868963	-6.33075	-9.29166	0.710189	376
44	lung endothelium	Lung	endothelial	capillary aerocyte cell	L3(♀2)	19	0.377934	9.27715	-2.4206	3.39113	0.782883	-6.4296	-9.73589	0.757213	377
44	lung endothelium	Lung	endothelial	capillary aerocyte cell	L4(♂2)	862	0.331568	9.33592	-2.37868	3.25461	0.899977	-6.43955	-9.78509	0.528165	378
44	lung endothelium	Lung	endothelial	capillary cell (FABP5- RBP7-)	L3(♀2)	271	0.454268	9.18295	-2.55888	3.29108	0.746282	-6.31811	-9.66756	0.717535	379
44	lung endothelium	Lung	endothelial	capillary cell (CXCL10+)	L4(♂2)	41	0.567559	9.09685	-2.90538	3.49714	0.691196	-6.39572	-9.61806	0.574258	380
44	lung endothelium	Kidney	endothelial	capillary cell (FABP5- RBP7-)	L4(♂2)	35	0.509688	9.1459	-2.9599	3.51088	0.766205	-6.46142	-9.75268	0.434036	381
44	lung endothelium	Lung	endothelial	capillary cell (FABP5- RBP7-)	L4(♂2)	1341	0.521979	9.12728	-2.75647	3.57389	0.826129	-6.35354	-9.68171	0.314187	382
44	lung endothelium	Lung	endothelial	vein cell	L2(♀1)	13	0.572708	9.06849	-2.47486	3.32301	0.888777	-6.21948	-9.12737	0.749999	383
44	lung endothelium	Lung	endothelial	vein cell	L3(♀2)	11	0.688224	8.90625	-2.49719	3.46763	0.701974	-6.00894	-9.43098	0.758678	384
44	lung endothelium	Lung	endothelial	vein cell	L4(♂2)	95	0.641349	9.01554	-2.64636	3.58215	0.788949	-6.04299	-9.62847	0.5178	385
44	lung endothelium	Lung	endothelial	artery cell	L4(♂2)	143	0.619235	8.9512	-3.11609	3.56147	0.709181	-6.05658	-9.59475	0.397149	386
45	lymphatic cell	Kidney	endothelial	lymphatic cell (ACKR4- CCDC80+)	L3(♀2)	6	5.90492	7.99553	-4.11102	0.772662	0.207874	-2.63519	-8.772	0.0648185	387
45	lymphatic cell	Limb muscle	endothelial	lymphatic cell (CCL21+)	L2(♀1)	9	5.66774	7.97611	-4.03173	1.06214	0.293977	-2.91819	-8.53508	-0.268901	388
45	lymphatic cell	Kidney	endothelial	lymphatic cell (CCL21+)	L2(♀1)	8	5.54865	7.98509	-4.05677	1.15359	0.237105	-2.73414	-8.61963	0.0753226	389
45	lymphatic cell	Lung	endothelial	lymphatic cell (CCL21+)	L2(♀1)	9	5.54927	8.0363	-3.88914	1.28291	0.239753	-2.71216	-8.61266	-3.62629e-05	390
45	lymphatic cell	Mammary gland	endothelial	lymphatic cell (ACKR4- CCDC80+)	L3(♀2)	20	5.58516	7.88405	-3.83471	1.15507	-0.387858	-2.97325	-8.42134	0.194632	391
45	lymphatic cell	Limb muscle	endothelial	lymphatic cell (ACKR4- CCDC80+)	L2(♀1)	11	5.57824	7.87745	-4.18889	1.10066	0.350007	-3.03291	-8.5743	0.0907386	392
45	lymphatic cell	Lung	endothelial	lymphatic cell (CCL21+)	L3(♀2)	13	5.70548	8.13888	-3.8367	1.22923	0.511226	-3.12081	-8.89606	-0.106117	393
45	lymphatic cell	Small intestine	endothelial	lymphatic cell (CCL21+)	L4(♂2)	8	5.92138	7.95458	-3.67067	1.01399	0.142586	-2.70018	-8.59984	-0.433469	394
45	lymphatic cell	Pancreas	endothelial	lymphatic cell (CCL21+)	L4(♂2)	18	5.87444	8.07013	-3.67156	1.19419	0.433968	-3.31188	-8.89461	-0.391331	395
45	lymphatic cell	Pancreas	endothelial	lymphatic cell (ACKR4+ CCDC80+)	L4(♂2)	14	5.82239	7.82181	-3.94509	1.11549	0.187778	-2.7852	-9.00457	-0.211262	396
45	lymphatic cell	Lung	endothelial	lymphatic cell (CCL21+)	L4(♂2)	235	5.98676	8.14898	-3.81568	1.18956	0.350719	-2.85089	-9.01652	-0.258294	397
45	lymphatic cell	Bladder	endothelial	lymphatic cell (CCL21+)	L4(♂2)	36	5.66257	7.86975	-3.58755	1.17576	0.0830826	-2.99267	-8.53667	-0.344316	398
45	lymphatic cell	Tongue	endothelial	lymphatic cell (CCL21+)	L4(♂2)	48	5.82885	8.03815	-3.59458	1.08997	0.274508	-3.1351	-8.68521	-0.41351	399
45	lymphatic cell	Fat	endothelial	lymphatic cell (ACKR4- CCDC80+)	L2(♀1)	76	5.62093	7.84814	-4.33682	1.01804	-0.128979	-2.92555	-8.53715	-0.0973926	400
45	lymphatic cell	Small intestine	endothelial	lymphatic cell (CCL21+)	L2(♀1)	55	5.65624	8.03063	-3.95543	0.993071	0.113673	-2.99959	-8.49752	-0.144853	401
45	lymphatic cell	Pancreas	endothelial	lymphatic cell (CCL21+)	L2(♀1)	12	5.64452	8.06606	-3.7229	1.06146	0.394362	-3.15187	-8.47966	0.0544596	402
45	lymphatic cell	Fat	endothelial	lymphatic cell (CCL21+)	L2(♀1)	54	5.76856	7.8999	-4.0767	1.03458	0.235205	-3.10157	-8.59594	-0.240199	403
	nan	Lung	endothelial	capillary cell (FABP5+ RBP7-)	L1(♂1)	15	0.596736	7.27842	-3.15004	2.95109	-0.773161	-3.17444	-8.79433	1.50316	404
46	artery	Uterus	endothelial	artery cell	L3(♀2)	11	1.79372	6.76483	-3.64055	2.97944	0.597072	-3.60515	-8.5822	0.766885	405
46	artery	Bladder	endothelial	artery cell	L2(♀1)	38	1.65829	6.87444	-3.21107	2.51587	0.465244	-3.71891	-8.2529	0.872482	406
46	artery	Bladder	endothelial	artery cell	L4(♂2)	53	1.70733	6.65949	-3.66869	2.6814	0.143842	-3.29858	-8.4064	0.972217	407
47	vein 1	Tongue	endothelial	vein cell	L4(♂2)	10	1.46059	7.43454	-2.74801	2.58243	-0.0331871	-3.57671	-8.2317	1.10302	408
47	vein 1	Mammary gland	endothelial	vein cell	L3(♀2)	41	1.3175	7.64453	-2.44664	3.12383	-0.316761	-4.10182	-8.10204	0.900562	409
48	sinusoid capillary	Liver	endothelial	hepatic sinusoid cell	L2(♀1)	50	2.42402	6.84774	-4.1478	1.69804	0.0513357	-4.89077	-8.79552	0.555364	410
48	sinusoid capillary	Liver	endothelial	hepatic sinusoid cell	L3(♀2)	52	2.50388	6.80759	-4.08647	1.63503	-0.0240601	-4.8469	-9.17452	0.458454	411
48	sinusoid capillary	Liver	endothelial	hepatic sinusoid cell	L4(♂2)	138	2.68362	6.62295	-4.56808	1.39948	0.242143	-4.81401	-9.17729	0.257346	412
48	sinusoid capillary	Bone marrow	endothelial	sinusoid cell (MAFB+)	L4(♂2)	12	2.58544	6.69499	-4.15474	1.2835	0.294182	-4.58723	-9.40461	0.17324	413
48	sinusoid capillary	Bone	endothelial	sinusoid cell (MAFB+)	L4(♂2)	18	2.67999	6.82737	-4.04337	1.29362	-0.0188852	-4.7924	-9.09378	0.368096	414
49	kidney endothelium	Kidney	endothelial	glomerular endothelial cell	L4(♂2)	103	2.42233	6.33802	-4.48734	2.20722	0.625207	-4.5213	-9.48031	0.267998	415
49	kidney endothelium	Kidney	endothelial	vasa recta ascending limb cell (IGF1+)	L2(♀1)	135	2.5265	6.55823	-4.33474	1.81076	0.217003	-4.67242	-8.69153	0.422266	416
49	kidney endothelium	Kidney	endothelial	glomerular endothelial cell	L3(♀2)	113	2.52286	6.30612	-4.35229	2.11139	0.718322	-4.36955	-9.14127	0.470432	417
49	kidney endothelium	Kidney	endothelial	glomerular endothelial cell	L2(♀1)	46	2.40756	6.35551	-4.4906	2.11043	0.605529	-4.54711	-9.00819	0.584291	418
49	kidney endothelium	Kidney	endothelial	vasa recta ascending limb cell (IGFBP5+)	L2(♀1)	193	2.38068	6.55568	-4.34642	1.99178	0.403658	-4.33525	-8.8381	0.482758	419
49	kidney endothelium	Kidney	endothelial	vasa recta ascending limb cell (IGF1+)	L3(♀2)	111	2.59594	6.57318	-3.99707	1.5203	0.59166	-4.4129	-9.01065	0.400699	420
49	kidney endothelium	Kidney	endothelial	vasa recta ascending limb cell (IGFBP5+)	L3(♀2)	725	2.47595	6.45186	-4.17929	2.0704	0.47723	-4.31629	-8.88733	0.567478	421
49	kidney endothelium	Kidney	endothelial	vasa recta ascending limb cell (IGF1+)	L4(♂2)	55	2.74276	6.64339	-4.19881	1.56787	0.447714	-4.57179	-9.27638	0.202217	422
49	kidney endothelium	Kidney	endothelial	vasa recta ascending limb cell (IGFBP5+)	L4(♂2)	184	2.61783	6.49984	-4.42162	2.1515	0.60346	-4.42565	-9.20712	0.191867	423
49	kidney endothelium	Kidney	endothelial	vasa recta descending limb cell (MGP+)	L2(♀1)	85	1.89855	6.56057	-3.99181	2.61939	0.54747	-3.64525	-8.71654	0.756311	424
49	kidney endothelium	Kidney	endothelial	vasa recta descending limb cell (MGP+)	L3(♀2)	115	2.06438	6.39417	-4.01648	2.57988	0.54475	-4.1827	-8.5751	0.420879	425
49	kidney endothelium	Kidney	endothelial	vasa recta descending limb cell (MGP+)	L4(♂2)	96	2.12124	6.28959	-4.25929	2.37423	0.533204	-4.10173	-9.20862	0.318674	426
49	kidney endothelium	Kidney	endothelial	vasa recta descending limb cell (SLC14A1+)	L3(♀2)	63	1.8266	6.4437	-3.84714	2.61888	0.564928	-3.66545	-8.83321	0.549357	427
49	kidney endothelium	Kidney	endothelial	vasa recta descending limb cell (SLC14A1+)	L4(♂2)	55	1.88976	6.18566	-4.23667	2.3683	0.511347	-3.89181	-9.09585	0.295448	428
49	kidney endothelium	Pancreas	endothelial	artery cell	L2(♀1)	13	1.69805	6.634	-3.68981	3.02142	0.554274	-3.81731	-8.8674	1.52484	429
	nan	Lung	endothelial	vein cell	L1(♂1)	16	1.69959	7.00449	-3.37524	2.61209	0.351391	-4.10294	-8.58622	0.979567	430
50	capillary RBP7-	Pancreas	endothelial	capillary cell (FABP5+ RBP7-)	L4(♂2)	28	2.26113	6.8246	-3.61224	2.76911	0.443825	-4.19649	-9.43597	0.643657	431
50	capillary RBP7-	Bladder	endothelial	capillary cell (FABP5+ RBP7-)	L2(♀1)	45	1.61705	7.18357	-2.99284	2.55857	0.256135	-3.70328	-8.49597	1.16672	432
50	capillary RBP7-	Bladder	endothelial	capillary cell (FABP5+ RBP7-)	L4(♂2)	44	1.54167	7.3881	-3.16692	3.09542	-0.176243	-3.73149	-8.38599	1.07275	433
50	capillary RBP7-	Pancreas	endothelial	capillary cell (FABP5+ RBP7-)	L2(♀1)	164	1.70703	6.98209	-3.50241	3.13323	0.000743148	-4.25126	-8.72308	1.36991	434
50	capillary RBP7-	Small intestine	endothelial	capillary cell (FABP5+ RBP7-)	L2(♀1)	53	1.26536	7.09009	-3.33968	2.79417	-0.90466	-3.60984	-8.85761	1.12602	435
51	vein 2	Bladder	endothelial	vein cell	L2(♀1)	149	1.3751	7.2158	-2.69657	2.46356	-0.150469	-4.39129	-8.32103	0.999435	436
51	vein 2	Bladder	endothelial	vein cell	L4(♂2)	41	1.46636	7.46821	-2.6641	2.57851	-0.285436	-4.17501	-8.27158	1.06105	437
51	vein 2	Pancreas	endothelial	vein cell	L2(♀1)	32	1.63643	7.24822	-3.42376	3.15472	-0.390249	-4.39518	-8.75137	1.32107	438
51	vein 2	Limb muscle	endothelial	vein cell	L2(♀1)	47	1.36825	7.36869	-2.85491	2.68816	-0.282366	-4.34584	-8.46833	1.14348	439
51	vein 2	Fat	endothelial	vein cell	L2(♀1)	34	1.7852	7.29996	-2.97416	3.00374	-0.111315	-4.27366	-8.78682	0.959931	440
51	vein 2	Fat	endothelial	vein cell	L4(♂2)	13	1.36971	7.48212	-3.0047	3.06583	-0.183118	-4.2127	-9.1254	0.934481	441
52	capillary RBP7+	Bladder	endothelial	capillary cell (FABP5+ RBP7+)	L2(♀1)	28	0.953514	7.30906	-2.77364	2.55064	-0.805302	-2.92784	-8.6929	1.21393	442
52	capillary RBP7+	Mammary gland	endothelial	capillary cell (FABP5+ RBP7lo)	L3(♀2)	41	1.16571	7.36969	-2.84646	2.47888	-0.535945	-3.21286	-8.3712	0.874017	443
52	capillary RBP7+	Tongue	endothelial	capillary cell (FABP5+ RBP7lo)	L4(♂2)	122	0.507722	7.25385	-3.11002	3.07112	-0.899162	-3.0347	-8.8118	1.38417	444
52	capillary RBP7+	Bladder	endothelial	capillary cell (FABP5+ RBP7lo)	L4(♂2)	37	0.874318	7.29256	-3.10297	2.84375	-1.09257	-3.11435	-8.58439	1.1504	445
52	capillary RBP7+	Diaphragm	endothelial	capillary cell (FABP5+ RBP7lo)	L2(♀1)	55	0.326548	7.30163	-3.01115	3.18245	-1.07716	-2.89459	-9.11631	1.65881	446
52	capillary RBP7+	Pancreas	endothelial	capillary cell (FABP5+ RBP7+)	L4(♂2)	20	0.354707	7.2959	-3.40325	3.17246	-1.53689	-3.12874	-9.24477	1.27823	447
52	capillary RBP7+	Fat	endothelial	capillary cell (FABP5+ RBP7+)	L4(♂2)	736	0.310425	7.29124	-3.43204	3.22035	-1.33315	-3.20719	-9.2883	1.05666	448
52	capillary RBP7+	Fat	endothelial	capillary cell (CXCL10+)	L2(♀1)	55	0.450514	7.24925	-3.23827	3.26619	-1.46461	-3.20883	-9.19064	1.42336	449
52	capillary RBP7+	Limb muscle	endothelial	capillary cell (FABP5+ RBP7lo)	L2(♀1)	361	0.336063	7.10503	-3.06158	3.28591	-1.2694	-3.15372	-8.79972	1.50134	450
52	capillary RBP7+	Aorta	endothelial	capillary cell (FABP5+ RBP7+)	L2(♀1)	54	0.502107	7.16189	-3.25245	3.23234	-1.42746	-3.29267	-9.09449	1.60162	451
52	capillary RBP7+	Limb muscle	endothelial	capillary cell (FABP5+ RBP7+)	L2(♀1)	70	0.599499	7.09779	-3.26958	3.29377	-1.22403	-3.16536	-9.03099	1.61067	452
52	capillary RBP7+	Pancreas	endothelial	capillary cell (FABP5+ RBP7+)	L2(♀1)	163	0.314449	7.19546	-3.09158	3.4481	-1.49696	-3.02779	-9.06204	1.48635	453
52	capillary RBP7+	Kidney	endothelial	capillary cell (FABP5+ RBP7+)	L2(♀1)	166	0.399817	7.14469	-3.17328	3.39991	-1.54575	-3.00744	-9.07105	1.2748	454
52	capillary RBP7+	Fat	endothelial	capillary cell (FABP5+ RBP7+)	L2(♀1)	1571	0.439262	7.1226	-3.25199	3.22292	-1.49788	-3.07125	-9.07477	1.24501	455
52	capillary RBP7+	Fat	endothelial	artery cell	L2(♀1)	35	0.665285	7.08257	-3.47929	3.39553	-1.26626	-2.99524	-9.09809	1.43609	456
52	capillary RBP7+	Fat	endothelial	artery cell	L4(♂2)	18	0.436802	7.31569	-3.6802	3.08297	-0.978882	-3.04193	-9.30297	1.17427	457
53	brain endothelium	Brainstem	endothelial	capillary cell (FABP5- RBP7-)	L2(♀1)	114	0.460548	6.49764	-1.8587	2.1094	-1.26555	-3.73666	-8.4105	1.80048	458
53	brain endothelium	Brain cortex	endothelial	capillary cell (FABP5- RBP7-)	L2(♀1)	284	0.542431	6.5976	-1.77514	1.99664	-1.32663	-3.70536	-8.6718	1.88365	459
53	brain endothelium	Hypothalamus Pituitary	endothelial	capillary cell (FABP5- RBP7-)	L4(♂2)	28	0.365033	6.40054	-1.93236	1.98711	-1.38089	-3.76684	-8.4382	2.02245	460
53	brain endothelium	Brainstem	endothelial	capillary cell (FABP5- RBP7-)	L4(♂2)	66	0.444388	6.59742	-1.90085	1.93841	-1.37076	-3.87469	-8.5312	2.01983	461
53	brain endothelium	Brain cortex	endothelial	capillary cell (FABP5- RBP7-)	L4(♂2)	39	0.376197	6.49708	-1.74802	1.81369	-1.29413	-3.75248	-8.56725	2.03204	462
53	brain endothelium	Brainstem	endothelial	vein cell	L2(♀1)	6	0.937072	6.63051	-2.06795	2.04352	-0.781178	-4.16794	-8.32279	1.7375	463
53	brain endothelium	Brain cortex	endothelial	vein cell	L2(♀1)	29	0.869592	6.59067	-2.17923	2.13823	-0.888321	-4.14825	-8.56843	1.75518	464
53	brain endothelium	Brain cortex	endothelial	capillary cell (FABP5- RBP7-)	L1(♂1)	398	0.581603	6.39691	-1.87209	1.99461	-1.20888	-3.89727	-8.42735	1.86252	465
53	brain endothelium	Brain cortex	endothelial	vein cell	L1(♂1)	11	0.953615	6.51955	-2.07327	2.0362	-0.350808	-3.76759	-8.30593	1.51695	466
54	basophil	Limb muscle	myeloid	basophil	L2(♀1)	5	-2.66409	-3.64895	2.22337	-3.84998	-2.04629	4.00151	8.85625	1.87989	467
54	basophil	Bladder	myeloid	basophil	L2(♀1) L4(♂2)	12	-2.93154	-3.42975	2.0681	-4.23631	-7.82861	1.6035	8.80604	1.72864	468
54	basophil	Tongue	myeloid	basophil	L2(♀1) L4(♂2)	15	-3.10053	-3.53785	2.20228	-4.15766	-1.63176	2.38951	9.44724	-3.21327	469
54	basophil	Fat	myeloid	basophil	L2(♀1) L4(♂2)	6	-3.03528	-4.07728	2.086	-4.14095	-0.658262	-2.52643	8.96289	1.90892	470
55	erythroid	Blood	megakaryocyte-erythroid	erythroid lineage cell (PF)	L1(♂1)	25	-2.77468	-0.655264	3.56743	-4.20494	3.08107	1.88759	5.73174	0.459872	471
55	erythroid	Lung	megakaryocyte-erythroid	erythroid lineage cell	L1(♂1)	14	-2.92843	-0.730523	3.63369	-4.40437	2.80551	2.25082	5.54647	0.362378	472
55	erythroid	Blood	megakaryocyte-erythroid	erythroid lineage cell	L1(♂1) L2(♀1)	125	-2.81303	-0.76482	3.60342	-4.27242	2.83192	2.32247	5.43065	0.396124	473
55	erythroid	Fat	megakaryocyte-erythroid	erythroid lineage cell	L2(♀1) L4(♂2)	28	-2.7362	-0.681066	3.93222	-4.91309	2.54722	2.49042	5.48374	0.469247	474
55	erythroid	Spleen	megakaryocyte-erythroid	erythroid lineage cell	L2(♀1) L3(♀2) L4(♂2)	22	-2.81317	-0.766209	3.49484	-3.71635	2.9247	2.19316	5.60322	0.51703	475
55	erythroid	Bone marrow	megakaryocyte-erythroid	erythroid lineage cell	L2(♀1) L4(♂2)	1015	-2.77282	-0.71252	3.48593	-4.07885	2.70691	2.24543	5.55444	0.469816	476
55	erythroid	Bone	megakaryocyte-erythroid	erythroid lineage cell	L2(♀1) L4(♂2)	249	-2.92739	-0.842824	3.31949	-4.09555	2.6869	2.3625	5.5424	0.44154	477
55	erythroid	Hypothalamus Pituitary	megakaryocyte-erythroid	erythroid lineage cell	L4(♂2)	139	-2.73069	-0.702146	3.15615	-3.42022	2.71629	2.37185	5.64662	0.327811	478
55	erythroid	Spleen	megakaryocyte-erythroid	erythroid lineage cell (PF)	L2(♀1) L3(♀2) L4(♂2)	63	-3.04293	-1.13633	3.54684	-3.01728	3.20993	2.02469	5.9713	0.228314	479
55	erythroid	Bone	megakaryocyte-erythroid	erythroid lineage cell (PF)	L2(♀1) L4(♂2)	761	-2.99415	-1.09995	3.27484	-3.25159	3.20085	2.04209	5.83098	0.3341	480
55	erythroid	Bone marrow	megakaryocyte-erythroid	erythroid lineage cell (PF)	L2(♀1) L4(♂2)	3686	-2.92083	-0.982285	3.3471	-3.28247	3.11149	2.1034	5.76937	0.376363	481
55	erythroid	Hypothalamus Pituitary	megakaryocyte-erythroid	erythroid lineage cell (PF)	L4(♂2)	599	-2.86327	-0.917608	3.26944	-3.12867	3.10436	2.03661	5.86134	0.406045	482
55	erythroid	Spleen	megakaryocyte-erythroid	erythroid progenitor cell	L2(♀1) L3(♀2)	67	-3.15326	-1.4359	3.25629	-2.99342	3.38365	1.90143	6.26685	0.0778489	483
55	erythroid	Bone marrow	megakaryocyte-erythroid	erythroid progenitor cell	L2(♀1) L3(♀2) L4(♂2)	871	-2.95765	-1.39973	3.31312	-3.38843	3.25881	1.99636	6.2199	0.123098	484
55	erythroid	Bone	megakaryocyte-erythroid	erythroid progenitor cell	L2(♀1) L4(♂2)	498	-3.16982	-1.35715	3.52141	-2.9473	3.33148	1.90205	6.21263	0.154104	485
55	erythroid	Hypothalamus Pituitary	megakaryocyte-erythroid	erythroid progenitor cell	L4(♂2)	57	-3.03275	-1.27293	3.46958	-2.76607	3.26492	1.97567	6.08011	0.253662	486
	nan	Kidney	lymphoid	B cell (PF)	L2(♀1) L3(♀2) L4(♂2)	8	-1.02183	-2.38515	2.88417	-0.852371	3.42203	6.08363	8.64236	-1.04022	487
	nan	Bone	lymphoid	B cell (PF)	L4(♂2)	18	-3.32107	-3.78112	3.75446	-2.80124	3.82068	6.31282	8.78248	-0.976076	488
56	skeletal muscle	Limb muscle	stromal	slow muscle cell	L2(♀1)	18	2.14042	1.60556	3.01541	-2.77	-1.67537	1.76769	-3.12885	-1.84962	489
56	skeletal muscle	Limb muscle	stromal	fast muscle cell	L2(♀1)	45	2.06084	1.91034	3.10505	-2.51164	-1.69508	1.683	-3.13606	-1.98415	490
	nan	Limb muscle	lymphoid	B cell	L2(♀1)	201	-0.909054	-2.73901	2.91712	-1.80144	1.7643	6.07922	9.03037	-1.15181	491
	nan	Fat	lymphoid	B cell	L2(♀1) L4(♂2)	525	-0.994359	-2.80547	3.25037	-1.47872	1.91036	6.03131	8.97746	-1.05875	492
57	megakaryocyte progenitor cell	Blood	megakaryocyte-erythroid	platelet	L1(♂1) L2(♀1)	117	-3.61095	-3.1648	2.21075	-4.8709	2.99737	4.61126	7.27622	0.797736	493
57	megakaryocyte progenitor cell	Blood	megakaryocyte-erythroid	megakaryocyte progenitor cell	L1(♂1)	100	-3.49401	-2.98439	2.6263	-4.61671	2.91582	4.6429	6.98602	0.31369	494
57	megakaryocyte progenitor cell	Bone marrow	megakaryocyte-erythroid	megakaryocyte progenitor cell	L2(♀1) L3(♀2) L4(♂2)	43	-3.5577	-3.01812	2.57234	-4.64309	2.92928	4.57041	6.94111	0.0749234	495
57	megakaryocyte progenitor cell	Bone	megakaryocyte-erythroid	megakaryocyte progenitor cell	L2(♀1) L4(♂2)	31	-3.52157	-3.02963	2.57272	-4.57526	2.99741	4.53271	6.8463	0.103553	496
58	tuft cell	Small intestine	epithelial	intestinal tuft cell	L2(♀1)	21	-2.58418	-3.42001	2.0907	-4.10495	-2.401	4.94844	-0.203059	-2.14174	497
58	tuft cell	Trachea	epithelial	respiratory tuft cell	L2(♀1)	18	-2.44107	-3.09744	2.20685	-3.80087	-2.79535	3.56447	0.0213572	-1.67823	498
58	tuft cell	Lung	epithelial	respiratory tuft cell	L4(♂2)	11	-2.44964	-3.34526	2.13673	-3.93272	-1.76929	4.29675	-1.25919	-1.91831	499
	nan	Lung	myeloid	eosinophil	L1(♂1)	14	-5.26325	-3.98509	2.44487	-5.38436	8.49654	3.84937	7.70152	2.09179	500
	nan	Bone marrow	myeloid	macrophage (CD5L+)	L2(♀1) L3(♀2) L4(♂2)	42	-3.69057	-6.33605	0.768839	-5.29753	5.61794	7.8067	8.85933	2.89677	501
59	conventional dendritic cell	Bladder	myeloid	mature dendritic cell	L2(♀1) L4(♂2)	14	-1.98767	-5.14763	1.86695	-4.83323	0.540151	7.09888	9.29791	1.35957	502
59	conventional dendritic cell	Pancreas	myeloid	conventional dendritic cell	L2(♀1) L4(♂2)	29	-1.91208	-5.11807	2.15427	-4.99127	2.76967	7.32455	8.72063	0.818422	503
59	conventional dendritic cell	Kidney	myeloid	conventional dendritic cell	L2(♀1) L3(♀2) L4(♂2)	46	-1.80868	-5.12378	1.89938	-4.65556	2.20907	7.0292	8.62713	0.876792	504
59	conventional dendritic cell	Liver	myeloid	conventional dendritic cell	L2(♀1) L3(♀2) L4(♂2)	112	-1.74516	-5.10502	2.06959	-4.91756	2.18953	7.18912	8.49357	0.938181	505
59	conventional dendritic cell	Lung	myeloid	conventional dendritic cell	L1(♂1) L2(♀1) L3(♀2) L4(♂2)	132	-1.97234	-5.07812	2.23616	-4.95867	2.60456	7.01689	8.54355	0.896622	506
59	conventional dendritic cell	Spleen	myeloid	conventional dendritic cell	L2(♀1) L3(♀2) L4(♂2)	62	-1.9524	-4.95937	2.36701	-4.88241	2.71083	7.0809	8.58382	0.923575	507
59	conventional dendritic cell	Fat	myeloid	conventional dendritic cell	L2(♀1) L4(♂2)	12	-1.89418	-5.13035	2.18843	-5.06077	2.59681	6.94332	8.6474	0.774595	508
59	conventional dendritic cell	Bone marrow	myeloid	conventional dendritic cell	L2(♀1) L3(♀2) L4(♂2)	16	-3.6245	-4.46028	3.751	-5.78698	2.75636	6.63607	8.19952	0.948982	509
59	conventional dendritic cell	Bone	myeloid	conventional dendritic cell	L2(♀1) L4(♂2)	24	-2.30711	-4.93482	4.02483	-4.4208	2.80438	6.82797	8.26326	0.893078	510
59	conventional dendritic cell	Bone marrow	lymphoid	natural killer cell_T cell (PF)	L2(♀1) L3(♀2) L4(♂2)	31	-4.06261	-4.19314	3.82583	-5.42236	2.33733	7.13864	7.4962	-1.72446	511
59	conventional dendritic cell	Hypothalamus Pituitary	myeloid	monocyte (PF)	L4(♂2)	31	-3.52756	-4.35847	3.54237	-5.19334	3.97711	6.81621	7.67443	1.20798	512
	nan	Small intestine	myeloid	macrophage (MS4A7+)	L2(♀1) L4(♂2)	35	-3.14182	-4.95238	2.10582	-5.36261	3.97209	7.0491	8.46377	2.38634	513
60	plasmacytoid dendritic cell	Kidney	myeloid	plasmacytoid dendritic cell	L2(♀1) L3(♀2) L4(♂2)	28	-2.05751	-4.28254	1.88542	-1.11652	4.17807	7.48051	8.82265	0.195404	514
60	plasmacytoid dendritic cell	Pancreas	myeloid	plasmacytoid dendritic cell	L4(♂2)	16	-2.18411	-4.38196	3.23582	-2.41343	4.05158	7.22568	8.91813	0.0189097	515
60	plasmacytoid dendritic cell	Liver	myeloid	plasmacytoid dendritic cell	L2(♀1) L3(♀2) L4(♂2)	84	-2.06523	-4.20542	3.40056	-2.61188	3.98515	7.26688	8.92033	0.0161015	516
60	plasmacytoid dendritic cell	Spleen	myeloid	plasmacytoid dendritic cell	L2(♀1) L3(♀2) L4(♂2)	37	-2.14703	-4.31402	3.06553	-2.60695	3.60823	7.21266	8.852	0.0947672	517
60	plasmacytoid dendritic cell	Lung	myeloid	plasmacytoid dendritic cell	L4(♂2)	65	-2.34378	-4.44094	2.91035	-2.69145	4.20821	6.95711	8.83689	0.133418	518
60	plasmacytoid dendritic cell	Bone marrow	myeloid	plasmacytoid dendritic cell	L2(♀1) L3(♀2) L4(♂2)	63	-2.34309	-4.48823	3.40543	-3.35227	4.076	7.23926	8.82886	-0.00515854	519
60	plasmacytoid dendritic cell	Bone	myeloid	plasmacytoid dendritic cell	L2(♀1) L4(♂2)	25	-2.00976	-4.32182	3.20828	-2.78671	3.80028	7.08955	8.82171	-0.0566446	520
61	Langerhans cell	Tongue	myeloid	macrophage (CTSD+)	L4(♂2)	52	-3.20479	-6.03782	0.788102	-5.65852	5.00219	7.68873	9.01343	2.50946	521
61	Langerhans cell	Tongue	myeloid	macrophage	L2(♀1) L4(♂2)	70	-2.96218	-5.64665	1.01643	-5.5957	4.63662	7.86836	8.90795	2.26542	522
61	Langerhans cell	Tongue	myeloid	mature dendritic cell	L2(♀1) L4(♂2)	35	-2.79776	-5.71857	1.98291	-4.32863	4.52535	8.01837	8.99521	2.02335	523
61	Langerhans cell	Skin	myeloid	dendritic cell (Langerhans cell)	L2(♀1) L4(♂2)	225	-2.79435	-5.6385	1.98656	-4.36486	4.61126	7.88588	8.69411	1.60884	524
62	dendritic cell FLT3+	Trachea	myeloid	macrophage_monocyte	L2(♀1) L4(♂2)	37	-3.12829	-5.44491	1.3035	-5.1928	4.47107	7.36294	8.59291	2.43136	525
62	dendritic cell FLT3+	Liver	myeloid	dendritic cell (PF)	L3(♀2) L4(♂2)	22	-1.27718	-4.82106	2.56895	-3.36847	1.21454	7.287	8.13873	0.818272	526
62	dendritic cell FLT3+	Liver	myeloid	macrophage (Kupffer cell MS4A7+)	L2(♀1) L3(♀2) L4(♂2)	562	-2.82336	-4.87026	1.49153	-4.47632	3.88577	7.13112	8.4519	2.10349	527
62	dendritic cell FLT3+	Liver	myeloid	macrophage (Kupffer cell PF)	L2(♀1) L3(♀2) L4(♂2)	43	-2.89599	-4.97222	1.90055	-4.17928	4.31002	7.51068	7.48379	1.4859	528
62	dendritic cell FLT3+	Pancreas	myeloid	dendritic cell (FLT3+ IGSF6+)	L4(♂2)	87	-2.38872	-5.04294	1.21507	-4.59671	3.35705	7.13485	8.84823	1.06383	529
62	dendritic cell FLT3+	Kidney	myeloid	dendritic cell (FLT3+ IGSF6+)	L2(♀1) L3(♀2) L4(♂2)	63	-2.62266	-5.14634	1.32133	-4.71974	4.02343	7.52494	8.8316	1.34761	530
62	dendritic cell FLT3+	Liver	myeloid	dendritic cell (FLT3+ IGSF6+)	L2(♀1) L3(♀2) L4(♂2)	80	-2.6618	-5.25488	1.40641	-4.63008	4.1186	7.53837	8.66503	1.38183	531
62	dendritic cell FLT3+	Lung	myeloid	dendritic cell (FLT3+ IGSF6+)	L1(♂1) L4(♂2)	188	-2.33637	-5.09328	1.74317	-4.84243	2.94302	7.13512	8.58013	1.10882	532
62	dendritic cell FLT3+	Spleen	myeloid	dendritic cell (FLT3+ IGSF6+)	L2(♀1) L3(♀2) L4(♂2)	67	-2.21169	-4.75885	1.5595	-4.20824	3.01522	7.02828	8.72739	1.05062	533
63	macrophage	Bone	myeloid	macrophage (osteoclast)	L2(♀1) L4(♂2)	80	-3.56573	-5.83049	1.70381	-5.5233	5.55021	7.59869	8.45878	1.94722	534
63	macrophage	Fat	myeloid	macrophage (PF)	L2(♀1) L4(♂2)	13	-3.31255	-5.16669	1.65432	-4.44083	4.91182	7.08591	7.47575	1.37152	535
63	macrophage	Uterus	myeloid	macrophage (MGST1+)	L3(♀2)	120	-3.5224	-5.47152	0.914249	-5.15497	4.37365	7.10189	8.59221	2.34264	536
63	macrophage	Uterus	myeloid	macrophage (LTC4S+)	L3(♀2)	242	-3.28624	-5.83357	0.918856	-4.91582	4.83303	7.39433	8.84529	2.24947	537
63	macrophage	Spleen	myeloid	macrophage (MARCO+)	L2(♀1) L3(♀2) L4(♂2)	99	-3.60978	-6.37664	0.90497	-5.40257	5.20513	7.75109	8.63505	2.7725	538
63	macrophage	Liver	myeloid	macrophage (Kupffer cell CD5L+ MARCO+)	L2(♀1) L3(♀2) L4(♂2)	215	-3.64808	-6.17653	1.18613	-5.07662	5.59487	7.82235	8.86687	2.69849	539
63	macrophage	Spleen	myeloid	macrophage	L2(♀1) L3(♀2) L4(♂2)	515	-3.66211	-6.43349	1.03488	-5.3312	5.56056	7.77966	8.74162	2.83096	540
63	macrophage	Pancreas	myeloid	macrophage (ENPP2+)	L4(♂2)	59	-3.5143	-6.38856	0.627985	-5.28083	5.44867	7.89439	9.07678	2.62017	541
63	macrophage	Mammary gland	myeloid	macrophage (ENPP2+)	L3(♀2)	38	-3.64229	-6.30181	0.795369	-5.1235	5.459	7.64718	8.86858	2.69644	542
63	macrophage	Bladder	myeloid	macrophage	L2(♀1) L4(♂2)	416	-3.17631	-5.89007	0.84701	-5.57056	4.88033	7.86584	8.79617	2.18863	543
63	macrophage	Kidney	myeloid	macrophage (MRC1+)	L2(♀1) L3(♀2) L4(♂2)	128	-3.38993	-6.08344	0.70886	-5.42019	5.45569	7.59953	8.88468	2.51147	544
63	macrophage	Lung	myeloid	interstitial macrophage (ABCA8+)	L1(♂1) L2(♀1) L3(♀2) L4(♂2)	321	-3.22216	-5.79947	0.950189	-5.39736	4.82535	7.39443	8.67187	2.25874	545
63	macrophage	Pancreas	myeloid	macrophage (MRC1+)	L2(♀1) L4(♂2)	179	-3.39137	-6.21944	0.684204	-5.52435	5.48334	7.67073	9.08757	2.45474	546
63	macrophage	Limb muscle	myeloid	macrophage	L2(♀1)	148	-3.58752	-6.04914	1.29195	-5.51498	5.47006	7.7092	8.89523	2.54359	547
63	macrophage	Fat	myeloid	macrophage (MRC1+)	L2(♀1) L4(♂2)	411	-3.31814	-6.24247	0.957441	-5.68338	5.27349	7.61314	8.98758	2.55366	548
63	macrophage	Kidney	myeloid	macrophage (MARCO+)	L2(♀1)	85	-3.59294	-5.72288	1.88101	-5.51759	5.57929	7.67544	8.38533	2.5743	549
63	macrophage	Liver	myeloid	macrophage (Kupffer cell CD5L- MARCO+)	L2(♀1) L3(♀2) L4(♂2)	575	-3.56459	-5.82148	1.7352	-5.38257	5.50006	7.60978	8.45831	2.55381	550
63	macrophage	Small intestine	myeloid	macrophage	L2(♀1) L4(♂2)	131	-3.44625	-6.12207	1.29262	-5.33258	5.36348	7.53127	8.77055	2.48389	551
63	macrophage	Liver	myeloid	macrophage (Kupffer cell)	L2(♀1) L3(♀2) L4(♂2)	382	-3.07166	-5.60008	1.05087	-4.93964	4.70542	7.69011	8.56931	2.15252	552
63	macrophage	Spleen	myeloid	macrophage_monocyte	L3(♀2) L4(♂2)	141	-3.42699	-5.11425	2.07226	-5.74031	4.28698	7.15602	8.19815	1.92329	553
63	macrophage	Pancreas	myeloid	macrophage	L2(♀1) L4(♂2)	115	-3.2914	-5.49802	1.36957	-5.19279	4.85474	7.33891	8.92939	2.20717	554
63	macrophage	Lung	myeloid	interstitial macrophage	L1(♂1) L2(♀1) L3(♀2) L4(♂2)	1457	-3.58973	-5.01958	2.01352	-5.61462	4.64705	6.85661	8.45541	2.1838	555
63	macrophage	Lung	myeloid	interstitial macrophage (CXCL10+)	L2(♀1) L4(♂2)	107	-3.11314	-5.31966	1.63963	-5.36363	4.4342	7.18319	8.36855	2.17955	556
63	macrophage	Kidney	myeloid	macrophage	L2(♀1) L3(♀2) L4(♂2)	261	-3.1433	-5.29328	1.53408	-4.97732	4.6592	7.39661	8.79626	1.87222	557
63	macrophage	Fat	myeloid	macrophage	L2(♀1) L4(♂2)	335	-3.29019	-5.25059	1.80796	-5.62119	4.47605	7.2728	8.4269	2.24959	558
63	macrophage	Kidney	myeloid	macrophage (EPCAM+)	L2(♀1) L3(♀2) L4(♂2)	393	-2.87087	-5.75742	1.03259	-4.88338	4.66605	7.8066	8.84857	2.05976	559
63	macrophage	Hypothalamus Pituitary	myeloid	macrophage (microglial cell)	L4(♂2)	120	-2.97032	-6.03673	0.658656	-5.21916	4.57831	7.58741	9.23137	2.28536	560
63	macrophage	Brainstem	myeloid	macrophage (microglial cell)	L2(♀1) L4(♂2)	519	-3.07449	-5.96068	0.656155	-5.13985	4.62432	7.63149	9.25752	2.2765	561
63	macrophage	Brain cortex	myeloid	macrophage (microglial cell)	L1(♂1) L2(♀1) L4(♂2)	434	-3.10583	-6.11949	0.588405	-5.11748	4.96171	7.67988	9.14965	2.32396	562
64	immune progenitor (HSC/GMP)	Bone marrow	myeloid	basophil	L2(♀1) L3(♀2) L4(♂2)	21	-3.47388	-3.54178	2.8436	-5.11376	2.01149	6.64356	6.9467	-0.0366595	563
64	immune progenitor (HSC/GMP)	Lung	myeloid	granulocyte monocyte progenitor cell	L1(♂1)	13	-3.74275	-3.5722	3.46548	-4.69327	3.57182	6.00633	6.82027	0.0481988	564
64	immune progenitor (HSC/GMP)	Bone	myeloid	macrophage_monocyte (PF)	L2(♀1) L4(♂2)	269	-3.95182	-3.67437	3.48638	-4.92091	3.66479	5.92092	6.79829	0.271567	565
64	immune progenitor (HSC/GMP)	Bone marrow	myeloid	granulocyte monocyte progenitor cell	L2(♀1) L3(♀2) L4(♂2)	95	-3.72236	-3.6138	3.38606	-4.53266	3.68924	6.0427	6.78331	-0.0438747	566
64	immune progenitor (HSC/GMP)	Bone	myeloid	granulocyte monocyte progenitor cell	L2(♀1) L4(♂2)	212	-3.73658	-3.52596	3.42663	-4.61639	3.52386	5.89823	6.74595	-0.142181	567
64	immune progenitor (HSC/GMP)	Hypothalamus Pituitary	myeloid	granulocyte monocyte progenitor cell	L4(♂2)	27	-3.57253	-3.85459	3.41472	-4.16883	4.1276	6.59973	7.01968	0.176219	568
64	immune progenitor (HSC/GMP)	Blood	hematopoietic	hematopoietic precursor cell	L1(♂1) L3(♀2)	81	-3.2897	-3.25215	2.69788	-4.19734	3.28739	5.70145	7.0672	-0.106604	569
64	immune progenitor (HSC/GMP)	Bone marrow	hematopoietic	hematopoietic precursor cell	L2(♀1) L3(♀2) L4(♂2)	158	-3.5757	-3.37615	2.98189	-4.43654	3.413	5.96184	7.10932	-0.17851	570
64	immune progenitor (HSC/GMP)	Bone	hematopoietic	hematopoietic precursor cell	L2(♀1) L4(♂2)	122	-3.37413	-3.44365	2.95179	-4.34235	3.24215	6.16906	6.94513	-0.273091	571
64	immune progenitor (HSC/GMP)	Hypothalamus Pituitary	hematopoietic	hematopoietic precursor cell	L4(♂2)	25	-3.29099	-3.37885	3.00055	-3.97235	3.34031	6.47005	7.26924	-0.3797	572
65	monocyte/alveolar macrophage	Kidney	myeloid	macrophage (ABCG1+)	L4(♂2)	14	-4.70228	-4.56134	4.06537	-5.76989	4.67633	6.11714	8.04859	1.8286	573
65	monocyte/alveolar macrophage	Lung	myeloid	alveolar macrophage (LPL+)	L2(♀1) L4(♂2)	197	-4.67263	-4.54204	4.03627	-5.84786	4.41838	5.91267	8.20585	1.98932	574
65	monocyte/alveolar macrophage	Lung	myeloid	alveolar macrophage (CXCL10+)	L2(♀1) L4(♂2)	187	-4.47143	-4.69032	3.9415	-5.72768	4.69839	6.05717	7.99057	2.03748	575
65	monocyte/alveolar macrophage	Lung	myeloid	alveolar macrophage (PF)	L1(♂1) L2(♀1) L3(♀2) L4(♂2)	913	-4.59866	-4.45936	4.0403	-5.68458	4.54889	5.86342	7.75153	1.52536	576
65	monocyte/alveolar macrophage	Lung	myeloid	alveolar macrophage	L1(♂1) L2(♀1) L3(♀2) L4(♂2)	3366	-4.72817	-4.6229	4.12964	-5.71483	4.60298	5.96342	7.96191	2.03471	577
65	monocyte/alveolar macrophage	Bone marrow	myeloid	dendritic cell (FLT3+ IGSF6+)	L2(♀1) L3(♀2)	36	-3.90174	-4.40277	3.36042	-5.60712	4.05504	6.74594	7.98094	1.42577	578
65	monocyte/alveolar macrophage	Blood	myeloid	macrophage_monocyte	L1(♂1) L2(♀1) L3(♀2)	33	-4.08465	-4.97874	2.317	-5.82271	4.86655	6.32022	7.82191	2.23958	579
65	monocyte/alveolar macrophage	Lung	myeloid	monocyte (PF)	L1(♂1) L2(♀1) L4(♂2)	78	-4.22551	-4.32028	2.97456	-5.8707	4.3162	6.12078	7.41484	1.57433	580
65	monocyte/alveolar macrophage	Blood	myeloid	monocyte (PF)	L1(♂1) L2(♀1) L3(♀2)	18	-4.29592	-4.25028	3.04642	-5.81807	4.5047	6.01691	7.44621	1.81726	581
65	monocyte/alveolar macrophage	Bone marrow	myeloid	monocyte (PF)	L2(♀1) L3(♀2) L4(♂2)	434	-4.27731	-4.03335	3.35451	-5.68854	4.01548	6.00833	7.27373	1.12012	582
65	monocyte/alveolar macrophage	Bone	myeloid	monocyte (PF)	L2(♀1) L4(♂2)	996	-4.15851	-3.99272	3.53622	-5.43998	3.98765	6.05164	7.19039	1.01137	583
65	monocyte/alveolar macrophage	Liver	myeloid	monocyte	L2(♀1) L3(♀2) L4(♂2)	271	-4.06624	-4.76341	2.53997	-6.09911	4.66653	6.42884	7.75889	2.37967	584
65	monocyte/alveolar macrophage	Kidney	myeloid	monocyte	L2(♀1) L3(♀2) L4(♂2)	217	-3.89908	-4.94028	2.19758	-5.87852	4.48703	6.41193	7.72922	2.22742	585
65	monocyte/alveolar macrophage	Lung	myeloid	monocyte	L1(♂1) L2(♀1) L3(♀2) L4(♂2)	2696	-3.93689	-4.74961	2.4421	-6.03795	4.50579	6.36343	7.69561	2.19931	586
65	monocyte/alveolar macrophage	Spleen	myeloid	monocyte	L2(♀1) L3(♀2) L4(♂2)	518	-3.93609	-4.67396	2.57613	-5.92659	4.49718	6.49531	7.87334	1.9955	587
65	monocyte/alveolar macrophage	Blood	myeloid	monocyte	L1(♂1) L2(♀1) L3(♀2) L4(♂2)	1294	-4.21717	-4.58553	2.72781	-6.0604	4.733	6.2173	7.54245	2.19734	588
65	monocyte/alveolar macrophage	Bone marrow	myeloid	monocyte	L2(♀1) L3(♀2) L4(♂2)	659	-4.23258	-4.30278	3.11221	-5.99235	4.33423	6.11721	7.59455	1.76063	589
65	monocyte/alveolar macrophage	Bone	myeloid	monocyte	L2(♀1) L4(♂2)	919	-4.06686	-4.50217	2.91383	-5.97371	4.40072	6.09634	7.65717	1.82555	590
65	monocyte/alveolar macrophage	Bladder	myeloid	monocyte	L2(♀1)	373	-4.21119	-4.8593	2.9684	-6.90803	4.86152	6.49233	7.87132	2.53643	591
65	monocyte/alveolar macrophage	Fat	myeloid	monocyte	L2(♀1)	254	-4.21101	-4.77213	2.71611	-6.52864	4.67006	6.11139	7.61492	2.41156	592
66	neutrophil	Uterus	myeloid	neutrophil	L3(♀2)	50	-6.4884	-3.92573	3.62572	-7.25568	9.85186	4.2062	5.31019	3.8776	593
66	neutrophil	Uterus	myeloid	neutrophil (IL18BP+)	L3(♀2)	55	-6.33556	-4.06849	3.37156	-6.88787	9.83107	4.12692	5.42886	3.95685	594
66	neutrophil	Lung	myeloid	neutrophil (IL18BP+)	L1(♂1) L2(♀1)	362	-6.21594	-4.05986	3.28955	-7.07814	9.7669	4.15307	5.31141	4.15135	595
66	neutrophil	Lung	myeloid	neutrophil (PF)	L1(♂1) L2(♀1) L3(♀2) L4(♂2)	262	-5.11895	-3.87156	3.77387	-5.91398	8.71408	3.90978	6.83079	1.50925	596
66	neutrophil	Blood	myeloid	neutrophil (PF)	L1(♂1) L2(♀1) L3(♀2)	129	-5.28423	-3.88577	3.71324	-6.1337	8.55019	3.86376	6.80121	1.59259	597
66	neutrophil	Bone marrow	myeloid	neutrophil (PF)	L2(♀1) L3(♀2) L4(♂2)	6167	-5.0727	-3.84817	3.65666	-5.82871	8.71871	3.77317	6.66904	1.54264	598
66	neutrophil	Bone	myeloid	neutrophil (PF)	L2(♀1) L4(♂2)	6598	-4.79032	-3.87519	3.7145	-5.59539	8.59155	3.81116	6.77953	1.27828	599
66	neutrophil	Spleen	myeloid	neutrophil (PF)	L2(♀1) L3(♀2) L4(♂2)	86	-5.11522	-3.88113	3.99513	-5.72695	8.52779	3.90942	6.69297	1.41516	600
66	neutrophil	Hypothalamus Pituitary	myeloid	neutrophil (PF)	L4(♂2)	231	-5.00969	-3.78783	3.93756	-5.81561	8.57018	3.82428	6.82847	1.42821	601
66	neutrophil	Bone marrow	myeloid	neutrophil	L2(♀1) L3(♀2) L4(♂2)	14848	-5.64064	-3.88885	3.66178	-6.56673	8.92097	3.84351	5.37966	3.52429	602
66	neutrophil	Bone	myeloid	neutrophil	L2(♀1) L4(♂2)	2512	-5.54038	-3.8125	3.57901	-6.3766	8.89834	3.76529	5.42086	3.47233	603
66	neutrophil	Hypothalamus Pituitary	myeloid	neutrophil	L4(♂2)	666	-5.51992	-3.83283	3.74842	-6.57725	8.90243	3.87615	5.37253	3.56314	604
66	neutrophil	Bladder	myeloid	neutrophil	L2(♀1) L4(♂2)	105	-6.41875	-4.15277	3.51651	-7.31714	9.7152	3.9735	5.18991	4.3218	605
66	neutrophil	Bladder	myeloid	neutrophil (IL18BP+)	L2(♀1)	1088	-6.39398	-4.19047	3.309	-7.21037	9.77359	4.05108	5.37831	4.21962	606
66	neutrophil	Fat	myeloid	neutrophil (IL18BP+)	L2(♀1)	30	-6.41455	-4.05198	3.16744	-7.15513	9.62035	4.04574	5.31656	4.3284	607
66	neutrophil	Lung	myeloid	neutrophil (CCL13+)	L1(♂1) L2(♀1)	490	-6.14498	-3.68083	3.27527	-6.70644	9.6322	3.83956	5.14478	4.09498	608
66	neutrophil	Trachea	myeloid	neutrophil	L2(♀1) L3(♀2) L4(♂2)	55	-6.35132	-4.05842	3.57849	-7.29294	9.59768	4.12015	5.27033	4.19355	609
66	neutrophil	Limb muscle	myeloid	neutrophil	L2(♀1)	52	-6.29841	-4.07786	3.55857	-7.40985	9.47909	3.89408	5.0961	3.84075	610
66	neutrophil	Pancreas	myeloid	neutrophil	L2(♀1) L4(♂2)	70	-6.00107	-3.90967	3.65497	-7.06678	9.24259	3.88075	5.12292	3.84078	611
66	neutrophil	Liver	myeloid	neutrophil	L2(♀1) L3(♀2) L4(♂2)	969	-6.35082	-3.8604	3.76864	-7.31383	9.78429	4.12343	5.10368	4.07333	612
66	neutrophil	Spleen	myeloid	neutrophil	L2(♀1) L3(♀2) L4(♂2)	1545	-6.18167	-3.92446	3.71378	-7.05618	9.45915	4.01947	5.22685	3.88915	613
66	neutrophil	Blood	myeloid	neutrophil	L1(♂1) L2(♀1) L3(♀2) L4(♂2)	12537	-6.08164	-3.93104	3.78767	-7.02064	9.34202	3.82289	5.18785	3.90471	614
66	neutrophil	Kidney	myeloid	neutrophil	L2(♀1) L3(♀2) L4(♂2)	402	-6.37215	-3.93839	3.60615	-7.20645	9.57786	4.00826	5.35264	4.02429	615
66	neutrophil	Lung	myeloid	neutrophil	L1(♂1) L2(♀1) L3(♀2) L4(♂2)	6115	-6.29944	-3.8156	3.69914	-7.15534	9.52274	4.00227	5.04434	3.98162	616
66	neutrophil	Fat	myeloid	neutrophil	L2(♀1) L4(♂2)	577	-6.11996	-3.70119	3.73174	-7.3018	9.4629	3.88998	5.09746	4.04218	617
66	neutrophil	Brain cortex	myeloid	neutrophil	L1(♂1) L2(♀1)	88	-6.24408	-3.89801	3.81791	-7.18517	9.50134	3.94153	5.08692	3.93977	618
	nan	Mammary gland	lymphoid	B cell (PF)	L3(♀2)	21	-0.676266	-1.91587	3.06473	-0.828808	2.32266	6.09854	7.82421	-1.30522	619
	nan	Pancreas	lymphoid	plasma cell (PF)	L4(♂2)	12	-0.818075	-1.77567	2.9311	-1.11534	2.43013	4.84059	6.95721	-1.53499	620
	nan	Kidney	lymphoid	plasma cell (PF)	L2(♀1) L4(♂2)	7	-0.721864	-1.75176	2.84109	-1.04226	8.48226	3.72246	6.79465	-1.52764	621
67	plasma cell	Lung	lymphoid	plasma cell	L1(♂1) L3(♀2) L4(♂2)	143	-0.967626	-1.28895	2.20476	-1.42093	2.55057	4.79364	6.1255	-1.81032	622
67	plasma cell	Bone	lymphoid	plasma cell	L2(♀1) L4(♂2)	546	-0.828101	-1.32265	2.15728	-0.899706	2.44117	4.70957	6.20974	-1.72654	623
67	plasma cell	Kidney	lymphoid	plasma cell	L2(♀1) L3(♀2) L4(♂2)	156	-0.874129	-1.29372	2.10123	-0.918285	2.49915	4.49135	6.1879	-1.74745	624
67	plasma cell	Liver	lymphoid	plasma cell	L2(♀1) L3(♀2) L4(♂2)	476	-0.865657	-1.39133	2.24833	-0.90242	2.52477	4.57487	6.01963	-1.80375	625
67	plasma cell	Spleen	lymphoid	plasma cell	L2(♀1) L3(♀2) L4(♂2)	1015	-0.876354	-1.4484	2.18648	-0.986353	2.44753	4.60594	6.15505	-1.68488	626
67	plasma cell	Bone marrow	lymphoid	plasma cell	L2(♀1) L3(♀2) L4(♂2)	402	-0.813378	-1.38254	2.34481	-1.17643	2.43009	4.4652	6.05551	-1.68572	627
67	plasma cell	Mammary gland	lymphoid	plasma cell	L3(♀2)	328	-0.710085	-1.56288	2.61685	-0.847737	2.48294	4.61487	6.12524	-1.83689	628
67	plasma cell	Pancreas	lymphoid	plasma cell	L2(♀1) L4(♂2)	76	-0.636137	-1.1095	2.40912	-0.518848	2.38136	4.57354	6.07526	-1.73626	629
67	plasma cell	Fat	lymphoid	plasma cell	L2(♀1) L4(♂2)	93	-0.756833	-1.28329	2.08769	-0.809098	2.3937	4.34723	6.23961	-1.59172	630
68	proliferating plasma/B cell	Bone marrow	lymphoid	plasma cell (PF)	L3(♀2) L4(♂2)	9	-0.695808	-1.92631	2.85992	-0.816832	2.64802	5.59956	6.61712	-1.38467	631
68	proliferating plasma/B cell	Pancreas	lymphoid	B cell (PF)	L2(♀1) L4(♂2)	37	-0.81635	-2.21751	3.00304	-1.06371	2.16438	6.92999	7.62419	-1.22526	632
68	proliferating plasma/B cell	Spleen	lymphoid	B cell (PF)	L3(♀2) L4(♂2)	61	-0.794085	-2.08772	2.97468	-0.944018	2.27764	6.69611	7.74872	-1.29691	633
68	proliferating plasma/B cell	Liver	lymphoid	plasma cell (PF)	L2(♀1) L3(♀2) L4(♂2)	22	-0.804466	-1.82237	2.75528	-1.13844	2.59646	5.01367	6.47496	-1.61921	634
68	proliferating plasma/B cell	Spleen	lymphoid	plasma cell (PF)	L2(♀1) L3(♀2) L4(♂2)	28	-0.935867	-1.81884	2.95809	-0.979621	2.48878	5.17021	6.6679	-1.47843	635
68	proliferating plasma/B cell	Fat	lymphoid	plasma cell (PF)	L2(♀1)	5	-0.85445	-2.00869	2.98322	-0.937946	2.54522	6.13412	6.82732	-1.29578	636
68	proliferating plasma/B cell	Limb muscle	lymphoid	B cell (PF)	L2(♀1)	12	-0.994057	-2.46715	3.13992	-1.63476	2.31126	6.03352	7.27553	-1.04747	637
68	proliferating plasma/B cell	Fat	lymphoid	B cell (PF)	L2(♀1)	12	-0.917977	-2.27129	2.94501	-1.29176	2.14356	6.20175	7.29441	-1.19502	638
	nan	Mammary gland	lymphoid	T cell (PF)	L3(♀2)	25	-0.415624	-4.4876	4.40394	-2.32015	1.92463	7.38287	7.45394	-1.43206	639
	nan	Mammary gland	lymphoid	T cell (CD4+ CD8- CCL5- CLDN1+)	L3(♀2)	273	-0.0649238	-5.29841	4.89479	-2.05999	-0.034982	7.58273	9.42323	-3.59551	640
69	mature dendritic cell	Pancreas	myeloid	mature dendritic cell	L4(♂2)	30	-1.70453	-4.45049	1.66386	-3.38059	3.12824	7.18502	9.26375	0.907387	641
69	mature dendritic cell	Bladder	myeloid	conventional dendritic cell	L4(♂2)	23	-1.24656	-5.05227	-5.33629	-1.54677	0.744618	7.54835	8.57711	0.973353	642
69	mature dendritic cell	Lung	myeloid	mature dendritic cell	L1(♂1) L4(♂2)	75	-1.32508	-4.78799	1.37751	-3.65279	1.5265	7.1277	9.29298	1.26378	643
69	mature dendritic cell	Spleen	myeloid	mature dendritic cell	L2(♀1) L3(♀2) L4(♂2)	15	-1.33146	-4.45277	1.43404	-3.4875	3.05326	7.23751	9.18072	1.15034	644
69	mature dendritic cell	Liver	myeloid	mature dendritic cell	L3(♀2) L4(♂2)	24	-0.669363	-4.9849	1.45703	-3.96025	0.267975	7.33071	9.10938	1.33687	645
69	mature dendritic cell	Mammary gland	myeloid	mature dendritic cell	L3(♀2)	100	-0.794251	-4.84481	1.6782	-3.1888	0.442417	7.34987	9.30462	1.21259	646
69	mature dendritic cell	Fat	myeloid	mature dendritic cell	L2(♀1)	19	-0.883279	-4.84441	1.53603	-3.52295	1.03021	7.44287	9.3317	1.20906	647
	nan	Trachea	lymphoid	natural killer cell_T cell	L2(♀1) L3(♀2) L4(♂2)	110	0.0036947	-5.462	5.53018	-1.6122	-0.324882	7.01077	9.65012	-3.21384	648
70	innate lymphoid cell	Kidney	lymphoid	innate lymphoid cell	L2(♀1) L3(♀2) L4(♂2)	45	-0.107847	-5.35302	4.43295	-2.49317	0.228781	7.00999	9.43142	-3.3686	649
70	innate lymphoid cell	Lung	lymphoid	innate lymphoid cell	L4(♂2)	74	-0.273288	-4.97842	3.19269	-2.86918	0.343107	7.01548	9.14052	-2.82946	650
71	T cell 1	Kidney	lymphoid	natural killer cell (CHN1+)	L2(♀1) L4(♂2)	83	0.296592	-5.02347	4.15465	-2.20255	0.266127	8.13401	9.26836	-2.75646	651
71	T cell 1	Pancreas	lymphoid	natural killer cell (CHN1+)	L4(♂2)	53	0.381874	-4.92855	3.47247	-2.08958	0.323453	8.10273	9.15734	-2.65444	652
71	T cell 1	Fat	lymphoid	T cell (CD4- CD8- CCL5-)	L2(♀1)	126	0.613701	-5.19982	4.45162	-1.17021	0.436564	7.94498	9.60839	-3.08307	653
71	T cell 1	Fat	lymphoid	T cell (CD4- CD8+ CCL5-)	L2(♀1)	198	0.574901	-5.44673	4.886	-1.06223	0.456644	7.80315	9.65361	-3.23229	654
71	T cell 1	Limb muscle	lymphoid	T cell (CD4- CD8+ CCL5-)	L2(♀1)	253	0.712068	-5.28864	4.39845	-1.19373	0.0318909	7.85052	9.76666	-3.26227	655
71	T cell 1	Limb muscle	lymphoid	T cell (CD4+ CD8- CCL5- CLDN1+)	L2(♀1)	153	0.720605	-5.21796	4.2914	-1.32205	-0.0287414	7.94794	9.90267	-3.04249	656
71	T cell 1	Fat	lymphoid	T cell (CD4+ CD8- CCL5- CLDN1+)	L2(♀1)	176	0.667221	-5.22017	3.99124	-1.35904	0.0940269	8.01512	9.87707	-3.2337	657
72	B cell	Pancreas	lymphoid	B cell (SOX5+)	L4(♂2)	93	-0.639299	-3.28671	3.62184	-1.91938	1.28329	6.44496	8.87279	-1.15212	658
72	B cell	Blood	lymphoid	B cell	L1(♂1) L2(♀1) L3(♀2) L4(♂2)	731	-1.10075	-3.10566	4.28276	-4.08597	1.56993	6.14714	8.98023	-1.12507	659
72	B cell	Bone marrow	lymphoid	B cell	L2(♀1) L3(♀2) L4(♂2)	141	-1.16854	-2.93037	3.57845	-3.15262	1.4525	6.02057	8.93685	-0.996407	660
72	B cell	Liver	lymphoid	B cell	L2(♀1) L3(♀2) L4(♂2)	106	-0.953499	-2.96942	3.42236	-2.38692	1.51192	6.17636	8.89536	-0.990994	661
72	B cell	Kidney	lymphoid	B cell	L2(♀1) L3(♀2) L4(♂2)	629	-0.927382	-2.86614	2.87796	-1.45012	1.58523	6.14415	8.78426	-0.952065	662
72	B cell	Lung	lymphoid	B cell	L1(♂1) L2(♀1) L3(♀2) L4(♂2)	241	-1.05377	-2.92163	3.40695	-2.57726	1.82804	6.20048	8.84665	-0.817619	663
72	B cell	Pancreas	lymphoid	B cell	L2(♀1) L4(♂2)	1786	-0.957043	-3.05772	3.33944	-1.9407	1.57667	6.19635	8.71922	-0.82924	664
72	B cell	Spleen	lymphoid	B cell	L2(♀1) L3(♀2) L4(♂2)	1581	-1.00275	-2.95586	3.38679	-2.00514	1.76144	6.26625	8.78445	-0.917481	665
72	B cell	Bone	lymphoid	B cell	L2(♀1) L4(♂2)	113	-0.910026	-3.06659	3.34842	-2.77136	1.65275	6.34743	8.88704	-0.867078	666
72	B cell	Mammary gland	lymphoid	B cell	L3(♀2)	351	-0.838145	-2.83084	2.93223	-1.01418	1.44741	6.30898	8.80331	-1.11826	667
73	T cell 2	Pancreas	lymphoid	T cell (PF)	L4(♂2)	23	-0.101232	-5.17672	4.37026	-1.76273	1.44695	7.31122	7.70739	-1.84489	668
73	T cell 2	Bladder	lymphoid	natural killer cell_T cell	L2(♀1) L4(♂2)	64	-0.277753	-5.20544	4.6586	-2.13633	0.430741	7.29005	9.05872	-3.39062	669
73	T cell 2	Blood	lymphoid	T cell (CD4+ CD8- CCL5- CCR10+)	L1(♂1) L3(♀2)	139	0.156301	-5.85283	5.57747	-1.46489	0.329856	7.65508	9.45866	-3.01729	670
73	T cell 2	Bone marrow	lymphoid	T cell (CD4+ CD8- CCL5-)	L2(♀1) L3(♀2) L4(♂2)	460	0.374474	-5.97651	5.45306	-1.09738	0.832317	7.91992	9.3904	-2.61683	671
73	T cell 2	Pancreas	lymphoid	T cell (CD4+ CD8- CCL5-)	L2(♀1) L4(♂2)	1203	0.408817	-5.78222	5.31796	-1.21788	0.300998	7.52985	8.99818	-2.5459	672
73	T cell 2	Spleen	lymphoid	T cell (CD4+ CD8- CCL5-)	L2(♀1) L3(♀2) L4(♂2)	923	0.506696	-5.79808	5.36276	-1.15794	1.94014	7.30098	9.31182	-2.81027	673
73	T cell 2	Blood	lymphoid	T cell (CD4+ CD8- CCL5-)	L1(♂1) L2(♀1) L3(♀2) L4(♂2)	1695	0.360801	-5.9648	5.49724	-1.11565	0.209421	7.45745	9.61255	-2.72607	674
73	T cell 2	Bone	lymphoid	T cell (CD4+ CD8- CCL5-)	L2(♀1) L4(♂2)	105	0.353837	-5.65491	5.24409	-1.0712	0.405995	7.22658	9.45646	-2.7768	675
73	T cell 2	Uterus	lymphoid	T cell (CD4- CD8+ CCL5+)	L3(♀2)	429	0.235697	-5.57713	5.24998	-1.65719	0.607933	7.45782	9.23713	-3.24953	676
73	T cell 2	Colon	lymphoid	T cell (CD4- CD8+ CCL5+)	L2(♀1) L4(♂2)	338	0.0337685	-5.62863	5.24445	-1.71711	0.119581	7.35939	9.17539	-3.5655	677
73	T cell 2	Bladder	lymphoid	T cell (CD4+ CD8- CCL5-)	L2(♀1) L4(♂2)	374	-0.166358	-5.56745	5.35392	-1.66569	0.0558824	7.13084	9.34038	-3.51839	678
73	T cell 2	Liver	lymphoid	T cell (CD4+ CD8- CCL5-)	L2(♀1) L3(♀2) L4(♂2)	511	0.167271	-5.32065	5.32904	-1.57814	0.352595	7.63675	9.49229	-3.08105	679
73	T cell 2	Kidney	lymphoid	T cell (CD4+ CD8- CCL5-)	L2(♀1) L3(♀2) L4(♂2)	1305	0.295265	-5.67841	5.48523	-1.36972	0.327018	7.59674	9.36081	-3.12586	680
73	T cell 2	Mammary gland	lymphoid	T cell (CD4+ CD8- CCL5-)	L3(♀2)	3493	0.0119464	-5.58186	5.22296	-1.53574	0.0342592	7.38255	9.40407	-3.66486	681
73	T cell 2	Lung	lymphoid	T cell (CD4+ CD8- CCL5-)	L1(♂1) L2(♀1) L3(♀2) L4(♂2)	1112	0.0484444	-5.57871	5.48513	-1.6106	0.355543	7.38728	9.15114	-2.88091	682
73	T cell 2	Fat	lymphoid	T cell (CD4+ CD8- CCL5- CCR10+)	L2(♀1) L4(♂2)	637	-0.0913309	-5.53931	5.37186	-1.65245	0.180986	7.24801	9.61444	-3.08977	683
73	T cell 2	Limb muscle	lymphoid	T cell (CD4+ CD8- CCL5-)	L2(♀1)	628	0.341972	-5.64733	5.44253	-1.40519	0.0906253	7.82283	9.78511	-2.84402	684
73	T cell 2	Fat	lymphoid	T cell (CD4+ CD8- CCL5-)	L2(♀1) L4(♂2)	2276	0.524924	-5.70909	5.42333	-1.31345	0.417494	7.67135	9.67038	-3.10458	685
74	NK/T cell	Liver	lymphoid	natural killer cell	L2(♀1) L3(♀2) L4(♂2)	144	0.449329	-4.33274	4.3723	-3.53176	1.08093	8.24921	8.75395	-3.41417	686
74	NK/T cell	Mammary gland	lymphoid	natural killer cell	L3(♀2)	89	0.356889	-4.04596	4.15989	-3.04981	0.894483	8.16982	9.33342	-3.79243	687
74	NK/T cell	Pancreas	lymphoid	natural killer T cell	L2(♀1) L4(♂2)	85	-0.13505	-4.11074	4.33685	-2.24971	1.64863	8.05082	8.74491	-2.77335	688
74	NK/T cell	Kidney	lymphoid	natural killer cell_T cell (PF)	L2(♀1) L3(♀2) L4(♂2)	31	0.061331	-4.06538	4.00112	-2.89995	1.66657	8.51896	7.55082	-1.81675	689
74	NK/T cell	Spleen	lymphoid	natural killer cell_T cell	L2(♀1) L3(♀2) L4(♂2)	73	-0.343854	-3.91424	3.6092	-2.27652	2.13985	7.88826	8.34903	-3.15035	690
74	NK/T cell	Bone	lymphoid	natural killer cell_T cell (PF)	L2(♀1) L4(♂2)	32	-0.595293	-3.88515	3.74705	-2.93512	2.22372	7.66882	7.61388	-1.72131	691
74	NK/T cell	Spleen	lymphoid	natural killer cell_T cell (PF)	L2(♀1) L3(♀2) L4(♂2)	139	-0.825324	-3.81794	3.77714	-2.64664	2.49901	7.36064	7.40001	-1.62328	692
74	NK/T cell	Fat	lymphoid	T cell (PF)	L2(♀1) L4(♂2)	59	-0.698541	-3.88126	3.74761	-2.07363	2.30653	7.48735	7.3453	-1.46139	693
74	NK/T cell	Pancreas	lymphoid	natural killer cell_T cell	L4(♂2)	98	0.131035	-3.89513	3.53804	-2.20907	1.74692	8.79697	8.79894	-2.73376	694
74	NK/T cell	Lung	lymphoid	T cell (CD4+ CD8- CCL5+)	L4(♂2)	152	-0.187877	-4.67814	3.14276	-2.81962	0.904189	7.47048	8.39349	-3.13983	695
74	NK/T cell	Kidney	lymphoid	natural killer T cell	L2(♀1) L3(♀2) L4(♂2)	88	0.0238482	-4.6383	3.64034	-2.09512	0.982442	7.99343	8.69247	-3.4161	696
74	NK/T cell	Lung	lymphoid	T cell (CD4- CD8+ CCL5+)	L1(♂1) L2(♀1) L3(♀2) L4(♂2)	388	0.190101	-5.01715	5.47385	-1.75132	1.20644	8.34982	8.55511	-3.10938	697
74	NK/T cell	Blood	lymphoid	T cell (CD4- CD8+ CCL5+)	L1(♂1) L2(♀1) L3(♀2) L4(♂2)	156	0.0126557	-4.3091	4.21529	-3.08298	1.34037	8.13113	8.93534	-3.24053	698
74	NK/T cell	Mammary gland	lymphoid	T cell (CD4- CD8+ CCL5+)	L3(♀2)	452	0.0470739	-5.19952	4.5222	-1.94673	0.344527	7.64083	9.35085	-3.68959	699
74	NK/T cell	Kidney	lymphoid	T cell (CD4- CD8+ CCL5+)	L2(♀1) L3(♀2) L4(♂2)	713	0.14696	-4.93084	4.31759	-2.09866	0.95774	7.75983	8.92614	-3.32716	700
74	NK/T cell	Liver	lymphoid	natural killer cell_T cell (PF)	L2(♀1) L3(♀2) L4(♂2)	94	-0.277675	-4.71543	4.08263	-2.57906	1.14183	7.63408	7.53127	-1.62409	701
74	NK/T cell	Liver	lymphoid	T cell (CD4- CD8+ CCL5+)	L2(♀1) L3(♀2) L4(♂2)	2243	0.144752	-4.72904	4.37178	-2.04636	0.847623	7.83265	9.01242	-3.3165	702
74	NK/T cell	Liver	lymphoid	natural killer T cell	L2(♀1) L3(♀2) L4(♂2)	301	0.0410621	-4.61826	3.94583	-2.11628	0.939197	8.01383	8.9144	-3.43086	703
74	NK/T cell	Fat	lymphoid	T cell (CD4- CD8+ CCL5+)	L2(♀1) L4(♂2)	352	-0.0437261	-4.64391	4.41573	-1.87467	1.14037	7.93028	9.0584	-3.40095	704
74	NK/T cell	Kidney	lymphoid	T cell (CD4+ CD8+ CCL5+)	L4(♂2)	173	0.0469356	-4.21194	3.30933	-2.14084	1.69704	8.47781	8.48069	-2.99888	705
74	NK/T cell	Lung	lymphoid	T cell (PF)	L1(♂1) L2(♀1) L3(♀2) L4(♂2)	460	-0.0162409	-4.00334	3.96893	-2.9522	1.71967	8.46497	7.5203	-1.7075	706
74	NK/T cell	Lung	lymphoid	T cell (CD4+ CD8+ CCL5+)	L4(♂2)	1490	0.0853724	-4.24124	3.70713	-2.99057	1.39562	8.39371	8.42311	-2.86607	707
74	NK/T cell	Lung	lymphoid	natural killer cell_T cell	L2(♀1) L4(♂2)	292	0.150256	-3.9641	3.79174	-3.09754	1.64604	8.66225	8.32728	-2.89685	708
74	NK/T cell	Lung	lymphoid	natural killer T cell	L1(♂1) L2(♀1) L3(♀2) L4(♂2)	519	0.32306	-3.82503	3.96918	-3.10896	1.58687	8.89328	8.25195	-3.05425	709
74	NK/T cell	Spleen	lymphoid	T cell (CD4+ CD8+ CCL5+)	L2(♀1) L3(♀2) L4(♂2)	297	-0.477124	-4.15474	3.2795	-2.49855	2.2196	7.7445	8.32828	-2.96141	710
74	NK/T cell	Spleen	lymphoid	T cell (CD4- CD8+ CCL5+)	L2(♀1) L3(♀2) L4(♂2)	624	-0.269932	-4.10321	3.77238	-2.25187	1.90865	7.9287	8.72288	-3.2272	711
74	NK/T cell	Spleen	lymphoid	natural killer T cell	L2(♀1) L3(♀2) L4(♂2)	616	-0.242019	-3.93819	3.53984	-2.29787	2.09519	8.02827	8.40962	-3.32913	712
74	NK/T cell	Pancreas	lymphoid	T cell (CD4- CD8+ CCL5+)	L2(♀1) L4(♂2)	180	0.230032	-4.54621	4.11007	-1.89761	1.21509	8.08488	9.04447	-2.70807	713
74	NK/T cell	Bone	lymphoid	T cell (CD4- CD8+ CCL5+)	L2(♀1) L4(♂2)	114	-0.149997	-4.35024	3.58385	-2.55163	1.36846	7.8956	8.36519	-3.08005	714
74	NK/T cell	Fat	lymphoid	natural killer T cell	L2(♀1) L4(♂2)	51	0.241908	-3.94277	3.80442	-1.84251	1.52658	8.99259	8.79809	-3.44852	715
74	NK/T cell	Hypothalamus Pituitary	lymphoid	natural killer cell_T cell	L4(♂2)	113	0.140086	-4.78024	4.90893	-1.55995	1.18251	7.65085	8.85097	-2.73263	716
74	NK/T cell	Bone marrow	lymphoid	T cell (CD4- CD8+ CCL5+)	L2(♀1) L3(♀2) L4(♂2)	301	0.543331	-3.73254	3.87835	-3.37331	1.95137	8.84436	8.50631	-3.22774	717
74	NK/T cell	Bone marrow	lymphoid	natural killer T cell	L2(♀1) L3(♀2) L4(♂2)	79	0.389868	-3.54915	3.70382	-3.55603	1.88802	9.14949	8.40035	-3.34917	718
74	NK/T cell	Bone marrow	lymphoid	natural killer cell	L2(♀1) L3(♀2) L4(♂2)	112	0.766718	-3.5672	4.64207	-3.84004	1.87192	9.1132	7.95302	-3.14696	719
74	NK/T cell	Kidney	lymphoid	natural killer cell	L2(♀1) L3(♀2) L4(♂2)	171	0.63834	-3.68997	4.64055	-3.82135	1.6253	8.95999	8.09141	-3.09014	720
74	NK/T cell	Spleen	lymphoid	natural killer cell	L2(♀1) L3(♀2) L4(♂2)	190	0.746466	-3.52418	4.51915	-4.05401	1.90838	8.93683	8.12334	-3.22396	721
74	NK/T cell	Blood	lymphoid	natural killer cell	L1(♂1) L2(♀1) L3(♀2) L4(♂2)	375	0.667606	-3.58174	4.6004	-4.03155	1.79628	9.06033	7.96589	-3.22135	722
74	NK/T cell	Lung	lymphoid	natural killer cell (PF)	L1(♂1) L2(♀1) L3(♀2) L4(♂2)	236	0.552442	-3.79982	4.45129	-3.80352	1.63033	8.86483	7.62414	-1.93872	723
74	NK/T cell	Lung	lymphoid	natural killer cell (KLRD1+)	L1(♂1) L3(♀2) L4(♂2)	1256	0.633232	-3.64123	4.51397	-3.94929	1.76161	9.15133	8.05099	-3.10122	724
74	NK/T cell	Lung	lymphoid	natural killer cell (GZMB+)	L1(♂1) L2(♀1) L3(♀2) L4(♂2)	1706	0.610155	-3.67473	4.56898	-4.01429	1.75696	9.01596	8.01873	-3.01106	725

## Sheet: 2c-d S5b-d S6
celltype1, tissue, individual, cell number	celltype2, tissue, individual, cell number	distance_annotation	distance_cell_ontology	distance_hormonal	distance_allgenes	distance_allgenes_excludehormones
vein, Brain cortex, ♀1, 29	vein, Brain cortex, ♂1, 11	0	0	0.243331	0.309576	0.310024
capillary FABP5-RBP7-, Brain cortex, ♂2, 39	vein, Brain cortex, ♂1, 11	2	0.0684711	0.507365	0.345763	0.344617
capillary FABP5-RBP7-, Brain cortex, ♂1, 398	vein, Brain cortex, ♂1, 11	2	0.0684711	0.188859	0.202321	0.202395
capillary FABP5-RBP7-, Brain cortex, ♀1, 284	vein, Brain cortex, ♂1, 11	2	0.0684711	0.351663	0.269134	0.268587
vascular smooth muscle, Brain cortex, ♂2, 16	vein, Brain cortex, ♂1, 11	3	0.530527	0.595223	0.442615	0.441629
vascular smooth muscle, Brain cortex, ♂1, 66	vein, Brain cortex, ♂1, 11	3	0.530527	0.560342	0.352228	0.350906
vascular smooth muscle, Brain cortex, ♀1, 231	vein, Brain cortex, ♂1, 11	3	0.530527	0.547342	0.357245	0.356036
pericyte, Brain cortex, ♂2, 6	vein, Brain cortex, ♂1, 11	3	0.581691	0.781398	0.585775	0.584428
pericyte, Brain cortex, ♂1, 66	vein, Brain cortex, ♂1, 11	3	0.581691	0.624609	0.370406	0.368888
pericyte, Brain cortex, ♀1, 33	vein, Brain cortex, ♂1, 11	3	0.581691	0.653513	0.422051	0.420592
leptomeningeal c., Brain cortex, ♂2, 9	vein, Brain cortex, ♂1, 11	3	0.601928	0.644928	0.458362	0.457066
leptomeningeal c., Brain cortex, ♂1, 7	vein, Brain cortex, ♂1, 11	3	0.601928	0.614901	0.437589	0.436331
leptomeningeal c., Brain cortex, ♀1, 35	vein, Brain cortex, ♂1, 11	3	0.601928	0.694457	0.412322	0.409851
GABA neuron GRIK1+MEIS2+NECAB1-, Brain cortex, ♂1, 15	vein, Brain cortex, ♂1, 11	3	0.695643	0.794549	0.52647	0.52482
GABA neuron GRIK1+MEIS2+NECAB1-, Brain cortex, ♀1, 10	vein, Brain cortex, ♂1, 11	3	0.695643	0.829818	0.571208	0.569469
GABA neuron GIRK1-MEIS2+NECAB1+, Brain cortex, ♂1, 7	vein, Brain cortex, ♂1, 11	3	0.695643	0.791636	0.572577	0.571356
GABA neuron GIRK1-MEIS2+NECAB1+, Brain cortex, ♀1, 123	vein, Brain cortex, ♂1, 11	3	0.695643	0.777718	0.469416	0.46752
GABA neuron GIRK1-MEIS2+NECAB1-, Brain cortex, ♂1, 191	vein, Brain cortex, ♂1, 11	3	0.695643	0.729785	0.456721	0.455002
GABA neuron GIRK1-MEIS2+NECAB1-, Brain cortex, ♀1, 108	vein, Brain cortex, ♂1, 11	3	0.695643	0.776338	0.491382	0.489527
GABA neuron PPP1R1B+, Brain cortex, ♂1, 7	vein, Brain cortex, ♂1, 11	3	0.695643	0.803101	0.564809	0.562798
GABA neuron PPP1R1B+, Brain cortex, ♀1, 12	vein, Brain cortex, ♂1, 11	3	0.695643	0.80728	0.630566	0.629109
neuron, Brain cortex, ♀1, 19	vein, Brain cortex, ♂1, 11	3	0.711765	0.802804	0.538572	0.536474
glutamate neuron NPTX1+, Brain cortex, ♂1, 21	vein, Brain cortex, ♂1, 11	3	0.694268	0.743802	0.499445	0.497904
glutamate neuron NPTX1+, Brain cortex, ♀1, 66	vein, Brain cortex, ♂1, 11	3	0.694268	0.794742	0.538851	0.53704
astrocyte LHX2+SLC7A10-, Brain cortex, ♂2, 18	vein, Brain cortex, ♂1, 11	3	0.609571	0.746111	0.56093	0.559503
astrocyte LHX2+SLC7A10-, Brain cortex, ♂1, 161	vein, Brain cortex, ♂1, 11	3	0.609571	0.663	0.445377	0.443815
astrocyte LHX2+SLC7A10-, Brain cortex, ♀1, 19	vein, Brain cortex, ♂1, 11	3	0.609571	0.717947	0.530889	0.529478
oligodendrocyte precursor, Brain cortex, ♂1, 150	vein, Brain cortex, ♂1, 11	3	0.549306	0.700061	0.431712	0.430034
oligodendrocyte precursor, Brain cortex, ♀1, 6	vein, Brain cortex, ♂1, 11	3	0.549306	0.732994	0.560972	0.559909
oligodendrocyte, Brain cortex, ♂2, 16	vein, Brain cortex, ♂1, 11	3	0.547784	0.747846	0.532483	0.531237
oligodendrocyte, Brain cortex, ♂1, 182	vein, Brain cortex, ♂1, 11	3	0.547784	0.668526	0.429711	0.428318
oligodendrocyte, Brain cortex, ♀1, 96	vein, Brain cortex, ♂1, 11	3	0.547784	0.643861	0.469937	0.468957
ependymal c., Brain cortex, ♂2, 22	vein, Brain cortex, ♂1, 11	3	0.515786	0.770452	0.527991	0.526575
ependymal c., Brain cortex, ♂1, 30	vein, Brain cortex, ♂1, 11	3	0.515786	0.688787	0.449671	0.447966
ependymal c., Brain cortex, ♀1, 20	vein, Brain cortex, ♂1, 11	3	0.515786	0.782503	0.513656	0.512188
non-myelinating Schwann c., Brain cortex, ♂1, 5	vein, Brain cortex, ♂1, 11	3	0.576991	0.739579	0.544138	0.543061
non-myelinating Schwann c., Brain cortex, ♀1, 23	vein, Brain cortex, ♂1, 11	3	0.576991	0.706955	0.470813	0.469472
vein, Brainstem, ♀1, 6	vein, Brain cortex, ♂1, 11	0	0	0.281439	0.394861	0.395655
capillary FABP5-RBP7-, Brainstem, ♂2, 66	vein, Brain cortex, ♂1, 11	2	0.0684711	0.430667	0.304311	0.303521
capillary FABP5-RBP7-, Brainstem, ♀1, 114	vein, Brain cortex, ♂1, 11	2	0.0684711	0.367593	0.278731	0.278104
vascular smooth muscle, Brainstem, ♂2, 48	vein, Brain cortex, ♂1, 11	3	0.530527	0.549537	0.387538	0.386482
vascular smooth muscle, Brainstem, ♀1, 86	vein, Brain cortex, ♂1, 11	3	0.530527	0.590398	0.363558	0.362136
pericyte, Brainstem, ♂2, 23	vein, Brain cortex, ♂1, 11	3	0.581691	0.67311	0.472011	0.470812
pericyte, Brainstem, ♀1, 28	vein, Brain cortex, ♂1, 11	3	0.581691	0.664042	0.413526	0.411904
leptomeningeal c., Brainstem, ♂2, 6	vein, Brain cortex, ♂1, 11	3	0.601928	0.696121	0.486836	0.485487
leptomeningeal c., Brainstem, ♀1, 7	vein, Brain cortex, ♂1, 11	3	0.601928	0.728145	0.482199	0.480167
GABA neuron OTX2+, Brainstem, ♀1, 28	vein, Brain cortex, ♂1, 11	3	0.695643	0.777506	0.52547	0.5239
neuron, Brainstem, ♀1, 63	vein, Brain cortex, ♂1, 11	3	0.711765	0.812574	0.488135	0.48545
glutamate neuron CBLN1+, Brainstem, ♂2, 13	vein, Brain cortex, ♂1, 11	3	0.694268	0.831935	0.569398	0.567799
glutamate neuron CBLN1+, Brainstem, ♀1, 16	vein, Brain cortex, ♂1, 11	3	0.694268	0.783782	0.502105	0.500253
glutamate neuron NEFH+, Brainstem, ♀1, 16	vein, Brain cortex, ♂1, 11	3	0.694268	0.769003	0.528556	0.526788
glutamate neuron ROM1+, Brainstem, ♀1, 273	vein, Brain cortex, ♂1, 11	3	0.694268	0.778761	0.458307	0.456147
astrocyte LHX2-SLC7A10+, Brainstem, ♂2, 99	vein, Brain cortex, ♂1, 11	3	0.609571	0.707936	0.509598	0.508254
astrocyte LHX2-SLC7A10+, Brainstem, ♀1, 63	vein, Brain cortex, ♂1, 11	3	0.609571	0.699967	0.491651	0.490237
astrocyte S100B+, Brainstem, ♂2, 37	vein, Brain cortex, ♂1, 11	3	0.609571	0.721523	0.479744	0.478093
oligodendrocyte precursor, Brainstem, ♂2, 51	vein, Brain cortex, ♂1, 11	3	0.549306	0.727918	0.466127	0.464575
oligodendrocyte, Brainstem, ♂2, 45	vein, Brain cortex, ♂1, 11	3	0.547784	0.680978	0.475478	0.4743
oligodendrocyte, Brainstem, ♀1, 66	vein, Brain cortex, ♂1, 11	3	0.547784	0.735518	0.475101	0.473516
ependymal c., Brainstem, ♂2, 53	vein, Brain cortex, ♂1, 11	3	0.515786	0.702854	0.497764	0.496575
ependymal c., Brainstem, ♀1, 98	vein, Brain cortex, ♂1, 11	3	0.515786	0.756852	0.462649	0.460778
choroid plexus c., Brainstem, ♂2, 73	vein, Brain cortex, ♂1, 11	3	0.510224	0.753197	0.448362	0.445932
capillary FABP5-RBP7-, Hypothalamus Pituitary, ♂2, 28	vein, Brain cortex, ♂1, 11	2	0.0684711	0.432665	0.343315	0.34275
pericyte, Hypothalamus Pituitary, ♂2, 7	vein, Brain cortex, ♂1, 11	3	0.581691	0.735063	0.590356	0.589297
corticotroph, Hypothalamus Pituitary, ♂2, 10	vein, Brain cortex, ♂1, 11	3	0.667466	0.846154	0.509567	0.50708
gonadotroph, Hypothalamus Pituitary, ♂2, 4	vein, Brain cortex, ♂1, 11	3	0.648674	0.839165	0.507002	0.503774
lactotroph, Hypothalamus Pituitary, ♂2, 9	vein, Brain cortex, ♂1, 11	3	0.667089	0.858344	0.485458	0.482129
somatotroph, Hypothalamus Pituitary, ♂2, 19	vein, Brain cortex, ♂1, 11	3	0.700548	0.820052	0.471408	0.468693
thyrotroph, Hypothalamus Pituitary, ♂2, 9	vein, Brain cortex, ♂1, 11	3	0.683962	0.86763	0.49641	0.492525
neuroendocrine c., Hypothalamus Pituitary, ♂2, 5	vein, Brain cortex, ♂1, 11	3	0.686552	0.832002	0.546043	0.543504
astrocyte LHX2+SLC7A10+, Hypothalamus Pituitary, ♂2, 35	vein, Brain cortex, ♂1, 11	3	0.609571	0.722025	0.518811	0.517519
oligodendrocyte precursor, Hypothalamus Pituitary, ♂2, 15	vein, Brain cortex, ♂1, 11	3	0.549306	0.749969	0.521413	0.520001
oligodendrocyte, Hypothalamus Pituitary, ♂2, 122	vein, Brain cortex, ♂1, 11	3	0.547784	0.713948	0.460453	0.458913
cone c., Eye retina, ♂2, 5	vein, Brain cortex, ♂1, 11	3	0.778907	0.837788	0.584472	0.583001
rod c., Eye retina, ♂2, 863	vein, Brain cortex, ♂1, 11	3	0.784443	0.755535	0.497669	0.496348
ON-bipolar c., Eye retina, ♂2, 46	vein, Brain cortex, ♂1, 11	3	0.720659	0.749888	0.512941	0.511738
interfollicular basal c., Skin, ♂2, 6298	vein, Brain cortex, ♂1, 11	3	0.616276	0.586176	0.411538	0.410486
interfollicular basal c., Skin, ♀1, 1886	vein, Brain cortex, ♂1, 11	3	0.616276	0.59931	0.395413	0.394115
interfollicular basal c. APOE+, Skin, ♂2, 1510	vein, Brain cortex, ♂1, 11	3	0.616276	0.652375	0.404265	0.402927
interfollicular basal c. APOE+, Skin, ♀1, 314	vein, Brain cortex, ♂1, 11	3	0.616276	0.66003	0.391372	0.38991
interfollicular suprabasal c., Skin, ♂2, 6632	vein, Brain cortex, ♂1, 11	3	0.546118	0.644589	0.434229	0.433117
interfollicular suprabasal c., Skin, ♀1, 605	vein, Brain cortex, ♂1, 11	3	0.546118	0.725523	0.440915	0.439322
interfollicular suprabasal c. APOE+, Skin, ♂2, 852	vein, Brain cortex, ♂1, 11	3	0.546118	0.650189	0.417909	0.416689
interfollicular differentiated suprabasal c., Skin, ♂2, 598	vein, Brain cortex, ♂1, 11	3	0.546118	0.719837	0.494458	0.493305
interfollicular differentiated suprabasal c., Skin, ♀1, 63	vein, Brain cortex, ♂1, 11	3	0.546118	0.709638	0.507938	0.506902
interfollicular c. \infty, Skin, ♂2, 963	vein, Brain cortex, ♂1, 11	3	0.546118	0.529674	0.419981	0.419312
interfollicular c. \infty, Skin, ♀1, 113	vein, Brain cortex, ♂1, 11	3	0.546118	0.668954	0.402305	0.40068
upper hair follicle c., Skin, ♂2, 1259	vein, Brain cortex, ♂1, 11	3	0.484603	0.672566	0.433515	0.432261
upper hair follicle c., Skin, ♀1, 247	vein, Brain cortex, ♂1, 11	3	0.484603	0.673364	0.424977	0.42368
inner bulge c., Skin, ♂2, 74	vein, Brain cortex, ♂1, 11	3	0.484603	0.621808	0.447302	0.446353
inner bulge c., Skin, ♀1, 83	vein, Brain cortex, ♂1, 11	3	0.484603	0.619813	0.424408	0.423323
outer bulge c., Skin, ♂2, 662	vein, Brain cortex, ♂1, 11	3	0.484603	0.641798	0.40612	0.40482
outer bulge c., Skin, ♀1, 832	vein, Brain cortex, ♂1, 11	3	0.484603	0.657689	0.386906	0.385254
melanocyte, Skin, ♂2, 83	vein, Brain cortex, ♂1, 11	3	0.731669	0.671471	0.427908	0.426653
melanocyte, Skin, ♀1, 69	vein, Brain cortex, ♂1, 11	3	0.731669	0.67967	0.419017	0.41755
channel c. MMP7+, Skin, ♂2, 21	vein, Brain cortex, ♂1, 11	3	0.546118	0.615358	0.469991	0.469167
channel c. TPM1+, Skin, ♂2, 26	vein, Brain cortex, ♂1, 11	3	0.546118	0.659964	0.477763	0.476777
sweat gland c., Skin, ♂2, 12	vein, Brain cortex, ♂1, 11	3	0.445286	0.761846	0.514089	0.51229
granulosa c., Fat, ♀1, 18	vein, Brain cortex, ♂1, 11	3	0.498729	0.717883	0.435344	0.43282
? GAT epithelial 1 CRISP3+, Fat, ♀1, 238	vein, Brain cortex, ♂1, 11	3	0.433273	0.612366	0.353845	0.352269
acinar c., Fat, ♀1, 18	vein, Brain cortex, ♂1, 11	3	0.579116	0.896502	0.615321	0.613524
artery, Fat, ♂2, 18	vein, Brain cortex, ♂1, 11	2	0.0580633	0.580823	0.380158	0.37879
artery, Fat, ♀1, 35	vein, Brain cortex, ♂1, 11	2	0.0580633	0.493576	0.330194	0.328913
vein, Fat, ♂2, 13	vein, Brain cortex, ♂1, 11	0	0	0.479329	0.363397	0.362531
vein, Fat, ♀1, 34	vein, Brain cortex, ♂1, 11	0	0	0.393038	0.312195	0.31167
capillary FABP5+RBP7+, Fat, ♂2, 736	vein, Brain cortex, ♂1, 11	2	0.0684711	0.616357	0.321485	0.319147
capillary FABP5+RBP7+, Fat, ♀1, 1571	vein, Brain cortex, ♂1, 11	2	0.0684711	0.551702	0.302065	0.300339
capillary CXCL10+, Fat, ♀1, 55	vein, Brain cortex, ♂1, 11	2	0.0684711	0.512541	0.326181	0.325119
lymphatic CCL21+, Fat, ♀1, 54	vein, Brain cortex, ♂1, 11	2	0.298021	0.570607	0.341558	0.339998
lymphatic ACKR4-CCDC80+, Fat, ♀1, 76	vein, Brain cortex, ♂1, 11	2	0.298021	0.612326	0.322202	0.320134
tendon c., Fat, ♀1, 7	vein, Brain cortex, ♂1, 11	3	0.578619	0.640082	0.474324	0.473192
smooth muscle, Fat, ♀1, 28	vein, Brain cortex, ♂1, 11	3	0.618136	0.716428	0.422272	0.420232
vascular smooth muscle, Fat, ♂2, 22	vein, Brain cortex, ♂1, 11	3	0.530527	0.650472	0.406297	0.404506
vascular smooth muscle, Fat, ♀1, 115	vein, Brain cortex, ♂1, 11	3	0.530527	0.600934	0.354169	0.35251
fibroblast, Fat, ♂2, 200	vein, Brain cortex, ♂1, 11	3	0.646364	0.626633	0.35698	0.35384
fibroblast, Fat, ♀1, 1405	vein, Brain cortex, ♂1, 11	3	0.646364	0.646985	0.336726	0.333544
fibroblast ACKR2+, Fat, ♂2, 58	vein, Brain cortex, ♂1, 11	3	0.646364	0.612755	0.373919	0.371628
fibroblast ACKR2+, Fat, ♀1, 132	vein, Brain cortex, ♂1, 11	3	0.646364	0.628418	0.350061	0.347404
fibroblast ITIH5+, Fat, ♂2, 98	vein, Brain cortex, ♂1, 11	3	0.646364	0.63925	0.381756	0.378906
fibroblast LCN2+, Fat, ♀1, 13	vein, Brain cortex, ♂1, 11	3	0.646364	0.569118	0.430431	0.429363
myofibroblast, Fat, ♀1, 136	vein, Brain cortex, ♂1, 11	3	0.449655	0.701718	0.36696	0.364094
pericyte, Fat, ♂2, 12	vein, Brain cortex, ♂1, 11	3	0.581691	0.720358	0.493703	0.491424
pericyte, Fat, ♀1, 83	vein, Brain cortex, ♂1, 11	3	0.581691	0.754493	0.387696	0.383929
adipocyte UCP1hi, Fat, ♀1, 208	vein, Brain cortex, ♂1, 11	3	0.718837	0.828726	0.447187	0.443958
adipocyte UCP1lo, Fat, ♂2, 25	vein, Brain cortex, ♂1, 11	3	0.718837	0.854869	0.520922	0.51846
adipocyte UCP1lo, Fat, ♀1, 689	vein, Brain cortex, ♂1, 11	3	0.718837	0.826166	0.410985	0.40735
mesothelial c. CXCL10+PRG4+, Fat, ♀1, 28	vein, Brain cortex, ♂1, 11	3	0.207904	0.775995	0.3727	0.369361
mesothelial c. CXCL10-PRG4+, Fat, ♂2, 7	vein, Brain cortex, ♂1, 11	3	0.207904	0.787137	0.511363	0.509676
mesothelial c. CXCL10-PRG4+, Fat, ♀1, 155	vein, Brain cortex, ♂1, 11	3	0.207904	0.773859	0.359193	0.355894
mesothelial c. SBSN+, Fat, ♂2, 6	vein, Brain cortex, ♂1, 11	3	0.207904	0.801594	0.456737	0.454287
mesothelial c. SBSN+, Fat, ♀1, 9	vein, Brain cortex, ♂1, 11	3	0.207904	0.812352	0.404165	0.40022
reticular c., Fat, ♀1, 12	vein, Brain cortex, ♂1, 11	3	0.573313	0.719555	0.450938	0.448924
non-myelinating Schwann c., Fat, ♂2, 16	vein, Brain cortex, ♂1, 11	3	0.576991	0.673068	0.476919	0.475831
non-myelinating Schwann c., Fat, ♀1, 11	vein, Brain cortex, ♂1, 11	3	0.576991	0.773237	0.484368	0.482792
vein, Mammary gland, ♀2, 41	vein, Brain cortex, ♂1, 11	0	0	0.46051	0.320566	0.319605
capillary FABP5+RBP7lo, Mammary gland, ♀2, 41	vein, Brain cortex, ♂1, 11	2	0.0684711	0.364484	0.343771	0.343634
lymphatic ACKR4-CCDC80+, Mammary gland, ♀2, 20	vein, Brain cortex, ♂1, 11	2	0.298021	0.605598	0.381552	0.380299
fibroblast, Mammary gland, ♀2, 6	vein, Brain cortex, ♂1, 11	3	0.646364	0.633585	0.525702	0.524791
vein, Limb muscle, ♀1, 47	vein, Brain cortex, ♂1, 11	0	0	0.391041	0.293208	0.292533
capillary FABP5+RBP7lo, Limb muscle, ♀1, 361	vein, Brain cortex, ♂1, 11	2	0.0684711	0.549364	0.305002	0.303038
capillary FABP5+RBP7+, Limb muscle, ♀1, 70	vein, Brain cortex, ♂1, 11	2	0.0684711	0.541187	0.322308	0.320785
lymphatic CCL21+, Limb muscle, ♀1, 9	vein, Brain cortex, ♂1, 11	2	0.298021	0.648064	0.468462	0.467212
lymphatic ACKR4-CCDC80+, Limb muscle, ♀1, 11	vein, Brain cortex, ♂1, 11	2	0.298021	0.666619	0.423743	0.421987
tendon c., Limb muscle, ♀1, 51	vein, Brain cortex, ♂1, 11	3	0.578619	0.638586	0.380703	0.378662
skeletal muscle satellite stem c., Limb muscle, ♀1, 86	vein, Brain cortex, ♂1, 11	3	0.715462	0.740723	0.374048	0.371107
fast muscle, Limb muscle, ♀1, 45	vein, Brain cortex, ♂1, 11	3	0.758967	0.727126	0.537482	0.536474
slow muscle, Limb muscle, ♀1, 18	vein, Brain cortex, ♂1, 11	3	0.742368	0.765467	0.552671	0.551578
vascular smooth muscle, Limb muscle, ♀1, 17	vein, Brain cortex, ♂1, 11	3	0.530527	0.632857	0.442653	0.441346
fibroadipogenic progenitor, Limb muscle, ♀1, 542	vein, Brain cortex, ♂1, 11	3	0.667051	0.610119	0.328356	0.325531
pericyte, Limb muscle, ♀1, 104	vein, Brain cortex, ♂1, 11	3	0.581691	0.72073	0.38922	0.386129
adipocyte UCP1lo, Limb muscle, ♀1, 24	vein, Brain cortex, ♂1, 11	3	0.718837	0.82645	0.443071	0.440026
reticular c., Limb muscle, ♀1, 19	vein, Brain cortex, ♂1, 11	3	0.573313	0.745291	0.412568	0.410039
capillary FABP5+RBP7lo, Diaphragm, ♀1, 55	vein, Brain cortex, ♂1, 11	2	0.0684711	0.543844	0.331639	0.330311
sinusoid MAFB+, Bone, ♂2, 18	vein, Brain cortex, ♂1, 11	2	0.169423	0.71387	0.40665	0.404533
osteo-CAR c., Bone, ♂2, 10	vein, Brain cortex, ♂1, 11	3	0.612274	0.69681	0.48914	0.487211
osteoblast, Bone, ♂2, 28	vein, Brain cortex, ♂1, 11	3	0.572931	0.729352	0.407361	0.404807
osteoblast, Bone, ♀1, 24	vein, Brain cortex, ♂1, 11	3	0.572931	0.697172	0.462876	0.460898
chondrocyte, Bone, ♂2, 107	vein, Brain cortex, ♂1, 11	3	0.625514	0.671991	0.379378	0.377211
vascular smooth muscle, Bone, ♂2, 33	vein, Brain cortex, ♂1, 11	3	0.530527	0.675992	0.407495	0.405484
fibroblast, Bone, ♂2, 13	vein, Brain cortex, ♂1, 11	3	0.646364	0.608972	0.454894	0.453755
adipo-CAR c., Bone, ♀1, 17	vein, Brain cortex, ♂1, 11	3	0.718837	0.683571	0.472374	0.469806
adipocyte UCP1lo, Bone, ♀1, 8	vein, Brain cortex, ♂1, 11	3	0.718837	0.753654	0.567116	0.565657
? stromal 1 NGFR+TNNT2+, Bone, ♂2, 10	vein, Brain cortex, ♂1, 11	3	0.575804	0.715001	0.444328	0.442382
myelinating Schwann c., Bone, ♂2, 4	vein, Brain cortex, ♂1, 11	3	0.435145	0.706252	0.571705	0.570951
non-myelinating Schwann c., Bone, ♂2, 3	vein, Brain cortex, ♂1, 11	3	0.576991	0.709849	0.556966	0.555899
sinusoid MAFB+, Bone marrow, ♂2, 12	vein, Brain cortex, ♂1, 11	2	0.169423	0.655468	0.471259	0.469829
osteo-CAR c., Bone marrow, ♂2, 17	vein, Brain cortex, ♂1, 11	3	0.612274	0.682882	0.502674	0.500857
cardiomyocyte, Heart, ♀1, 94	vein, Brain cortex, ♂1, 11	3	0.836998	0.802012	0.593934	0.592793
atrial cardiomyocyte, Heart, ♀1, 14	vein, Brain cortex, ♂1, 11	3	0.667625	0.96249	0.732878	0.731427
ventricular cardiomyocyte, Heart, ♀1, 96	vein, Brain cortex, ♂1, 11	3	0.669581	0.764834	0.650226	0.649601
vascular smooth muscle, Heart, ♂2, 93	vein, Brain cortex, ♂1, 11	3	0.530527	0.614178	0.535785	0.535265
vascular smooth muscle, Heart, ♀2, 432	vein, Brain cortex, ♂1, 11	3	0.530527	0.606838	0.428691	0.427369
vascular smooth muscle, Heart, ♀1, 84	vein, Brain cortex, ♂1, 11	3	0.530527	0.674152	0.488331	0.48697
fibroblast, Heart, ♂2, 123	vein, Brain cortex, ♂1, 11	3	0.646364	0.680048	0.491398	0.489535
fibroblast, Heart, ♀2, 778	vein, Brain cortex, ♂1, 11	3	0.646364	0.66175	0.40827	0.405328
fibroblast, Heart, ♀1, 42	vein, Brain cortex, ♂1, 11	3	0.646364	0.714078	0.532982	0.531749
pericyte, Heart, ♀1, 34	vein, Brain cortex, ♂1, 11	3	0.581691	0.692807	0.498207	0.496872
vascular endothelium FABP5+RBP7+, Aorta, ♀1, 54	vein, Brain cortex, ♂1, 11	2	0.221948	0.536389	0.323508	0.322157
vascular smooth muscle, Aorta, ♀1, 11	vein, Brain cortex, ♂1, 11	3	0.530527	0.642309	0.406662	0.40521
adipocyte UCP1lo, Aorta, ♀1, 4	vein, Brain cortex, ♂1, 11	3	0.718837	0.855589	0.578772	0.57637
ciliated c., Lung, ♂2, 17	vein, Brain cortex, ♂1, 11	3	0.462007	0.644492	0.538088	0.53748
ciliated c., Lung, ♂1, 9	vein, Brain cortex, ♂1, 11	3	0.462007	0.685109	0.563982	0.563293
club c., Lung, ♂2, 3	vein, Brain cortex, ♂1, 11	3	0.62804	0.629485	0.5553	0.554838
club c., Lung, ♂1, 3	vein, Brain cortex, ♂1, 11	3	0.62804	0.655849	0.557535	0.55694
club c., Lung, ♀2, 5	vein, Brain cortex, ♂1, 11	3	0.62804	0.619035	0.480619	0.479804
tuft c., Lung, ♂2, 11	vein, Brain cortex, ♂1, 11	3	0.509706	0.757694	0.503481	0.501856
alveolar c. type 1, Lung, ♂2, 67	vein, Brain cortex, ♂1, 11	3	0.511225	0.605877	0.45017	0.449291
alveolar c. type 1, Lung, ♂1, 63	vein, Brain cortex, ♂1, 11	3	0.511225	0.523871	0.418316	0.417695
alveolar c. type 1, Lung, ♀2, 72	vein, Brain cortex, ♂1, 11	3	0.511225	0.583255	0.434439	0.433576
alveolar c. type 1, Lung, ♀1, 15	vein, Brain cortex, ♂1, 11	3	0.511225	0.485405	0.481574	0.481453
alveolar c. type 2, Lung, ♂2, 601	vein, Brain cortex, ♂1, 11	3	0.462665	0.625858	0.428744	0.427607
alveolar c. type 2, Lung, ♂1, 88	vein, Brain cortex, ♂1, 11	3	0.462665	0.460949	0.394189	0.393773
alveolar c. type 2, Lung, ♀2, 99	vein, Brain cortex, ♂1, 11	3	0.462665	0.597312	0.421885	0.42082
alveolar c. type 2, Lung, ♀1, 163	vein, Brain cortex, ♂1, 11	3	0.462665	0.512158	0.429756	0.429262
uterine metastasis c., Lung, ♀1, 70	vein, Brain cortex, ♂1, 11	3	0.368417	0.583814	0.439385	0.438556
artery, Lung, ♂2, 143	vein, Brain cortex, ♂1, 11	2	0.0580633	0.528426	0.350351	0.348832
vein, Lung, ♂2, 95	vein, Brain cortex, ♂1, 11	0	0	0.554336	0.331776	0.329902
vein, Lung, ♂1, 16	vein, Brain cortex, ♂1, 11	0	0	0.438463	0.321337	0.320637
vein, Lung, ♀2, 11	vein, Brain cortex, ♂1, 11	0	0	0.509562	0.392809	0.391872
vein, Lung, ♀1, 13	vein, Brain cortex, ♂1, 11	0	0	0.559025	0.428756	0.42771
capillary FABP5-RBP7-, Lung, ♂2, 1341	vein, Brain cortex, ♂1, 11	2	0.0684711	0.606738	0.343949	0.341542
capillary FABP5-RBP7-, Lung, ♀2, 271	vein, Brain cortex, ♂1, 11	2	0.0684711	0.580432	0.334049	0.331679
capillary FABP5-RBP7-, Lung, ♀1, 70	vein, Brain cortex, ♂1, 11	2	0.0684711	0.596968	0.344023	0.341814
capillary FABP5+RBP7-, Lung, ♂1, 15	vein, Brain cortex, ♂1, 11	2	0.0684711	0.605806	0.417826	0.416661
capillary CXCL10+, Lung, ♂2, 41	vein, Brain cortex, ♂1, 11	2	0.0684711	0.583264	0.382508	0.381158
capillary aerocyte, Lung, ♂2, 862	vein, Brain cortex, ♂1, 11	2	0.0684711	0.687652	0.371739	0.368836
capillary aerocyte, Lung, ♂1, 16	vein, Brain cortex, ♂1, 11	2	0.0684711	0.73453	0.468422	0.466473
capillary aerocyte, Lung, ♀2, 19	vein, Brain cortex, ♂1, 11	2	0.0684711	0.65701	0.436213	0.434068
lymphatic CCL21+, Lung, ♂2, 235	vein, Brain cortex, ♂1, 11	2	0.298021	0.639264	0.35718	0.355279
lymphatic CCL21+, Lung, ♀2, 13	vein, Brain cortex, ♂1, 11	2	0.298021	0.63168	0.432617	0.431217
lymphatic CCL21+, Lung, ♀1, 9	vein, Brain cortex, ♂1, 11	2	0.298021	0.647342	0.469664	0.468407
fibroblast, Lung, ♂1, 23	vein, Brain cortex, ♂1, 11	3	0.646364	0.64687	0.374746	0.37275
fibroblast, Lung, ♀1, 6	vein, Brain cortex, ♂1, 11	3	0.646364	0.762501	0.563833	0.562381
adventitial fibroblast, Lung, ♂2, 274	vein, Brain cortex, ♂1, 11	3	0.646364	0.630116	0.380454	0.37834
adventitial fibroblast, Lung, ♀2, 42	vein, Brain cortex, ♂1, 11	3	0.646364	0.614747	0.390259	0.388496
alveolar fibroblast, Lung, ♂2, 752	vein, Brain cortex, ♂1, 11	3	0.49488	0.62481	0.413399	0.4117
alveolar fibroblast, Lung, ♂1, 37	vein, Brain cortex, ♂1, 11	3	0.49488	0.6744	0.403625	0.401137
alveolar fibroblast, Lung, ♀2, 196	vein, Brain cortex, ♂1, 11	3	0.49488	0.650872	0.387373	0.385085
alveolar fibroblast, Lung, ♀1, 12	vein, Brain cortex, ♂1, 11	3	0.49488	0.681479	0.524537	0.523385
fibroblast NNAT+, Lung, ♂2, 86	vein, Brain cortex, ♂1, 11	3	0.646364	0.665149	0.408418	0.406334
fibromyocyte, Lung, ♂2, 34	vein, Brain cortex, ♂1, 11	3	0.449655	0.645148	0.456336	0.454979
fibromyocyte, Lung, ♀2, 15	vein, Brain cortex, ♂1, 11	3	0.449655	0.657675	0.482591	0.48146
pericyte, Lung, ♂2, 62	vein, Brain cortex, ♂1, 11	3	0.581691	0.647692	0.444529	0.443047
mesothelial c., Lung, ♂1, 4	vein, Brain cortex, ♂1, 11	3	0.207904	0.750885	0.446599	0.444708
mesothelial c., Lung, ♀2, 5	vein, Brain cortex, ♂1, 11	3	0.207904	0.801137	0.511452	0.50952
non-myelinating Schwann c., Lung, ♂1, 16	vein, Brain cortex, ♂1, 11	3	0.576991	0.779432	0.532797	0.531336
respiratory basal c., Trachea, ♂2, 96	vein, Brain cortex, ♂1, 11	3	0.46977	0.396322	0.392923	0.392767
respiratory basal c., Trachea, ♀1, 43	vein, Brain cortex, ♂1, 11	3	0.46977	0.320882	0.37947	0.379774
secretory c., Trachea, ♂2, 25	vein, Brain cortex, ♂1, 11	3	0.695829	0.52385	0.402701	0.40196
secretory c., Trachea, ♀1, 18	vein, Brain cortex, ♂1, 11	3	0.695829	0.712505	0.494534	0.493241
tuft c., Trachea, ♀1, 18	vein, Brain cortex, ♂1, 11	3	0.466636	0.607778	0.411606	0.410525
chondrocyte, Trachea, ♂2, 10	vein, Brain cortex, ♂1, 11	3	0.625514	0.738902	0.456076	0.453738
fibroblast, Trachea, ♂2, 20	vein, Brain cortex, ♂1, 11	3	0.646364	0.644189	0.415318	0.413235
fibroblast, Trachea, ♀1, 25	vein, Brain cortex, ♂1, 11	3	0.646364	0.720346	0.376158	0.373158
basal c., Tongue, ♂2, 903	vein, Brain cortex, ♂1, 11	3	0.382822	0.465513	0.363938	0.363326
basal c., Tongue, ♀1, 97	vein, Brain cortex, ♂1, 11	3	0.382822	0.56912	0.370163	0.36907
basal c. WIF1+, Tongue, ♂2, 104	vein, Brain cortex, ♂1, 11	3	0.382822	0.596875	0.384012	0.382865
suprabasal c., Tongue, ♂2, 1469	vein, Brain cortex, ♂1, 11	3	0.382822	0.537179	0.37547	0.374561
suprabasal c., Tongue, ♀1, 682	vein, Brain cortex, ♂1, 11	3	0.382822	0.611461	0.369059	0.36767
suprabasal c. \infty, Tongue, ♂2, 414	vein, Brain cortex, ♂1, 11	3	0.382822	0.481258	0.377565	0.3769
suprabasal c. \infty, Tongue, ♀1, 99	vein, Brain cortex, ♂1, 11	3	0.382822	0.594192	0.384273	0.383057
suprabasal c. KRT4+, Tongue, ♂2, 564	vein, Brain cortex, ♂1, 11	3	0.382822	0.703073	0.444114	0.442507
suprabasal c. KRT4+, Tongue, ♀1, 51	vein, Brain cortex, ♂1, 11	3	0.382822	0.710236	0.426157	0.424523
suprabasal c. WIF1+, Tongue, ♂2, 214	vein, Brain cortex, ♂1, 11	3	0.382822	0.6178	0.400328	0.39915
suprabasal c. WIF1+, Tongue, ♀1, 129	vein, Brain cortex, ♂1, 11	3	0.382822	0.635485	0.3774	0.375989
suprabasal c. WIF1+ \infty, Tongue, ♂2, 79	vein, Brain cortex, ♂1, 11	3	0.382822	0.592138	0.395077	0.394005
suprabasal c. WIF1+ \infty, Tongue, ♀1, 22	vein, Brain cortex, ♂1, 11	3	0.382822	0.537708	0.398443	0.397646
filiform papilla, Tongue, ♀1, 17	vein, Brain cortex, ♂1, 11	3	0.382822	0.753635	0.486999	0.485397
vein, Tongue, ♂2, 10	vein, Brain cortex, ♂1, 11	0	0	0.462419	0.421187	0.420882
capillary FABP5+RBP7lo, Tongue, ♂2, 122	vein, Brain cortex, ♂1, 11	2	0.0684711	0.519639	0.324766	0.323342
lymphatic CCL21+, Tongue, ♂2, 48	vein, Brain cortex, ♂1, 11	2	0.298021	0.629663	0.357211	0.355262
tendon c., Tongue, ♂2, 15	vein, Brain cortex, ♂1, 11	3	0.578619	0.691762	0.477711	0.475914
skeletal muscle satellite stem c., Tongue, ♂2, 69	vein, Brain cortex, ♂1, 11	3	0.715462	0.741092	0.392183	0.389489
vascular smooth muscle, Tongue, ♂2, 60	vein, Brain cortex, ♂1, 11	3	0.530527	0.600154	0.42323	0.42203
fibroblast, Tongue, ♂2, 359	vein, Brain cortex, ♂1, 11	3	0.646364	0.601845	0.355563	0.352828
fibroblast WIF1+, Tongue, ♂2, 102	vein, Brain cortex, ♂1, 11	3	0.646364	0.558166	0.38375	0.381748
pericyte, Tongue, ♂2, 12	vein, Brain cortex, ♂1, 11	3	0.581691	0.692329	0.513492	0.512108
? stromal 2 NGFR+TNNT2+, Tongue, ♂2, 16	vein, Brain cortex, ♂1, 11	3	0.575804	0.655302	0.443829	0.442419
? stromal 1 COL15A1+PTGDS+, Tongue, ♂2, 11	vein, Brain cortex, ♂1, 11	3	0.575804	0.671951	0.522534	0.521086
myelinating Schwann c., Tongue, ♂2, 35	vein, Brain cortex, ♂1, 11	3	0.435145	0.657969	0.468665	0.467526
non-myelinating Schwann c., Tongue, ♂2, 16	vein, Brain cortex, ♂1, 11	3	0.576991	0.741103	0.488155	0.48656
enterocyte progenitor, Small intestine, ♂2, 10	vein, Brain cortex, ♂1, 11	3	0.498936	0.684983	0.466083	0.464958
enterocyte progenitor, Small intestine, ♀1, 130	vein, Brain cortex, ♂1, 11	3	0.498936	0.781215	0.421292	0.419219
enterocyte, Small intestine, ♂2, 542	vein, Brain cortex, ♂1, 11	3	0.498601	0.761589	0.525671	0.523965
enterocyte, Small intestine, ♀1, 501	vein, Brain cortex, ♂1, 11	3	0.498601	0.805832	0.508175	0.506304
enterocyte CA2+, Small intestine, ♂2, 29	vein, Brain cortex, ♂1, 11	3	0.498601	0.773756	0.56469	0.563203
goblet c., Small intestine, ♂2, 29	vein, Brain cortex, ♂1, 11	3	0.57796	0.759974	0.501332	0.499636
goblet c., Small intestine, ♀1, 50	vein, Brain cortex, ♂1, 11	3	0.57796	0.776406	0.462659	0.460835
goblet c. \infty, Small intestine, ♀1, 8	vein, Brain cortex, ♂1, 11	3	0.57796	0.75732	0.489933	0.488648
enterocyte/goblet c., Small intestine, ♂2, 9	vein, Brain cortex, ♂1, 11	3	0.498936	0.764096	0.575388	0.573975
enterocyte/goblet c., Small intestine, ♀1, 14	vein, Brain cortex, ♂1, 11	3	0.498936	0.719184	0.54782	0.546903
enteroendocrine c., Small intestine, ♂2, 11	vein, Brain cortex, ♂1, 11	3	0.617696	0.863817	0.467327	0.461019
enteroendocrine c., Small intestine, ♀1, 18	vein, Brain cortex, ♂1, 11	3	0.617696	0.856034	0.467249	0.460979
M c. of gut, Small intestine, ♂2, 24	vein, Brain cortex, ♂1, 11	3	0.555321	0.876227	0.504814	0.501217
M c. of gut, Small intestine, ♀1, 49	vein, Brain cortex, ♂1, 11	3	0.555321	0.868938	0.431671	0.427508
tuft c., Small intestine, ♀1, 21	vein, Brain cortex, ♂1, 11	3	0.523663	0.81415	0.461729	0.45907
capillary FABP5+RBP7-, Small intestine, ♀1, 53	vein, Brain cortex, ♂1, 11	2	0.0684711	0.455278	0.321587	0.320731
lymphatic CCL21+, Small intestine, ♂2, 8	vein, Brain cortex, ♂1, 11	2	0.298021	0.590446	0.485228	0.484545
lymphatic CCL21+, Small intestine, ♀1, 55	vein, Brain cortex, ♂1, 11	2	0.298021	0.631803	0.352948	0.351171
smooth muscle, Small intestine, ♀1, 37	vein, Brain cortex, ♂1, 11	3	0.618136	0.587465	0.403655	0.402298
fibroblast, Small intestine, ♂2, 40	vein, Brain cortex, ♂1, 11	3	0.646364	0.652917	0.396904	0.394428
fibroblast, Small intestine, ♀1, 25	vein, Brain cortex, ♂1, 11	3	0.646364	0.710227	0.415916	0.41283
fibroblast CHODL+, Small intestine, ♀1, 24	vein, Brain cortex, ♂1, 11	3	0.646364	0.662166	0.419126	0.416675
fibroblast GGT5+, Small intestine, ♀1, 38	vein, Brain cortex, ♂1, 11	3	0.646364	0.634467	0.389027	0.386681
fibroblast KCNN3+, Small intestine, ♂2, 9	vein, Brain cortex, ♂1, 11	3	0.646364	0.711329	0.46548	0.463483
fibroblast KCNN3+, Small intestine, ♀1, 11	vein, Brain cortex, ♂1, 11	3	0.646364	0.793443	0.45709	0.453802
mesothelial c., Small intestine, ♂2, 8	vein, Brain cortex, ♂1, 11	3	0.207904	0.812552	0.472377	0.469658
mesothelial c., Small intestine, ♀1, 19	vein, Brain cortex, ♂1, 11	3	0.207904	0.772174	0.392061	0.389095
non-myelinating Schwann c., Small intestine, ♂2, 16	vein, Brain cortex, ♂1, 11	3	0.576991	0.733296	0.468873	0.467161
non-myelinating Schwann c., Small intestine, ♀1, 12	vein, Brain cortex, ♂1, 11	3	0.576991	0.701091	0.462	0.460712
enterocyte progenitor, Colon, ♂2, 123	vein, Brain cortex, ♂1, 11	3	0.509527	0.72132	0.562271	0.561236
enterocyte, Colon, ♂2, 253	vein, Brain cortex, ♂1, 11	3	0.600183	0.748192	0.508609	0.506517
enterocyte, Colon, ♀1, 380	vein, Brain cortex, ♂1, 11	3	0.600183	0.790615	0.510822	0.508926
goblet c., Colon, ♀1, 55	vein, Brain cortex, ♂1, 11	3	0.581024	0.762568	0.433932	0.432082
enterocyte/goblet c., Colon, ♂2, 15	vein, Brain cortex, ♂1, 11	3	0.509527	0.86361	0.588625	0.586958
enterocyte/goblet c., Colon, ♀1, 105	vein, Brain cortex, ♂1, 11	3	0.509527	0.763558	0.568021	0.566856
enteroendocrine c., Colon, ♀1, 21	vein, Brain cortex, ♂1, 11	3	0.617696	0.836727	0.453771	0.448072
mesothelial c., Colon, ♂2, 7	vein, Brain cortex, ♂1, 11	3	0.207904	0.814909	0.47554	0.472757
mesothelial c., Colon, ♀1, 47	vein, Brain cortex, ♂1, 11	3	0.207904	0.810948	0.388272	0.384772
hepatocyte CPN2hi, Liver, ♂2, 167	vein, Brain cortex, ♂1, 11	3	0.413571	0.859952	0.562583	0.557504
hepatocyte CPN2hi, Liver, ♀2, 6	vein, Brain cortex, ♂1, 11	3	0.413571	0.876063	0.679066	0.676779
hepatocyte CPN2hi, Liver, ♀1, 38	vein, Brain cortex, ♂1, 11	3	0.413571	0.846496	0.55837	0.55307
hepatocyte CPN2lo, Liver, ♂2, 24	vein, Brain cortex, ♂1, 11	3	0.413571	0.844609	0.578644	0.577179
hepatocyte CPN2lo, Liver, ♀1, 223	vein, Brain cortex, ♂1, 11	3	0.413571	0.853206	0.540197	0.537777
cholangiocyte, Liver, ♂2, 23	vein, Brain cortex, ♂1, 11	3	0.332629	0.687474	0.409905	0.408078
hepatic sinusoid, Liver, ♂2, 138	vein, Brain cortex, ♂1, 11	2	0.0868656	0.601637	0.346041	0.344324
hepatic sinusoid, Liver, ♀2, 52	vein, Brain cortex, ♂1, 11	2	0.0868656	0.659288	0.404085	0.402364
hepatic sinusoid, Liver, ♀1, 50	vein, Brain cortex, ♂1, 11	2	0.0868656	0.629478	0.347944	0.345567
mesothelial c., Liver, ♀2, 6	vein, Brain cortex, ♂1, 11	3	0.207904	0.800238	0.496789	0.49482
acinar c., Pancreas, ♂2, 59	vein, Brain cortex, ♂1, 11	3	0.579116	0.837947	0.542787	0.540147
acinar c., Pancreas, ♀1, 490	vein, Brain cortex, ♂1, 11	3	0.579116	0.793559	0.516209	0.514074
acinar c. FDX1+, Pancreas, ♀1, 386	vein, Brain cortex, ♂1, 11	3	0.579116	0.740952	0.466706	0.464479
acinar c. PNISR+, Pancreas, ♀1, 80	vein, Brain cortex, ♂1, 11	3	0.579116	0.689178	0.513413	0.51213
ductal c. SPOCK3+, Pancreas, ♂2, 25	vein, Brain cortex, ♂1, 11	3	0.414323	0.734678	0.436955	0.434409
ductal c. SPOCK3+, Pancreas, ♀1, 37	vein, Brain cortex, ♂1, 11	3	0.414323	0.768865	0.412117	0.409288
ductal c. UPK1A+, Pancreas, ♂2, 85	vein, Brain cortex, ♂1, 11	3	0.414323	0.710089	0.438332	0.436234
ductal c. UPK1A+, Pancreas, ♀1, 55	vein, Brain cortex, ♂1, 11	3	0.414323	0.737186	0.397628	0.394752
acinar c./ductal c., Pancreas, ♀1, 44	vein, Brain cortex, ♂1, 11	3	0.341293	0.742747	0.448821	0.446564
\alpha c., Pancreas, ♂2, 9	vein, Brain cortex, ♂1, 11	3	0.650674	0.859426	0.494303	0.48967
\alpha c., Pancreas, ♀1, 83	vein, Brain cortex, ♂1, 11	3	0.650674	0.838221	0.412589	0.407495
\beta c., Pancreas, ♂2, 17	vein, Brain cortex, ♂1, 11	3	0.645574	0.818587	0.497337	0.492953
\beta c., Pancreas, ♀1, 104	vein, Brain cortex, ♂1, 11	3	0.645574	0.872494	0.428437	0.421271
\alpha c./\beta c., Pancreas, ♀1, 15	vein, Brain cortex, ♂1, 11	3	0.560479	0.851548	0.434328	0.42802
\delta c., Pancreas, ♂2, 3	vein, Brain cortex, ♂1, 11	3	0.590487	0.860335	0.498001	0.491648
\delta c., Pancreas, ♀1, 3	vein, Brain cortex, ♂1, 11	3	0.590487	0.898832	0.541043	0.536492
artery, Pancreas, ♀1, 13	vein, Brain cortex, ♂1, 11	2	0.0580633	0.492555	0.355216	0.354051
vein, Pancreas, ♀1, 32	vein, Brain cortex, ♂1, 11	0	0	0.457593	0.306658	0.305421
capillary FABP5+RBP7-, Pancreas, ♂2, 28	vein, Brain cortex, ♂1, 11	2	0.0684711	0.570761	0.376728	0.375571
capillary FABP5+RBP7-, Pancreas, ♀1, 164	vein, Brain cortex, ♂1, 11	2	0.0684711	0.438574	0.298389	0.297268
capillary FABP5+RBP7+, Pancreas, ♂2, 20	vein, Brain cortex, ♂1, 11	2	0.0684711	0.635061	0.392853	0.391002
capillary FABP5+RBP7+, Pancreas, ♀1, 163	vein, Brain cortex, ♂1, 11	2	0.0684711	0.56849	0.308858	0.30681
lymphatic CCL21+, Pancreas, ♂2, 18	vein, Brain cortex, ♂1, 11	2	0.298021	0.657905	0.397014	0.395082
lymphatic CCL21+, Pancreas, ♀1, 12	vein, Brain cortex, ♂1, 11	2	0.298021	0.597379	0.39352	0.392045
lymphatic ACKR4+CCDC80+, Pancreas, ♂2, 14	vein, Brain cortex, ♂1, 11	2	0.298021	0.65581	0.375055	0.373155
vascular smooth muscle, Pancreas, ♂2, 12	vein, Brain cortex, ♂1, 11	3	0.530527	0.649573	0.475442	0.474219
vascular smooth muscle, Pancreas, ♀1, 15	vein, Brain cortex, ♂1, 11	3	0.530527	0.680807	0.404166	0.402178
fibroblast PI16+, Pancreas, ♂2, 76	vein, Brain cortex, ♂1, 11	3	0.646364	0.651814	0.38644	0.383653
fibroblast PI16+, Pancreas, ♀1, 102	vein, Brain cortex, ♂1, 11	3	0.646364	0.650217	0.352778	0.349484
fibroblast PTN+, Pancreas, ♂2, 73	vein, Brain cortex, ♂1, 11	3	0.646364	0.676605	0.390558	0.387653
fibroblast PTN+, Pancreas, ♀1, 198	vein, Brain cortex, ♂1, 11	3	0.646364	0.660029	0.343876	0.340637
pericyte, Pancreas, ♂2, 6	vein, Brain cortex, ♂1, 11	3	0.581691	0.759028	0.521805	0.519589
pericyte, Pancreas, ♀1, 54	vein, Brain cortex, ♂1, 11	3	0.581691	0.734464	0.395174	0.391475
adipocyte UCP1hi, Pancreas, ♀1, 77	vein, Brain cortex, ♂1, 11	3	0.718837	0.835198	0.453742	0.44965
adipocyte UCP1lo, Pancreas, ♀1, 148	vein, Brain cortex, ♂1, 11	3	0.718837	0.82819	0.422185	0.418812
mesothelial c. CXCL10+PRG4+, Pancreas, ♀1, 4	vein, Brain cortex, ♂1, 11	3	0.207904	0.826902	0.41635	0.413133
mesothelial c. CXCL10-PRG4+, Pancreas, ♂2, 24	vein, Brain cortex, ♂1, 11	3	0.207904	0.775104	0.404129	0.401219
mesothelial c. CXCL10-PRG4+, Pancreas, ♀1, 260	vein, Brain cortex, ♂1, 11	3	0.207904	0.774672	0.366084	0.363043
mesothelial c. SBSN+, Pancreas, ♀1, 109	vein, Brain cortex, ♂1, 11	3	0.207904	0.78047	0.362873	0.359452
reticular c., Pancreas, ♂2, 14	vein, Brain cortex, ♂1, 11	3	0.573313	0.737163	0.422264	0.419858
non-myelinating Schwann c., Pancreas, ♂2, 5	vein, Brain cortex, ♂1, 11	3	0.576991	0.764985	0.550886	0.549511
non-myelinating Schwann c., Pancreas, ♀1, 10	vein, Brain cortex, ♂1, 11	3	0.576991	0.778094	0.45134	0.449384
podocyte, Kidney, ♂2, 10	vein, Brain cortex, ♂1, 11	3	0.204079	0.719764	0.465806	0.463781
podocyte, Kidney, ♀2, 5	vein, Brain cortex, ♂1, 11	3	0.204079	0.721772	0.478031	0.475706
podocyte, Kidney, ♀1, 6	vein, Brain cortex, ♂1, 11	3	0.204079	0.666379	0.452868	0.451151
proximal convoluted tubule, Kidney, ♂2, 687	vein, Brain cortex, ♂1, 11	3	0.169388	0.760552	0.493801	0.492208
proximal convoluted tubule, Kidney, ♀2, 588	vein, Brain cortex, ♂1, 11	3	0.169388	0.755573	0.468149	0.46584
proximal straight tubule, Kidney, ♂2, 345	vein, Brain cortex, ♂1, 11	3	0.265059	0.70895	0.460355	0.458739
proximal straight tubule, Kidney, ♀2, 286	vein, Brain cortex, ♂1, 11	3	0.265059	0.737877	0.469438	0.467518
LoH thin descend limb, Kidney, ♂2, 262	vein, Brain cortex, ♂1, 11	3	0.175581	0.625705	0.391458	0.390057
LoH thin descend limb, Kidney, ♀2, 560	vein, Brain cortex, ♂1, 11	3	0.175581	0.583318	0.379694	0.378444
LoH thin descend limb, Kidney, ♀1, 335	vein, Brain cortex, ♂1, 11	3	0.175581	0.651795	0.371932	0.370262
LoH thin ascend limb, Kidney, ♂2, 100	vein, Brain cortex, ♂1, 11	3	0.165161	0.55551	0.379736	0.378646
LoH thin ascend limb, Kidney, ♀2, 100	vein, Brain cortex, ♂1, 11	3	0.165161	0.542749	0.381603	0.380555
LoH thin ascend limb, Kidney, ♀1, 151	vein, Brain cortex, ♂1, 11	3	0.165161	0.570729	0.392148	0.390993
LoH thin ascend limb SLC14A2+, Kidney, ♂2, 21	vein, Brain cortex, ♂1, 11	3	0.165161	0.595353	0.433235	0.432299
LoH thin ascend limb SLC14A2+, Kidney, ♀2, 67	vein, Brain cortex, ♂1, 11	3	0.165161	0.527866	0.384327	0.383475
LoH thick ascend limb, Kidney, ♂2, 263	vein, Brain cortex, ♂1, 11	3	0.183461	0.643822	0.427617	0.425657
LoH thick ascend limb, Kidney, ♀2, 463	vein, Brain cortex, ♂1, 11	3	0.183461	0.64049	0.44728	0.445745
LoH thick ascend limb, Kidney, ♀1, 23	vein, Brain cortex, ♂1, 11	3	0.183461	0.605441	0.476886	0.475969
LoH c. AKR1B1+, Kidney, ♀2, 18	vein, Brain cortex, ♂1, 11	3	0.172518	0.716633	0.45221	0.450392
macula densa c., Kidney, ♂2, 33	vein, Brain cortex, ♂1, 11	3	0.141146	0.527791	0.434595	0.433677
macula densa c., Kidney, ♀2, 59	vein, Brain cortex, ♂1, 11	3	0.141146	0.542347	0.438495	0.437435
distal convoluted tubule, Kidney, ♂2, 79	vein, Brain cortex, ♂1, 11	3	0.153724	0.669136	0.446094	0.444336
distal convoluted tubule, Kidney, ♀2, 40	vein, Brain cortex, ♂1, 11	3	0.153724	0.676508	0.472088	0.470477
distal convoluted tubule, Kidney, ♀1, 24	vein, Brain cortex, ♂1, 11	3	0.153724	0.608128	0.448416	0.44745
principal c., Kidney, ♂2, 26	vein, Brain cortex, ♂1, 11	3	0.292587	0.686327	0.445714	0.444324
principal c., Kidney, ♀2, 13	vein, Brain cortex, ♂1, 11	3	0.292587	0.654663	0.469708	0.468607
principal c., Kidney, ♀1, 33	vein, Brain cortex, ♂1, 11	3	0.292587	0.598384	0.398753	0.397505
principal c. FXYD4+, Kidney, ♂2, 34	vein, Brain cortex, ♂1, 11	3	0.292587	0.690329	0.427581	0.425555
principal c. FXYD4+, Kidney, ♀2, 17	vein, Brain cortex, ♂1, 11	3	0.292587	0.751618	0.470887	0.468637
principal c. KCNE1+, Kidney, ♂2, 23	vein, Brain cortex, ♂1, 11	3	0.292587	0.682474	0.485738	0.484451
principal c. KCNE1+, Kidney, ♀2, 17	vein, Brain cortex, ♂1, 11	3	0.292587	0.781675	0.503198	0.501184
\alpha-intercalated c., Kidney, ♂2, 58	vein, Brain cortex, ♂1, 11	3	0.335236	0.680539	0.424078	0.422215
\alpha-intercalated c., Kidney, ♀2, 439	vein, Brain cortex, ♂1, 11	3	0.335236	0.683133	0.421895	0.419926
\alpha-intercalated c., Kidney, ♀1, 13	vein, Brain cortex, ♂1, 11	3	0.335236	0.70475	0.494225	0.492691
\beta-intercalated c., Kidney, ♂2, 27	vein, Brain cortex, ♂1, 11	3	0.348534	0.72376	0.43806	0.436111
\beta-intercalated c., Kidney, ♀2, 28	vein, Brain cortex, ♂1, 11	3	0.348534	0.729408	0.461431	0.459459
\beta-intercalated c., Kidney, ♀1, 11	vein, Brain cortex, ♂1, 11	3	0.348534	0.729574	0.4611	0.459425
intercalated c./principal c., Kidney, ♂2, 15	vein, Brain cortex, ♂1, 11	3	0.183702	0.679619	0.433431	0.431794
intercalated c./principal c., Kidney, ♀2, 47	vein, Brain cortex, ♂1, 11	3	0.183702	0.687317	0.438403	0.436385
intercalated c./principal c., Kidney, ♀1, 6	vein, Brain cortex, ♂1, 11	3	0.183702	0.689459	0.46627	0.464934
urothelial c., Kidney, ♂2, 7	vein, Brain cortex, ♂1, 11	3	0.320067	0.580214	0.473422	0.4728
vasa recta descend limb SLC14A1+, Kidney, ♂2, 55	vein, Brain cortex, ♂1, 11	2	0.18371	0.520066	0.341044	0.339836
vasa recta descend limb SLC14A1+, Kidney, ♀2, 63	vein, Brain cortex, ♂1, 11	2	0.18371	0.452379	0.333113	0.332314
vasa recta descend limb MGP+, Kidney, ♂2, 96	vein, Brain cortex, ♂1, 11	2	0.18371	0.519374	0.332304	0.331137
vasa recta descend limb MGP+, Kidney, ♀2, 115	vein, Brain cortex, ♂1, 11	2	0.18371	0.462969	0.31715	0.316228
vasa recta descend limb MGP+, Kidney, ♀1, 85	vein, Brain cortex, ♂1, 11	2	0.18371	0.464625	0.316717	0.315764
vasa recta ascend limb IGFBP5+, Kidney, ♂2, 184	vein, Brain cortex, ♂1, 11	2	0.193663	0.59961	0.340743	0.338831
vasa recta ascend limb IGFBP5+, Kidney, ♀2, 725	vein, Brain cortex, ♂1, 11	2	0.193663	0.499725	0.316585	0.315411
vasa recta ascend limb IGFBP5+, Kidney, ♀1, 193	vein, Brain cortex, ♂1, 11	2	0.193663	0.535094	0.309778	0.308368
vasa recta ascend limb IGF1+, Kidney, ♂2, 55	vein, Brain cortex, ♂1, 11	2	0.193663	0.595794	0.359965	0.358384
vasa recta ascend limb IGF1+, Kidney, ♀2, 111	vein, Brain cortex, ♂1, 11	2	0.193663	0.539967	0.327121	0.325828
vasa recta ascend limb IGF1+, Kidney, ♀1, 135	vein, Brain cortex, ♂1, 11	2	0.193663	0.568941	0.31705	0.315427
capillary FABP5-RBP7-, Kidney, ♂2, 35	vein, Brain cortex, ♂1, 11	2	0.0684711	0.591546	0.404001	0.402534
capillary FABP5+RBP7+, Kidney, ♀1, 166	vein, Brain cortex, ♂1, 11	2	0.0684711	0.574447	0.33746	0.335795
glomerular, Kidney, ♂2, 103	vein, Brain cortex, ♂1, 11	2	0.170015	0.666865	0.373366	0.371073
glomerular, Kidney, ♀2, 113	vein, Brain cortex, ♂1, 11	2	0.170015	0.551894	0.347958	0.346566
glomerular, Kidney, ♀1, 46	vein, Brain cortex, ♂1, 11	2	0.170015	0.603239	0.353976	0.352323
lymphatic CCL21+, Kidney, ♀1, 8	vein, Brain cortex, ♂1, 11	2	0.298021	0.689609	0.416409	0.414744
lymphatic ACKR4-CCDC80+, Kidney, ♀2, 6	vein, Brain cortex, ♂1, 11	2	0.298021	0.647009	0.470372	0.469315
vascular smooth muscle, Kidney, ♀2, 39	vein, Brain cortex, ♂1, 11	3	0.530527	0.712354	0.409693	0.407289
vascular smooth muscle, Kidney, ♀1, 50	vein, Brain cortex, ♂1, 11	3	0.530527	0.665644	0.390483	0.388629
fibroblast, Kidney, ♂2, 13	vein, Brain cortex, ♂1, 11	3	0.646364	0.693297	0.455864	0.45368
fibroblast, Kidney, ♀2, 50	vein, Brain cortex, ♂1, 11	3	0.646364	0.657797	0.390603	0.387586
fibroblast, Kidney, ♀1, 40	vein, Brain cortex, ♂1, 11	3	0.646364	0.62387	0.380948	0.378353
fibroblast ASPN+, Kidney, ♂2, 8	vein, Brain cortex, ♂1, 11	3	0.646364	0.598202	0.51748	0.516893
fibroblast TNC+, Kidney, ♀2, 34	vein, Brain cortex, ♂1, 11	3	0.646364	0.670587	0.401387	0.39892
myofibroblast, Kidney, ♂2, 16	vein, Brain cortex, ♂1, 11	3	0.449655	0.703846	0.458795	0.456857
myofibroblast, Kidney, ♀2, 27	vein, Brain cortex, ♂1, 11	3	0.449655	0.657596	0.402615	0.400414
myofibroblast, Kidney, ♀1, 120	vein, Brain cortex, ♂1, 11	3	0.449655	0.649785	0.371513	0.369518
pericyte, Kidney, ♀1, 9	vein, Brain cortex, ♂1, 11	3	0.581691	0.791852	0.530102	0.527309
adipocyte UCP1hi, Kidney, ♀1, 6	vein, Brain cortex, ♂1, 11	3	0.718837	0.947528	0.595125	0.592019
adipocyte UCP1lo, Kidney, ♀1, 5	vein, Brain cortex, ♂1, 11	3	0.718837	0.875344	0.50469	0.502073
mesothelial c., Kidney, ♀2, 5	vein, Brain cortex, ♂1, 11	3	0.207904	0.82474	0.453468	0.450357
reticular c., Kidney, ♀1, 13	vein, Brain cortex, ♂1, 11	3	0.573313	0.764564	0.418433	0.415189
? stromal 1 ST6GAL2+, Kidney, ♀1, 17	vein, Brain cortex, ♂1, 11	3	0.575804	0.662223	0.427135	0.425309
non-myelinating Schwann c., Kidney, ♀1, 3	vein, Brain cortex, ♂1, 11	3	0.576991	0.715825	0.590849	0.590159
basal urothelial c., Bladder, ♂2, 208	vein, Brain cortex, ♂1, 11	3	0.351229	0.49014	0.388621	0.388009
intermediate urothelial c., Bladder, ♂2, 102	vein, Brain cortex, ♂1, 11	3	0.351229	0.560476	0.402527	0.401641
luminal urothelial c., Bladder, ♂2, 56	vein, Brain cortex, ♂1, 11	3	0.351229	0.611488	0.436318	0.435326
artery, Bladder, ♂2, 53	vein, Brain cortex, ♂1, 11	2	0.0580633	0.466454	0.322918	0.321593
artery, Bladder, ♀1, 38	vein, Brain cortex, ♂1, 11	2	0.0580633	0.432729	0.306297	0.305002
vein, Bladder, ♂2, 41	vein, Brain cortex, ♂1, 11	0	0	0.358522	0.299889	0.29942
vein, Bladder, ♀1, 149	vein, Brain cortex, ♂1, 11	0	0	0.326462	0.270416	0.27001
capillary FABP5+RBP7-, Bladder, ♂2, 44	vein, Brain cortex, ♂1, 11	2	0.0684711	0.482252	0.3282	0.327084
capillary FABP5+RBP7-, Bladder, ♀1, 45	vein, Brain cortex, ♂1, 11	2	0.0684711	0.384085	0.302595	0.301995
capillary FABP5+RBP7lo, Bladder, ♂2, 37	vein, Brain cortex, ♂1, 11	2	0.0684711	0.425871	0.329371	0.328626
capillary FABP5+RBP7+, Bladder, ♀1, 28	vein, Brain cortex, ♂1, 11	2	0.0684711	0.376633	0.301258	0.300674
lymphatic CCL21+, Bladder, ♂2, 36	vein, Brain cortex, ♂1, 11	2	0.298021	0.607505	0.36141	0.359622
smooth muscle, Bladder, ♂2, 10	vein, Brain cortex, ♂1, 11	3	0.618136	0.620659	0.436979	0.435924
vascular smooth muscle, Bladder, ♂2, 216	vein, Brain cortex, ♂1, 11	3	0.530527	0.647755	0.391175	0.388981
vascular smooth muscle, Bladder, ♀1, 194	vein, Brain cortex, ♂1, 11	3	0.530527	0.560817	0.348439	0.346974
fibroblast, Bladder, ♂2, 1772	vein, Brain cortex, ♂1, 11	3	0.646364	0.63292	0.359552	0.356834
fibroblast, Bladder, ♀1, 600	vein, Brain cortex, ♂1, 11	3	0.646364	0.53129	0.339568	0.337397
fibroblast PTN+, Bladder, ♂2, 21	vein, Brain cortex, ♂1, 11	3	0.646364	0.622024	0.410858	0.409442
fibroblast ENPP2+, Bladder, ♂2, 50	vein, Brain cortex, ♂1, 11	3	0.646364	0.604246	0.406064	0.40404
fibroblast LY6H+, Bladder, ♂2, 81	vein, Brain cortex, ♂1, 11	3	0.646364	0.61175	0.384428	0.38182
myofibroblast, Bladder, ♂2, 226	vein, Brain cortex, ♂1, 11	3	0.449655	0.597355	0.378773	0.376528
pericyte, Bladder, ♀1, 38	vein, Brain cortex, ♂1, 11	3	0.581691	0.591657	0.370017	0.368486
adipocyte UCP1lo, Bladder, ♀1, 5	vein, Brain cortex, ♂1, 11	3	0.718837	0.803889	0.47476	0.471543
mesothelial c., Bladder, ♂2, 28	vein, Brain cortex, ♂1, 11	3	0.207904	0.74111	0.399849	0.39722
mesothelial c., Bladder, ♀1, 11	vein, Brain cortex, ♂1, 11	3	0.207904	0.757631	0.395481	0.392368
myelinating Schwann c., Bladder, ♂2, 5	vein, Brain cortex, ♂1, 11	3	0.435145	0.574268	0.59043	0.59053
non-myelinating Schwann c., Bladder, ♂2, 27	vein, Brain cortex, ♂1, 11	3	0.576991	0.61197	0.432156	0.430969
non-ciliated c. FXYD4+MUC16+, Uterus, ♀2, 26	vein, Brain cortex, ♂1, 11	3	0.368417	0.553733	0.464882	0.464251
non-ciliated c. FXYD4+MUC16-, Uterus, ♀2, 41	vein, Brain cortex, ♂1, 11	3	0.368417	0.558032	0.478333	0.477831
non-ciliated c. IGFBP1+, Uterus, ♀2, 114	vein, Brain cortex, ♂1, 11	3	0.368417	0.661146	0.406076	0.404044
ciliated c., Uterus, ♀2, 7	vein, Brain cortex, ♂1, 11	3	0.368417	0.786126	0.573561	0.572466
artery, Uterus, ♀2, 11	vein, Brain cortex, ♂1, 11	2	0.0580633	0.505312	0.377977	0.377151
smooth muscle, Uterus, ♀2, 15	vein, Brain cortex, ♂1, 11	3	0.618136	0.677913	0.467198	0.465881
vascular smooth muscle, Uterus, ♀2, 7	vein, Brain cortex, ♂1, 11	3	0.530527	0.714032	0.534059	0.532751
fibroblast, Uterus, ♀2, 67	vein, Brain cortex, ♂1, 11	3	0.646364	0.696326	0.40779	0.405417
myofibroblast, Uterus, ♀2, 303	vein, Brain cortex, ♂1, 11	3	0.449655	0.615638	0.363989	0.361613
pericyte, Uterus, ♀2, 9	vein, Brain cortex, ♂1, 11	3	0.581691	0.676577	0.518359	0.517277
spermatogonium, Testes, ♂2, 59	vein, Brain cortex, ♂1, 11	3	0.569023	0.695226	0.549294	0.548496
early spermatocyte, Testes, ♂2, 223	vein, Brain cortex, ♂1, 11	3	0.578894	0.815105	0.696932	0.696318
pachytene spermatocyte, Testes, ♂2, 2279	vein, Brain cortex, ♂1, 11	3	0.578894	0.860891	0.763473	0.762974
diplotene spermatocyte, Testes, ♂2, 316	vein, Brain cortex, ♂1, 11	3	0.578894	0.916654	0.80888	0.80835
round spermatid, Testes, ♂2, 684	vein, Brain cortex, ♂1, 11	3	0.589776	0.918478	0.838673	0.838264
elongating spermatid, Testes, ♂2, 1162	vein, Brain cortex, ♂1, 11	3	0.589776	0.923998	0.860414	0.86005
elongated spermatid, Testes, ♂2, 877	vein, Brain cortex, ♂1, 11	3	0.589776	0.920483	0.858875	0.85848
neutrophil, Brain cortex, ♀1♂1, 88	vein, Brain cortex, ♂1, 11	3	0.692765	0.765468	0.486922	0.484726
macrophage microglial c., Brain cortex, ♀1♂1&2, 434	vein, Brain cortex, ♂1, 11	3	0.659597	0.714303	0.367311	0.365123
macrophage microglial c., Brainstem, ♀1♂2, 519	vein, Brain cortex, ♂1, 11	3	0.659597	0.687922	0.3875	0.385591
NK c./T c., Hypothalamus Pituitary, ♂2, 113	vein, Brain cortex, ♂1, 11	3	0.705685	0.69805	0.398123	0.396665
hematopoietic precursor, Hypothalamus Pituitary, ♂2, 25	vein, Brain cortex, ♂1, 11	3	0.607543	0.670759	0.412238	0.410923
erythroid progenitor, Hypothalamus Pituitary, ♂2, 57	vein, Brain cortex, ♂1, 11	3	0.586252	0.647435	0.452108	0.451037
erythroid c., Hypothalamus Pituitary, ♂2, 139	vein, Brain cortex, ♂1, 11	3	0.548893	0.877054	0.643493	0.641941
erythroid c. \infty, Hypothalamus Pituitary, ♂2, 599	vein, Brain cortex, ♂1, 11	3	0.548893	0.782617	0.54927	0.548101
neutrophil, Hypothalamus Pituitary, ♂2, 666	vein, Brain cortex, ♂1, 11	3	0.692765	0.780785	0.489331	0.487279
neutrophil \infty, Hypothalamus Pituitary, ♂2, 231	vein, Brain cortex, ♂1, 11	3	0.692765	0.754891	0.467131	0.465429
granulocyte monocyte progenitor, Hypothalamus Pituitary, ♂2, 27	vein, Brain cortex, ♂1, 11	3	0.710421	0.700124	0.435259	0.43394
monocyte \infty, Hypothalamus Pituitary, ♂2, 31	vein, Brain cortex, ♂1, 11	3	0.595803	0.702442	0.43027	0.428905
macrophage microglial c., Hypothalamus Pituitary, ♂2, 120	vein, Brain cortex, ♂1, 11	3	0.659597	0.716641	0.412897	0.411065
dendritic c. Langerhans c., Skin, ♀1♂2, 225	vein, Brain cortex, ♂1, 11	3	0.679985	0.755146	0.424221	0.422331
B c., Fat, ♀1♂2, 525	vein, Brain cortex, ♂1, 11	3	0.720631	0.758775	0.376446	0.374551
B c. \infty, Fat, ♀1, 12	vein, Brain cortex, ♂1, 11	3	0.720631	0.660106	0.426968	0.425741
plasma c., Fat, ♀1♂2, 93	vein, Brain cortex, ♂1, 11	3	0.699463	0.631625	0.426152	0.425021
plasma c. \infty, Fat, ♀1, 5	vein, Brain cortex, ♂1, 11	3	0.699463	0.621569	0.501518	0.500592
NKT c., Fat, ♀1♂2, 51	vein, Brain cortex, ♂1, 11	3	0.72037	0.759682	0.411639	0.40995
T c. CD4+CD8-CCL5-, Fat, ♀1♂2, 2276	vein, Brain cortex, ♂1, 11	3	0.703797	0.727134	0.366028	0.364297
T c. CD4+CD8-CCL5-CCR10+, Fat, ♀1♂2, 637	vein, Brain cortex, ♂1, 11	3	0.703797	0.734194	0.372806	0.370986
T c. CD4+CD8-CCL5-CLDN1+, Fat, ♀1, 176	vein, Brain cortex, ♂1, 11	3	0.703797	0.77559	0.389604	0.387643
T c. CD4-CD8+CCL5+, Fat, ♀1♂2, 352	vein, Brain cortex, ♂1, 11	3	0.701796	0.697154	0.38039	0.378864
T c. CD4-CD8+CCL5-, Fat, ♀1, 198	vein, Brain cortex, ♂1, 11	3	0.701796	0.715503	0.39699	0.395457
T c. CD4-CD8-CCL5-, Fat, ♀1, 126	vein, Brain cortex, ♂1, 11	3	0.679101	0.749298	0.405783	0.404145
T c. \infty, Fat, ♀1♂2, 59	vein, Brain cortex, ♂1, 11	3	0.679101	0.659293	0.420397	0.41915
erythroid c., Fat, ♀1♂2, 28	vein, Brain cortex, ♂1, 11	3	0.548893	0.847213	0.624336	0.622425
neutrophil, Fat, ♀1♂2, 577	vein, Brain cortex, ♂1, 11	3	0.692765	0.743776	0.526079	0.524061
neutrophil IL18BP+, Fat, ♀1, 30	vein, Brain cortex, ♂1, 11	3	0.692765	0.687965	0.603249	0.602174
basophil, Fat, ♀1♂2, 6	vein, Brain cortex, ♂1, 11	3	0.690468	0.671184	0.542932	0.542218
monocyte, Fat, ♀1, 254	vein, Brain cortex, ♂1, 11	3	0.595803	0.556722	0.412973	0.411968
macrophage, Fat, ♀1♂2, 335	vein, Brain cortex, ♂1, 11	3	0.659597	0.65895	0.371572	0.370017
macrophage \infty, Fat, ♀1♂2, 13	vein, Brain cortex, ♂1, 11	3	0.659597	0.742727	0.420444	0.418786
macrophage MRC1+, Fat, ♀1♂2, 411	vein, Brain cortex, ♂1, 11	3	0.659597	0.683791	0.361766	0.35997
conventional dendritic c., Fat, ♀1♂2, 12	vein, Brain cortex, ♂1, 11	3	0.722937	0.67828	0.454545	0.453396
mature dendritic c., Fat, ♀1, 19	vein, Brain cortex, ♂1, 11	3	0.679985	0.713124	0.419536	0.418112
B c., Mammary gland, ♀2, 351	vein, Brain cortex, ♂1, 11	3	0.720631	0.65147	0.383098	0.381723
B c. \infty, Mammary gland, ♀2, 21	vein, Brain cortex, ♂1, 11	3	0.720631	0.810725	0.48193	0.480378
plasma c., Mammary gland, ♀2, 328	vein, Brain cortex, ♂1, 11	3	0.699463	0.670756	0.434892	0.433672
NK c., Mammary gland, ♀2, 89	vein, Brain cortex, ♂1, 11	3	0.754247	0.703103	0.403741	0.402291
T c. CD4+CD8-CCL5-, Mammary gland, ♀2, 3493	vein, Brain cortex, ♂1, 11	3	0.703797	0.686563	0.375501	0.373948
T c. CD4+CD8-CCL5-CLDN1+, Mammary gland, ♀2, 273	vein, Brain cortex, ♂1, 11	3	0.703797	0.785373	0.384657	0.382516
T c. CD4-CD8+CCL5+, Mammary gland, ♀2, 452	vein, Brain cortex, ♂1, 11	3	0.701796	0.658188	0.385731	0.384362
T c. \infty, Mammary gland, ♀2, 25	vein, Brain cortex, ♂1, 11	3	0.679101	0.733308	0.436193	0.434685
macrophage ENPP2+, Mammary gland, ♀2, 38	vein, Brain cortex, ♂1, 11	3	0.659597	0.746965	0.42796	0.425976
mature dendritic c., Mammary gland, ♀2, 100	vein, Brain cortex, ♂1, 11	3	0.679985	0.714391	0.405899	0.40437
B c., Limb muscle, ♀1, 201	vein, Brain cortex, ♂1, 11	3	0.720631	0.742864	0.386239	0.384539
B c. \infty, Limb muscle, ♀1, 12	vein, Brain cortex, ♂1, 11	3	0.720631	0.678642	0.454987	0.453786
T c. CD4+CD8-CCL5-, Limb muscle, ♀1, 628	vein, Brain cortex, ♂1, 11	3	0.703797	0.726482	0.368315	0.366621
T c. CD4+CD8-CCL5-CLDN1+, Limb muscle, ♀1, 153	vein, Brain cortex, ♂1, 11	3	0.703797	0.765763	0.386733	0.384927
T c. CD4-CD8+CCL5-, Limb muscle, ♀1, 253	vein, Brain cortex, ♂1, 11	3	0.701796	0.760754	0.378473	0.376629
neutrophil, Limb muscle, ♀1, 52	vein, Brain cortex, ♂1, 11	3	0.692765	0.728463	0.508277	0.5065
basophil, Limb muscle, ♀1, 5	vein, Brain cortex, ♂1, 11	3	0.690468	0.64791	0.599091	0.598732
macrophage, Limb muscle, ♀1, 148	vein, Brain cortex, ♂1, 11	3	0.659597	0.680998	0.361495	0.35973
B c., Bone, ♀1♂2, 113	vein, Brain cortex, ♂1, 11	3	0.720631	0.691504	0.41137	0.40999
B c. \infty, Bone, ♂2, 18	vein, Brain cortex, ♂1, 11	3	0.720631	0.819258	0.497779	0.496237
plasma c., Bone, ♀1♂2, 546	vein, Brain cortex, ♂1, 11	3	0.699463	0.709085	0.435241	0.433892
NK c./T c. \infty, Bone, ♀1♂2, 32	vein, Brain cortex, ♂1, 11	3	0.705685	0.655083	0.473037	0.471978
T c. CD4+CD8-CCL5-, Bone, ♀1♂2, 105	vein, Brain cortex, ♂1, 11	3	0.703797	0.723821	0.402635	0.401059
T c. CD4-CD8+CCL5+, Bone, ♀1♂2, 114	vein, Brain cortex, ♂1, 11	3	0.701796	0.691655	0.405828	0.404404
hematopoietic precursor, Bone, ♀1♂2, 122	vein, Brain cortex, ♂1, 11	3	0.607543	0.65157	0.398407	0.397109
megakaryocyte progenitor, Bone, ♀1♂2, 31	vein, Brain cortex, ♂1, 11	3	0.672296	0.755863	0.42373	0.421971
erythroid progenitor, Bone, ♀1♂2, 498	vein, Brain cortex, ♂1, 11	3	0.586252	0.656486	0.451286	0.450167
erythroid c., Bone, ♀1♂2, 249	vein, Brain cortex, ♂1, 11	3	0.548893	0.834218	0.581616	0.580305
erythroid c. \infty, Bone, ♀1♂2, 761	vein, Brain cortex, ♂1, 11	3	0.548893	0.737185	0.508269	0.507132
neutrophil, Bone, ♀1♂2, 2512	vein, Brain cortex, ♂1, 11	3	0.692765	0.788881	0.491923	0.489737
neutrophil \infty, Bone, ♀1♂2, 6598	vein, Brain cortex, ♂1, 11	3	0.692765	0.769866	0.471748	0.470069
granulocyte monocyte progenitor, Bone, ♀1♂2, 212	vein, Brain cortex, ♂1, 11	3	0.710421	0.679094	0.444696	0.443502
monocyte, Bone, ♀1♂2, 919	vein, Brain cortex, ♂1, 11	3	0.595803	0.735556	0.405084	0.403273
monocyte \infty, Bone, ♀1♂2, 996	vein, Brain cortex, ♂1, 11	3	0.595803	0.727133	0.435949	0.434465
macrophage/monocyte \infty, Bone, ♀1♂2, 269	vein, Brain cortex, ♂1, 11	3	0.699369	0.708732	0.454332	0.453056
macrophage osteoclast, Bone, ♀1♂2, 80	vein, Brain cortex, ♂1, 11	3	0.659597	0.741463	0.419627	0.417779
conventional dendritic c., Bone, ♀1♂2, 24	vein, Brain cortex, ♂1, 11	3	0.722937	0.68366	0.437605	0.436362
plasmacytoid dendritic c., Bone, ♀1♂2, 25	vein, Brain cortex, ♂1, 11	3	0.645391	0.700958	0.447303	0.446035
B c., Bone marrow, ♀1&2♂2, 141	vein, Brain cortex, ♂1, 11	3	0.720631	0.718599	0.414008	0.412535
plasma c., Bone marrow, ♀1&2♂2, 402	vein, Brain cortex, ♂1, 11	3	0.699463	0.664379	0.432438	0.431231
plasma c. \infty, Bone marrow, ♀2♂2, 9	vein, Brain cortex, ♂1, 11	3	0.699463	0.757917	0.496117	0.49482
NK c., Bone marrow, ♀1&2♂2, 112	vein, Brain cortex, ♂1, 11	3	0.754247	0.740516	0.436613	0.435149
NKT c., Bone marrow, ♀1&2♂2, 79	vein, Brain cortex, ♂1, 11	3	0.72037	0.762724	0.438237	0.436696
NK c./T c. \infty, Bone marrow, ♀1&2♂2, 31	vein, Brain cortex, ♂1, 11	3	0.705685	0.683482	0.45827	0.457102
T c. CD4+CD8-CCL5-, Bone marrow, ♀1&2♂2, 460	vein, Brain cortex, ♂1, 11	3	0.703797	0.73934	0.392165	0.390545
T c. CD4-CD8+CCL5+, Bone marrow, ♀1&2♂2, 301	vein, Brain cortex, ♂1, 11	3	0.701796	0.713631	0.412717	0.411269
hematopoietic precursor, Bone marrow, ♀1&2♂2, 158	vein, Brain cortex, ♂1, 11	3	0.607543	0.697739	0.39826	0.396805
megakaryocyte progenitor, Bone marrow, ♀1&2♂2, 43	vein, Brain cortex, ♂1, 11	3	0.672296	0.762107	0.425744	0.423812
erythroid progenitor, Bone marrow, ♀1&2♂2, 871	vein, Brain cortex, ♂1, 11	3	0.586252	0.668498	0.455099	0.453975
erythroid c., Bone marrow, ♀1♂2, 1015	vein, Brain cortex, ♂1, 11	3	0.548893	0.852448	0.593874	0.592282
erythroid c. \infty, Bone marrow, ♀1♂2, 3686	vein, Brain cortex, ♂1, 11	3	0.548893	0.777468	0.552442	0.551291
neutrophil, Bone marrow, ♀1&2♂2, 14848	vein, Brain cortex, ♂1, 11	3	0.692765	0.829199	0.508329	0.505915
neutrophil \infty, Bone marrow, ♀1&2♂2, 6167	vein, Brain cortex, ♂1, 11	3	0.692765	0.797915	0.469757	0.467776
basophil, Bone marrow, ♀1&2♂2, 21	vein, Brain cortex, ♂1, 11	3	0.690468	0.80685	0.477661	0.476162
granulocyte monocyte progenitor, Bone marrow, ♀1&2♂2, 95	vein, Brain cortex, ♂1, 11	3	0.710421	0.702602	0.423674	0.422301
monocyte, Bone marrow, ♀1&2♂2, 659	vein, Brain cortex, ♂1, 11	3	0.595803	0.773627	0.408663	0.40668
monocyte \infty, Bone marrow, ♀1&2♂2, 434	vein, Brain cortex, ♂1, 11	3	0.595803	0.752426	0.427602	0.425937
macrophage CD5L+, Bone marrow, ♀1&2♂2, 42	vein, Brain cortex, ♂1, 11	3	0.659597	0.797188	0.459917	0.458014
conventional dendritic c., Bone marrow, ♀1&2♂2, 16	vein, Brain cortex, ♂1, 11	3	0.722937	0.754367	0.457292	0.455898
plasmacytoid dendritic c., Bone marrow, ♀1&2♂2, 63	vein, Brain cortex, ♂1, 11	3	0.645391	0.72169	0.4261	0.424682
dendritic c. FLT3+IGSF6+, Bone marrow, ♀1&2, 36	vein, Brain cortex, ♂1, 11	3	0.679985	0.7366	0.432423	0.43097
B c., Blood, ♀1&2♂1&2, 731	vein, Brain cortex, ♂1, 11	3	0.720631	0.684228	0.374024	0.372506
NK c., Blood, ♀1&2♂1&2, 375	vein, Brain cortex, ♂1, 11	3	0.754247	0.758139	0.384273	0.38249
T c. CD4+CD8-CCL5-, Blood, ♀1&2♂1&2, 1695	vein, Brain cortex, ♂1, 11	3	0.703797	0.75488	0.362919	0.361019
T c. CD4+CD8-CCL5-CCR10+, Blood, ♀2♂1, 139	vein, Brain cortex, ♂1, 11	3	0.703797	0.705166	0.389168	0.387592
T c. CD4-CD8+CCL5+, Blood, ♀1&2♂1&2, 156	vein, Brain cortex, ♂1, 11	3	0.701796	0.662872	0.386373	0.384991
hematopoietic precursor, Blood, ♀2♂1, 81	vein, Brain cortex, ♂1, 11	3	0.607543	0.637442	0.363126	0.361736
megakaryocyte progenitor, Blood, ♂1, 100	vein, Brain cortex, ♂1, 11	3	0.672296	0.740119	0.441913	0.440247
platelet, Blood, ♀1♂1, 117	vein, Brain cortex, ♂1, 11	3	0.724647	0.804645	0.513431	0.511085
erythroid c., Blood, ♀1♂1, 125	vein, Brain cortex, ♂1, 11	3	0.548893	0.908073	0.605677	0.602328
erythroid c. \infty, Blood, ♂1, 25	vein, Brain cortex, ♂1, 11	3	0.548893	0.883838	0.549595	0.547412
neutrophil, Blood, ♀1&2♂1&2, 12537	vein, Brain cortex, ♂1, 11	3	0.692765	0.834612	0.532864	0.530368
neutrophil \infty, Blood, ♀1&2♂1, 129	vein, Brain cortex, ♂1, 11	3	0.692765	0.769754	0.440703	0.43869
monocyte, Blood, ♀1&2♂1&2, 1294	vein, Brain cortex, ♂1, 11	3	0.595803	0.749653	0.399971	0.397947
monocyte \infty, Blood, ♀1&2♂1, 18	vein, Brain cortex, ♂1, 11	3	0.595803	0.759634	0.421541	0.419734
macrophage/monocyte, Blood, ♀1&2♂1, 33	vein, Brain cortex, ♂1, 11	3	0.699369	0.77143	0.425034	0.423078
B c., Spleen, ♀1&2♂2, 1581	vein, Brain cortex, ♂1, 11	3	0.720631	0.6734	0.384607	0.383174
B c. \infty, Spleen, ♀2♂2, 61	vein, Brain cortex, ♂1, 11	3	0.720631	0.723599	0.443437	0.442083
plasma c., Spleen, ♀1&2♂2, 1015	vein, Brain cortex, ♂1, 11	3	0.699463	0.665126	0.436571	0.435357
plasma c. \infty, Spleen, ♀1&2♂2, 28	vein, Brain cortex, ♂1, 11	3	0.699463	0.669817	0.454097	0.452962
NK c., Spleen, ♀1&2♂2, 190	vein, Brain cortex, ♂1, 11	3	0.754247	0.736324	0.396064	0.394432
NKT c., Spleen, ♀1&2♂2, 616	vein, Brain cortex, ♂1, 11	3	0.72037	0.6913	0.394496	0.393049
NK c./T c., Spleen, ♀1&2♂2, 73	vein, Brain cortex, ♂1, 11	3	0.705685	0.714804	0.425482	0.424083
NK c./T c. \infty, Spleen, ♀1&2♂2, 139	vein, Brain cortex, ♂1, 11	3	0.705685	0.66474	0.427163	0.425918
T c. CD4+CD8-CCL5-, Spleen, ♀1&2♂2, 923	vein, Brain cortex, ♂1, 11	3	0.703797	0.6989	0.368978	0.367397
T c. CD4-CD8+CCL5+, Spleen, ♀1&2♂2, 624	vein, Brain cortex, ♂1, 11	3	0.701796	0.68061	0.387738	0.3863
T c. CD4+CD8+CCL5+, Spleen, ♀1&2♂2, 297	vein, Brain cortex, ♂1, 11	3	0.679101	0.679414	0.395414	0.394012
erythroid progenitor, Spleen, ♀1&2, 67	vein, Brain cortex, ♂1, 11	3	0.586252	0.685321	0.441257	0.440023
erythroid c., Spleen, ♀1&2♂2, 22	vein, Brain cortex, ♂1, 11	3	0.548893	0.8402	0.596609	0.595363
erythroid c. \infty, Spleen, ♀1&2♂2, 63	vein, Brain cortex, ♂1, 11	3	0.548893	0.794319	0.496609	0.495173
neutrophil, Spleen, ♀1&2♂2, 1545	vein, Brain cortex, ♂1, 11	3	0.692765	0.827195	0.523523	0.521134
neutrophil \infty, Spleen, ♀1&2♂2, 86	vein, Brain cortex, ♂1, 11	3	0.692765	0.775077	0.451691	0.449725
monocyte, Spleen, ♀1&2♂2, 518	vein, Brain cortex, ♂1, 11	3	0.595803	0.753485	0.394487	0.39255
macrophage/monocyte, Spleen, ♀2♂2, 141	vein, Brain cortex, ♂1, 11	3	0.699369	0.728205	0.401317	0.399676
macrophage, Spleen, ♀1&2♂2, 515	vein, Brain cortex, ♂1, 11	3	0.659597	0.756683	0.426337	0.424417
macrophage MARCO+, Spleen, ♀1&2♂2, 99	vein, Brain cortex, ♂1, 11	3	0.659597	0.774975	0.412356	0.410204
conventional dendritic c., Spleen, ♀1&2♂2, 62	vein, Brain cortex, ♂1, 11	3	0.722937	0.710622	0.418746	0.417334
plasmacytoid dendritic c., Spleen, ♀1&2♂2, 37	vein, Brain cortex, ♂1, 11	3	0.645391	0.65597	0.439293	0.43813
mature dendritic c., Spleen, ♀1&2♂2, 15	vein, Brain cortex, ♂1, 11	3	0.679985	0.751835	0.456668	0.455275
dendritic c. FLT3+IGSF6+, Spleen, ♀1&2♂2, 67	vein, Brain cortex, ♂1, 11	3	0.679985	0.684156	0.40468	0.403299
B c., Lung, ♀1&2♂1&2, 241	vein, Brain cortex, ♂1, 11	3	0.720631	0.629714	0.380009	0.378692
plasma c., Lung, ♀2♂1&2, 143	vein, Brain cortex, ♂1, 11	3	0.699463	0.569613	0.413009	0.412065
innate lymphoid c., Lung, ♂2, 74	vein, Brain cortex, ♂1, 11	3	0.664404	0.732714	0.401741	0.399998
NK c. \infty, Lung, ♀1&2♂1&2, 236	vein, Brain cortex, ♂1, 11	3	0.754247	0.726204	0.432626	0.431194
NK c. GZMB+, Lung, ♀1&2♂1&2, 1706	vein, Brain cortex, ♂1, 11	3	0.754247	0.773237	0.402265	0.400307
NK c. KLRD1+, Lung, ♀2♂1&2, 1256	vein, Brain cortex, ♂1, 11	3	0.754247	0.755286	0.399941	0.398141
NKT c., Lung, ♀1&2♂1&2, 519	vein, Brain cortex, ♂1, 11	3	0.72037	0.723097	0.39813	0.39654
NK c./T c., Lung, ♀1♂2, 292	vein, Brain cortex, ♂1, 11	3	0.705685	0.717832	0.400605	0.399045
T c. CD4+CD8-CCL5+, Lung, ♂2, 152	vein, Brain cortex, ♂1, 11	3	0.703797	0.651942	0.409206	0.407959
T c. CD4+CD8-CCL5-, Lung, ♀1&2♂1&2, 1112	vein, Brain cortex, ♂1, 11	3	0.703797	0.691204	0.362369	0.360688
T c. CD4-CD8+CCL5+, Lung, ♀1&2♂1&2, 388	vein, Brain cortex, ♂1, 11	3	0.701796	0.719998	0.385914	0.384227
T c. CD4+CD8+CCL5+, Lung, ♂2, 1490	vein, Brain cortex, ♂1, 11	3	0.679101	0.696458	0.39182	0.390304
T c. \infty, Lung, ♀1&2♂1&2, 460	vein, Brain cortex, ♂1, 11	3	0.679101	0.676388	0.423451	0.422176
erythroid c., Lung, ♂1, 14	vein, Brain cortex, ♂1, 11	3	0.548893	0.915626	0.635629	0.633017
neutrophil, Lung, ♀1&2♂1&2, 6115	vein, Brain cortex, ♂1, 11	3	0.692765	0.758425	0.514051	0.512149
neutrophil \infty, Lung, ♀1&2♂1&2, 262	vein, Brain cortex, ♂1, 11	3	0.692765	0.739096	0.421569	0.41972
neutrophil CCL13+, Lung, ♀1♂1, 490	vein, Brain cortex, ♂1, 11	3	0.692765	0.799064	0.516643	0.5139
neutrophil IL18BP+, Lung, ♀1♂1, 362	vein, Brain cortex, ♂1, 11	3	0.692765	0.754732	0.526754	0.524926
eosinophil, Lung, ♂1, 14	vein, Brain cortex, ♂1, 11	3	0.679529	0.824666	0.539086	0.537335
granulocyte monocyte progenitor, Lung, ♂1, 13	vein, Brain cortex, ♂1, 11	3	0.710421	0.658155	0.423714	0.422508
monocyte, Lung, ♀1&2♂1&2, 2696	vein, Brain cortex, ♂1, 11	3	0.595803	0.670974	0.380536	0.378884
monocyte \infty, Lung, ♀1♂1&2, 78	vein, Brain cortex, ♂1, 11	3	0.595803	0.707281	0.391092	0.389426
alveolar macrophage, Lung, ♀1&2♂1&2, 3366	vein, Brain cortex, ♂1, 11	3	0.718816	0.774323	0.407051	0.404858
alveolar macrophage \infty, Lung, ♀1&2♂1&2, 913	vein, Brain cortex, ♂1, 11	3	0.718816	0.739293	0.418443	0.416746
alveolar macrophage CXCL10+, Lung, ♀1♂2, 187	vein, Brain cortex, ♂1, 11	3	0.718816	0.740973	0.408085	0.406218
alveolar macrophage LPL+, Lung, ♀1♂2, 197	vein, Brain cortex, ♂1, 11	3	0.718816	0.788172	0.480785	0.478514
interstitial macrophage, Lung, ♀1&2♂1&2, 1457	vein, Brain cortex, ♂1, 11	3	0.659597	0.655169	0.37731	0.3758
interstitial macrophage ABCA8+, Lung, ♀1&2♂1&2, 321	vein, Brain cortex, ♂1, 11	3	0.659597	0.689203	0.384394	0.382625
interstitial macrophage CXCL10+, Lung, ♀1♂2, 107	vein, Brain cortex, ♂1, 11	3	0.659597	0.674036	0.395755	0.394295
conventional dendritic c., Lung, ♀1&2♂1&2, 132	vein, Brain cortex, ♂1, 11	3	0.722937	0.677723	0.405248	0.403892
plasmacytoid dendritic c., Lung, ♂2, 65	vein, Brain cortex, ♂1, 11	3	0.645391	0.651409	0.439849	0.438729
mature dendritic c., Lung, ♂1&2, 75	vein, Brain cortex, ♂1, 11	3	0.679985	0.720445	0.416255	0.414797
dendritic c. FLT3+IGSF6+, Lung, ♂1&2, 188	vein, Brain cortex, ♂1, 11	3	0.679985	0.609722	0.392809	0.391655
NK c./T c., Trachea, ♀1&2♂2, 110	vein, Brain cortex, ♂1, 11	3	0.705685	0.743167	0.407878	0.406014
neutrophil, Trachea, ♀1&2♂2, 55	vein, Brain cortex, ♂1, 11	3	0.692765	0.747966	0.516528	0.514751
macrophage/monocyte, Trachea, ♀1♂2, 37	vein, Brain cortex, ♂1, 11	3	0.699369	0.673927	0.419023	0.417615
basophil, Tongue, ♀1♂2, 15	vein, Brain cortex, ♂1, 11	3	0.690468	0.659292	0.487195	0.486208
macrophage, Tongue, ♀1♂2, 70	vein, Brain cortex, ♂1, 11	3	0.659597	0.614716	0.418107	0.416941
macrophage CTSD+, Tongue, ♂2, 52	vein, Brain cortex, ♂1, 11	3	0.659597	0.697618	0.41751	0.415708
mature dendritic c., Tongue, ♀1♂2, 35	vein, Brain cortex, ♂1, 11	3	0.679985	0.699904	0.451359	0.449867
macrophage, Small intestine, ♀1♂2, 131	vein, Brain cortex, ♂1, 11	3	0.659597	0.716616	0.401092	0.399275
macrophage MS4A7+, Small intestine, ♀1♂2, 35	vein, Brain cortex, ♂1, 11	3	0.659597	0.723337	0.434848	0.4334
T c. CD4-CD8+CCL5+, Colon, ♀1♂2, 338	vein, Brain cortex, ♂1, 11	3	0.701796	0.727782	0.378965	0.377282
B c., Liver, ♀1&2♂2, 106	vein, Brain cortex, ♂1, 11	3	0.720631	0.629065	0.399087	0.397872
plasma c., Liver, ♀1&2♂2, 476	vein, Brain cortex, ♂1, 11	3	0.699463	0.64806	0.449907	0.448803
plasma c. \infty, Liver, ♀1&2♂2, 22	vein, Brain cortex, ♂1, 11	3	0.699463	0.643298	0.460783	0.459751
NK c., Liver, ♀1&2♂2, 144	vein, Brain cortex, ♂1, 11	3	0.754247	0.761525	0.394044	0.392192
NKT c., Liver, ♀1&2♂2, 301	vein, Brain cortex, ♂1, 11	3	0.72037	0.737082	0.393284	0.39164
NK c./T c. \infty, Liver, ♀1&2♂2, 94	vein, Brain cortex, ♂1, 11	3	0.705685	0.686449	0.416526	0.415187
T c. CD4+CD8-CCL5-, Liver, ♀1&2♂2, 511	vein, Brain cortex, ♂1, 11	3	0.703797	0.709979	0.37368	0.372017
T c. CD4-CD8+CCL5+, Liver, ♀1&2♂2, 2243	vein, Brain cortex, ♂1, 11	3	0.701796	0.727998	0.378579	0.376888
neutrophil, Liver, ♀1&2♂2, 969	vein, Brain cortex, ♂1, 11	3	0.692765	0.803983	0.526881	0.52471
monocyte, Liver, ♀1&2♂2, 271	vein, Brain cortex, ♂1, 11	3	0.595803	0.709321	0.400281	0.398523
macrophage Kupffer c., Liver, ♀1&2♂2, 382	vein, Brain cortex, ♂1, 11	3	0.659597	0.666889	0.377408	0.375796
macrophage Kupffer c. \infty, Liver, ♀1&2♂2, 43	vein, Brain cortex, ♂1, 11	3	0.659597	0.636363	0.417612	0.416464
macrophage Kupffer c. CD5L+MARCO+, Liver, ♀1&2♂2, 215	vein, Brain cortex, ♂1, 11	3	0.659597	0.727339	0.402132	0.400102
macrophage Kupffer c. CD5L-MARCO+, Liver, ♀1&2♂2, 575	vein, Brain cortex, ♂1, 11	3	0.659597	0.717452	0.402441	0.400704
macrophage Kupffer c. MS4A7+, Liver, ♀1&2♂2, 562	vein, Brain cortex, ♂1, 11	3	0.659597	0.613662	0.400304	0.39916
conventional dendritic c., Liver, ♀1&2♂2, 112	vein, Brain cortex, ♂1, 11	3	0.722937	0.6434	0.400746	0.399497
plasmacytoid dendritic c., Liver, ♀1&2♂2, 84	vein, Brain cortex, ♂1, 11	3	0.645391	0.654772	0.415253	0.414017
mature dendritic c., Liver, ♀2♂2, 24	vein, Brain cortex, ♂1, 11	3	0.679985	0.725987	0.435806	0.434332
dendritic c. FLT3+IGSF6+, Liver, ♀1&2♂2, 80	vein, Brain cortex, ♂1, 11	3	0.679985	0.594826	0.38298	0.381847
dendritic c. \infty, Liver, ♀2♂2, 22	vein, Brain cortex, ♂1, 11	3	0.679985	0.5751	0.425152	0.424228
B c., Pancreas, ♀1♂2, 1786	vein, Brain cortex, ♂1, 11	3	0.720631	0.660614	0.386497	0.385078
B c. \infty, Pancreas, ♀1♂2, 37	vein, Brain cortex, ♂1, 11	3	0.720631	0.645699	0.437867	0.436672
B c. SOX5+, Pancreas, ♂2, 93	vein, Brain cortex, ♂1, 11	3	0.720631	0.72064	0.425138	0.423691
plasma c., Pancreas, ♀1♂2, 76	vein, Brain cortex, ♂1, 11	3	0.699463	0.661242	0.418514	0.416969
plasma c. \infty, Pancreas, ♂2, 12	vein, Brain cortex, ♂1, 11	3	0.699463	0.691935	0.511439	0.51045
NK c. CHN1+, Pancreas, ♂2, 53	vein, Brain cortex, ♂1, 11	3	0.754247	0.734782	0.415819	0.414277
NKT c., Pancreas, ♀1♂2, 85	vein, Brain cortex, ♂1, 11	3	0.72037	0.711776	0.405927	0.404405
NK c./T c., Pancreas, ♂2, 98	vein, Brain cortex, ♂1, 11	3	0.705685	0.737017	0.41258	0.411013
T c. CD4+CD8-CCL5-, Pancreas, ♀1♂2, 1203	vein, Brain cortex, ♂1, 11	3	0.703797	0.729979	0.375949	0.374193
T c. CD4-CD8+CCL5+, Pancreas, ♀1♂2, 180	vein, Brain cortex, ♂1, 11	3	0.701796	0.704992	0.387745	0.386095
T c. \infty, Pancreas, ♂2, 23	vein, Brain cortex, ♂1, 11	3	0.679101	0.682997	0.455114	0.453879
neutrophil, Pancreas, ♀1♂2, 70	vein, Brain cortex, ♂1, 11	3	0.692765	0.806937	0.502622	0.499832
macrophage, Pancreas, ♀1♂2, 115	vein, Brain cortex, ♂1, 11	3	0.659597	0.687123	0.368259	0.366337
macrophage MRC1+, Pancreas, ♀1♂2, 179	vein, Brain cortex, ♂1, 11	3	0.659597	0.739549	0.381615	0.379268
macrophage ENPP2+, Pancreas, ♂2, 59	vein, Brain cortex, ♂1, 11	3	0.659597	0.719383	0.40691	0.404994
conventional dendritic c., Pancreas, ♀1♂2, 29	vein, Brain cortex, ♂1, 11	3	0.722937	0.625422	0.403624	0.402359
plasmacytoid dendritic c., Pancreas, ♂2, 16	vein, Brain cortex, ♂1, 11	3	0.645391	0.686046	0.482762	0.481682
mature dendritic c., Pancreas, ♂2, 30	vein, Brain cortex, ♂1, 11	3	0.679985	0.738596	0.42994	0.428467
dendritic c. FLT3+IGSF6+, Pancreas, ♂2, 87	vein, Brain cortex, ♂1, 11	3	0.679985	0.586745	0.39026	0.38915
B c., Kidney, ♀1&2♂2, 629	vein, Brain cortex, ♂1, 11	3	0.720631	0.634455	0.36875	0.367379
B c. \infty, Kidney, ♀1&2♂2, 8	vein, Brain cortex, ♂1, 11	3	0.720631	0.756173	0.478504	0.477178
plasma c., Kidney, ♀1&2♂2, 156	vein, Brain cortex, ♂1, 11	3	0.699463	0.643449	0.426682	0.425506
plasma c. \infty, Kidney, ♀1♂2, 7	vein, Brain cortex, ♂1, 11	3	0.699463	0.716883	0.520543	0.519535
innate lymphoid c., Kidney, ♀1&2♂2, 45	vein, Brain cortex, ♂1, 11	3	0.664404	0.734019	0.417404	0.415823
NK c., Kidney, ♀1&2♂2, 171	vein, Brain cortex, ♂1, 11	3	0.754247	0.732939	0.388301	0.386608
NK c. CHN1+, Kidney, ♀1♂2, 83	vein, Brain cortex, ♂1, 11	3	0.754247	0.675706	0.38902	0.387603
NKT c., Kidney, ♀1&2♂2, 88	vein, Brain cortex, ♂1, 11	3	0.72037	0.707994	0.407367	0.405919
NK c./T c. \infty, Kidney, ♀1&2♂2, 31	vein, Brain cortex, ♂1, 11	3	0.705685	0.679695	0.452888	0.451726
T c. CD4+CD8-CCL5-, Kidney, ♀1&2♂2, 1305	vein, Brain cortex, ♂1, 11	3	0.703797	0.692384	0.357383	0.355755
T c. CD4-CD8+CCL5+, Kidney, ♀1&2♂2, 713	vein, Brain cortex, ♂1, 11	3	0.701796	0.669823	0.379785	0.378351
T c. CD4+CD8+CCL5+, Kidney, ♂2, 173	vein, Brain cortex, ♂1, 11	3	0.679101	0.710361	0.396562	0.395011
neutrophil, Kidney, ♀1&2♂2, 402	vein, Brain cortex, ♂1, 11	3	0.692765	0.762789	0.511038	0.509067
monocyte, Kidney, ♀1&2♂2, 217	vein, Brain cortex, ♂1, 11	3	0.595803	0.683135	0.38937	0.387677
macrophage, Kidney, ♀1&2♂2, 261	vein, Brain cortex, ♂1, 11	3	0.659597	0.625348	0.367364	0.365936
macrophage MRC1+, Kidney, ♀1&2♂2, 128	vein, Brain cortex, ♂1, 11	3	0.659597	0.700165	0.39358	0.391724
macrophage MARCO+, Kidney, ♀1, 85	vein, Brain cortex, ♂1, 11	3	0.659597	0.690224	0.413276	0.411859
macrophage EPCAM+, Kidney, ♀1&2♂2, 393	vein, Brain cortex, ♂1, 11	3	0.659597	0.650003	0.37182	0.370124
macrophage ABCG1+, Kidney, ♂2, 14	vein, Brain cortex, ♂1, 11	3	0.659597	0.790236	0.44956	0.447475
conventional dendritic c., Kidney, ♀1&2♂2, 46	vein, Brain cortex, ♂1, 11	3	0.722937	0.574424	0.409472	0.408514
plasmacytoid dendritic c., Kidney, ♀1&2♂2, 28	vein, Brain cortex, ♂1, 11	3	0.645391	0.613845	0.441845	0.44074
dendritic c. FLT3+IGSF6+, Kidney, ♀1&2♂2, 63	vein, Brain cortex, ♂1, 11	3	0.679985	0.606937	0.384204	0.383025
NK c./T c., Bladder, ♀1♂2, 64	vein, Brain cortex, ♂1, 11	3	0.705685	0.642587	0.396418	0.395153
T c. CD4+CD8-CCL5-, Bladder, ♀1♂2, 374	vein, Brain cortex, ♂1, 11	3	0.703797	0.660512	0.360913	0.359316
neutrophil, Bladder, ♀1♂2, 105	vein, Brain cortex, ♂1, 11	3	0.692765	0.722169	0.556526	0.554606
neutrophil IL18BP+, Bladder, ♀1, 1088	vein, Brain cortex, ♂1, 11	3	0.692765	0.681322	0.563149	0.561926
basophil, Bladder, ♀1♂2, 12	vein, Brain cortex, ♂1, 11	3	0.690468	0.635828	0.533677	0.532976
monocyte, Bladder, ♀1, 373	vein, Brain cortex, ♂1, 11	3	0.595803	0.494009	0.436931	0.436437
macrophage, Bladder, ♀1♂2, 416	vein, Brain cortex, ♂1, 11	3	0.659597	0.641358	0.377618	0.37595
conventional dendritic c., Bladder, ♂2, 23	vein, Brain cortex, ♂1, 11	3	0.722937	0.645798	0.432616	0.431498
mature dendritic c., Bladder, ♀1♂2, 14	vein, Brain cortex, ♂1, 11	3	0.679985	0.664637	0.470985	0.469927
T c. CD4-CD8+CCL5+, Uterus, ♀2, 429	vein, Brain cortex, ♂1, 11	3	0.701796	0.667349	0.386862	0.385449
neutrophil, Uterus, ♀2, 50	vein, Brain cortex, ♂1, 11	3	0.692765	0.714858	0.516035	0.514425
neutrophil IL18BP+, Uterus, ♀2, 55	vein, Brain cortex, ♂1, 11	3	0.692765	0.706814	0.539842	0.538652
macrophage LTC4S+, Uterus, ♀2, 242	vein, Brain cortex, ♂1, 11	3	0.659597	0.716671	0.406067	0.404114
macrophage MGST1+, Uterus, ♀2, 120	vein, Brain cortex, ♂1, 11	3	0.659597	0.658651	0.402652	0.401215
capillary FABP5-RBP7-, Brain cortex, ♂2, 39	vein, Brain cortex, ♀1, 29	2	0.0684711	0.445023	0.298301	0.297195
capillary FABP5-RBP7-, Brain cortex, ♂1, 398	vein, Brain cortex, ♀1, 29	2	0.0684711	0.295526	0.198944	0.19821
capillary FABP5-RBP7-, Brain cortex, ♀1, 284	vein, Brain cortex, ♀1, 29	2	0.0684711	0.22665	0.167855	0.167429
vascular smooth muscle, Brain cortex, ♂2, 16	vein, Brain cortex, ♀1, 29	3	0.530527	0.624601	0.414247	0.412771
vascular smooth muscle, Brain cortex, ♂1, 66	vein, Brain cortex, ♀1, 29	3	0.530527	0.591295	0.335993	0.334226
vascular smooth muscle, Brain cortex, ♀1, 231	vein, Brain cortex, ♀1, 29	3	0.530527	0.571455	0.30859	0.30677
pericyte, Brain cortex, ♂2, 6	vein, Brain cortex, ♀1, 29	3	0.581691	0.721239	0.56274	0.561569
pericyte, Brain cortex, ♂1, 66	vein, Brain cortex, ♀1, 29	3	0.581691	0.679191	0.340868	0.338656
pericyte, Brain cortex, ♀1, 33	vein, Brain cortex, ♀1, 29	3	0.581691	0.693369	0.358928	0.356637
leptomeningeal c., Brain cortex, ♂2, 9	vein, Brain cortex, ♀1, 29	3	0.601928	0.675784	0.420084	0.418182
leptomeningeal c., Brain cortex, ♂1, 7	vein, Brain cortex, ♀1, 29	3	0.601928	0.648828	0.416948	0.415195
leptomeningeal c., Brain cortex, ♀1, 35	vein, Brain cortex, ♀1, 29	3	0.601928	0.693755	0.35557	0.352483
GABA neuron GRIK1+MEIS2+NECAB1-, Brain cortex, ♂1, 15	vein, Brain cortex, ♀1, 29	3	0.695643	0.804828	0.482964	0.480808
GABA neuron GRIK1+MEIS2+NECAB1-, Brain cortex, ♀1, 10	vein, Brain cortex, ♀1, 29	3	0.695643	0.818219	0.523446	0.52131
GABA neuron GIRK1-MEIS2+NECAB1+, Brain cortex, ♂1, 7	vein, Brain cortex, ♀1, 29	3	0.695643	0.80441	0.541855	0.54024
GABA neuron GIRK1-MEIS2+NECAB1+, Brain cortex, ♀1, 123	vein, Brain cortex, ♀1, 29	3	0.695643	0.777521	0.39502	0.392459
GABA neuron GIRK1-MEIS2+NECAB1-, Brain cortex, ♂1, 191	vein, Brain cortex, ♀1, 29	3	0.695643	0.73988	0.40816	0.40589
GABA neuron GIRK1-MEIS2+NECAB1-, Brain cortex, ♀1, 108	vein, Brain cortex, ♀1, 29	3	0.695643	0.784518	0.436858	0.43441
GABA neuron PPP1R1B+, Brain cortex, ♂1, 7	vein, Brain cortex, ♀1, 29	3	0.695643	0.791015	0.503893	0.501348
GABA neuron PPP1R1B+, Brain cortex, ♀1, 12	vein, Brain cortex, ♀1, 29	3	0.695643	0.791419	0.585984	0.584205
neuron, Brain cortex, ♀1, 19	vein, Brain cortex, ♀1, 29	3	0.711765	0.781984	0.484298	0.481796
glutamate neuron NPTX1+, Brain cortex, ♂1, 21	vein, Brain cortex, ♀1, 29	3	0.694268	0.748914	0.437127	0.43499
glutamate neuron NPTX1+, Brain cortex, ♀1, 66	vein, Brain cortex, ♀1, 29	3	0.694268	0.777397	0.487064	0.484865
astrocyte LHX2+SLC7A10-, Brain cortex, ♂2, 18	vein, Brain cortex, ♀1, 29	3	0.609571	0.739173	0.531719	0.53003
astrocyte LHX2+SLC7A10-, Brain cortex, ♂1, 161	vein, Brain cortex, ♀1, 29	3	0.609571	0.68697	0.403061	0.400889
astrocyte LHX2+SLC7A10-, Brain cortex, ♀1, 19	vein, Brain cortex, ♀1, 29	3	0.609571	0.662371	0.469897	0.468359
oligodendrocyte precursor, Brain cortex, ♂1, 150	vein, Brain cortex, ♀1, 29	3	0.549306	0.672486	0.378273	0.376269
oligodendrocyte precursor, Brain cortex, ♀1, 6	vein, Brain cortex, ♀1, 29	3	0.549306	0.718275	0.513677	0.512294
oligodendrocyte, Brain cortex, ♂2, 16	vein, Brain cortex, ♀1, 29	3	0.547784	0.745728	0.504529	0.502989
oligodendrocyte, Brain cortex, ♂1, 182	vein, Brain cortex, ♀1, 29	3	0.547784	0.646965	0.384871	0.383181
oligodendrocyte, Brain cortex, ♀1, 96	vein, Brain cortex, ♀1, 29	3	0.547784	0.618738	0.416349	0.415066
ependymal c., Brain cortex, ♂2, 22	vein, Brain cortex, ♀1, 29	3	0.515786	0.768831	0.496704	0.494957
ependymal c., Brain cortex, ♂1, 30	vein, Brain cortex, ♀1, 29	3	0.515786	0.737658	0.424974	0.422593
ependymal c., Brain cortex, ♀1, 20	vein, Brain cortex, ♀1, 29	3	0.515786	0.731413	0.456155	0.454474
non-myelinating Schwann c., Brain cortex, ♂1, 5	vein, Brain cortex, ♀1, 29	3	0.576991	0.732511	0.523749	0.522461
non-myelinating Schwann c., Brain cortex, ♀1, 23	vein, Brain cortex, ♀1, 29	3	0.576991	0.718661	0.402837	0.400863
vein, Brainstem, ♀1, 6	vein, Brain cortex, ♀1, 29	0	0	0.174991	0.325769	0.326948
capillary FABP5-RBP7-, Brainstem, ♂2, 66	vein, Brain cortex, ♀1, 29	2	0.0684711	0.334084	0.256619	0.256069
capillary FABP5-RBP7-, Brainstem, ♀1, 114	vein, Brain cortex, ♀1, 29	2	0.0684711	0.264647	0.176163	0.175502
vascular smooth muscle, Brainstem, ♂2, 48	vein, Brain cortex, ♀1, 29	3	0.530527	0.591964	0.363042	0.361425
vascular smooth muscle, Brainstem, ♀1, 86	vein, Brain cortex, ♀1, 29	3	0.530527	0.613729	0.314156	0.312109
pericyte, Brainstem, ♂2, 23	vein, Brain cortex, ♀1, 29	3	0.581691	0.701234	0.424892	0.423085
pericyte, Brainstem, ♀1, 28	vein, Brain cortex, ♀1, 29	3	0.581691	0.686083	0.339668	0.337238
leptomeningeal c., Brainstem, ♂2, 6	vein, Brain cortex, ♀1, 29	3	0.601928	0.729083	0.453974	0.452052
leptomeningeal c., Brainstem, ♀1, 7	vein, Brain cortex, ♀1, 29	3	0.601928	0.734986	0.425281	0.422597
GABA neuron OTX2+, Brainstem, ♀1, 28	vein, Brain cortex, ♀1, 29	3	0.695643	0.778132	0.467294	0.465188
neuron, Brainstem, ♀1, 63	vein, Brain cortex, ♀1, 29	3	0.711765	0.780731	0.415888	0.412698
glutamate neuron CBLN1+, Brainstem, ♂2, 13	vein, Brain cortex, ♀1, 29	3	0.694268	0.839697	0.536074	0.534059
glutamate neuron CBLN1+, Brainstem, ♀1, 16	vein, Brain cortex, ♀1, 29	3	0.694268	0.804523	0.435724	0.433105
glutamate neuron NEFH+, Brainstem, ♀1, 16	vein, Brain cortex, ♀1, 29	3	0.694268	0.801059	0.458275	0.455591
glutamate neuron ROM1+, Brainstem, ♀1, 273	vein, Brain cortex, ♀1, 29	3	0.694268	0.802771	0.362968	0.359775
astrocyte LHX2-SLC7A10+, Brainstem, ♂2, 99	vein, Brain cortex, ♀1, 29	3	0.609571	0.670821	0.47021	0.468747
astrocyte LHX2-SLC7A10+, Brainstem, ♀1, 63	vein, Brain cortex, ♀1, 29	3	0.609571	0.666571	0.4268	0.425049
astrocyte S100B+, Brainstem, ♂2, 37	vein, Brain cortex, ♀1, 29	3	0.609571	0.687986	0.428848	0.426946
oligodendrocyte precursor, Brainstem, ♂2, 51	vein, Brain cortex, ♀1, 29	3	0.549306	0.687432	0.420915	0.419176
oligodendrocyte, Brainstem, ♂2, 45	vein, Brain cortex, ♀1, 29	3	0.547784	0.664682	0.438303	0.436858
oligodendrocyte, Brainstem, ♀1, 66	vein, Brain cortex, ♀1, 29	3	0.547784	0.701936	0.417264	0.415368
ependymal c., Brainstem, ♂2, 53	vein, Brain cortex, ♀1, 29	3	0.515786	0.713342	0.457392	0.455756
ependymal c., Brainstem, ♀1, 98	vein, Brain cortex, ♀1, 29	3	0.515786	0.737147	0.389909	0.387513
choroid plexus c., Brainstem, ♂2, 73	vein, Brain cortex, ♀1, 29	3	0.510224	0.749579	0.393403	0.390403
capillary FABP5-RBP7-, Hypothalamus Pituitary, ♂2, 28	vein, Brain cortex, ♀1, 29	2	0.0684711	0.335555	0.296424	0.296135
pericyte, Hypothalamus Pituitary, ♂2, 7	vein, Brain cortex, ♀1, 29	3	0.581691	0.796977	0.561539	0.559711
corticotroph, Hypothalamus Pituitary, ♂2, 10	vein, Brain cortex, ♀1, 29	3	0.667466	0.868384	0.467596	0.464435
gonadotroph, Hypothalamus Pituitary, ♂2, 4	vein, Brain cortex, ♀1, 29	3	0.648674	0.860801	0.458233	0.454163
lactotroph, Hypothalamus Pituitary, ♂2, 9	vein, Brain cortex, ♀1, 29	3	0.667089	0.872619	0.434983	0.430877
somatotroph, Hypothalamus Pituitary, ♂2, 19	vein, Brain cortex, ♀1, 29	3	0.700548	0.82134	0.425224	0.421948
thyrotroph, Hypothalamus Pituitary, ♂2, 9	vein, Brain cortex, ♀1, 29	3	0.683962	0.88852	0.431745	0.426786
neuroendocrine c., Hypothalamus Pituitary, ♂2, 5	vein, Brain cortex, ♀1, 29	3	0.686552	0.883132	0.502499	0.498967
astrocyte LHX2+SLC7A10+, Hypothalamus Pituitary, ♂2, 35	vein, Brain cortex, ♀1, 29	3	0.609571	0.690958	0.481665	0.480217
oligodendrocyte precursor, Hypothalamus Pituitary, ♂2, 15	vein, Brain cortex, ♀1, 29	3	0.549306	0.721186	0.47542	0.473762
oligodendrocyte, Hypothalamus Pituitary, ♂2, 122	vein, Brain cortex, ♀1, 29	3	0.547784	0.697853	0.426489	0.424684
cone c., Eye retina, ♂2, 5	vein, Brain cortex, ♀1, 29	3	0.778907	0.839506	0.519767	0.517733
rod c., Eye retina, ♂2, 863	vein, Brain cortex, ♀1, 29	3	0.784443	0.75612	0.431866	0.430014
ON-bipolar c., Eye retina, ♂2, 46	vein, Brain cortex, ♀1, 29	3	0.720659	0.765703	0.45311	0.45135
interfollicular basal c., Skin, ♂2, 6298	vein, Brain cortex, ♀1, 29	3	0.616276	0.654453	0.339972	0.337902
interfollicular basal c., Skin, ♀1, 1886	vein, Brain cortex, ♀1, 29	3	0.616276	0.644074	0.312831	0.310541
interfollicular basal c. APOE+, Skin, ♂2, 1510	vein, Brain cortex, ♀1, 29	3	0.616276	0.679859	0.325102	0.322991
interfollicular basal c. APOE+, Skin, ♀1, 314	vein, Brain cortex, ♀1, 29	3	0.616276	0.666349	0.313281	0.311151
interfollicular suprabasal c., Skin, ♂2, 6632	vein, Brain cortex, ♀1, 29	3	0.546118	0.68207	0.370663	0.368865
interfollicular suprabasal c., Skin, ♀1, 605	vein, Brain cortex, ♀1, 29	3	0.546118	0.723679	0.364235	0.362016
interfollicular suprabasal c. APOE+, Skin, ♂2, 852	vein, Brain cortex, ♀1, 29	3	0.546118	0.694341	0.349929	0.34795
interfollicular differentiated suprabasal c., Skin, ♂2, 598	vein, Brain cortex, ♀1, 29	3	0.546118	0.659273	0.438928	0.437601
interfollicular differentiated suprabasal c., Skin, ♀1, 63	vein, Brain cortex, ♀1, 29	3	0.546118	0.675518	0.450443	0.4491
interfollicular c. \infty, Skin, ♂2, 963	vein, Brain cortex, ♀1, 29	3	0.546118	0.607736	0.3443	0.342718
interfollicular c. \infty, Skin, ♀1, 113	vein, Brain cortex, ♀1, 29	3	0.546118	0.690669	0.322337	0.319887
upper hair follicle c., Skin, ♂2, 1259	vein, Brain cortex, ♀1, 29	3	0.484603	0.694121	0.362038	0.360113
upper hair follicle c., Skin, ♀1, 247	vein, Brain cortex, ♀1, 29	3	0.484603	0.686451	0.347223	0.34526
inner bulge c., Skin, ♂2, 74	vein, Brain cortex, ♀1, 29	3	0.484603	0.575377	0.374517	0.373245
inner bulge c., Skin, ♀1, 83	vein, Brain cortex, ♀1, 29	3	0.484603	0.615078	0.370137	0.368616
outer bulge c., Skin, ♂2, 662	vein, Brain cortex, ♀1, 29	3	0.484603	0.656602	0.328811	0.326813
outer bulge c., Skin, ♀1, 832	vein, Brain cortex, ♀1, 29	3	0.484603	0.638109	0.321085	0.318969
melanocyte, Skin, ♂2, 83	vein, Brain cortex, ♀1, 29	3	0.731669	0.626162	0.346723	0.345071
melanocyte, Skin, ♀1, 69	vein, Brain cortex, ♀1, 29	3	0.731669	0.716403	0.353026	0.350777
channel c. MMP7+, Skin, ♂2, 21	vein, Brain cortex, ♀1, 29	3	0.546118	0.682296	0.408016	0.406328
channel c. TPM1+, Skin, ♂2, 26	vein, Brain cortex, ♀1, 29	3	0.546118	0.689626	0.404791	0.403103
sweat gland c., Skin, ♂2, 12	vein, Brain cortex, ♀1, 29	3	0.445286	0.731442	0.4269	0.424541
granulosa c., Fat, ♀1, 18	vein, Brain cortex, ♀1, 29	3	0.498729	0.733562	0.387452	0.384237
? GAT epithelial 1 CRISP3+, Fat, ♀1, 238	vein, Brain cortex, ♀1, 29	3	0.433273	0.688032	0.296431	0.293827
acinar c., Fat, ♀1, 18	vein, Brain cortex, ♀1, 29	3	0.579116	0.898708	0.55776	0.555401
artery, Fat, ♂2, 18	vein, Brain cortex, ♀1, 29	2	0.0580633	0.494818	0.321454	0.320183
artery, Fat, ♀1, 35	vein, Brain cortex, ♀1, 29	2	0.0580633	0.432357	0.250854	0.249371
vein, Fat, ♂2, 13	vein, Brain cortex, ♀1, 29	0	0	0.354129	0.308508	0.30815
vein, Fat, ♀1, 34	vein, Brain cortex, ♀1, 29	0	0	0.320292	0.234114	0.233498
capillary FABP5+RBP7+, Fat, ♂2, 736	vein, Brain cortex, ♀1, 29	2	0.0684711	0.471536	0.254843	0.253023
capillary FABP5+RBP7+, Fat, ♀1, 1571	vein, Brain cortex, ♀1, 29	2	0.0684711	0.429611	0.217767	0.216197
capillary CXCL10+, Fat, ♀1, 55	vein, Brain cortex, ♀1, 29	2	0.0684711	0.443947	0.270145	0.268998
lymphatic CCL21+, Fat, ♀1, 54	vein, Brain cortex, ♀1, 29	2	0.298021	0.549583	0.266529	0.264457
lymphatic ACKR4-CCDC80+, Fat, ♀1, 76	vein, Brain cortex, ♀1, 29	2	0.298021	0.550582	0.24793	0.245626
tendon c., Fat, ♀1, 7	vein, Brain cortex, ♀1, 29	3	0.578619	0.714424	0.431643	0.42957
smooth muscle, Fat, ♀1, 28	vein, Brain cortex, ♀1, 29	3	0.618136	0.740186	0.353825	0.350951
vascular smooth muscle, Fat, ♂2, 22	vein, Brain cortex, ♀1, 29	3	0.530527	0.635744	0.352422	0.350212
vascular smooth muscle, Fat, ♀1, 115	vein, Brain cortex, ♀1, 29	3	0.530527	0.629708	0.293865	0.291434
fibroblast, Fat, ♂2, 200	vein, Brain cortex, ♀1, 29	3	0.646364	0.666478	0.304671	0.300482
fibroblast, Fat, ♀1, 1405	vein, Brain cortex, ♀1, 29	3	0.646364	0.722189	0.274482	0.269832
fibroblast ACKR2+, Fat, ♂2, 58	vein, Brain cortex, ♀1, 29	3	0.646364	0.62618	0.318287	0.315275
fibroblast ACKR2+, Fat, ♀1, 132	vein, Brain cortex, ♀1, 29	3	0.646364	0.67617	0.290009	0.286243
fibroblast ITIH5+, Fat, ♂2, 98	vein, Brain cortex, ♀1, 29	3	0.646364	0.67342	0.329038	0.325221
fibroblast LCN2+, Fat, ♀1, 13	vein, Brain cortex, ♀1, 29	3	0.646364	0.679136	0.393392	0.3911
myofibroblast, Fat, ♀1, 136	vein, Brain cortex, ♀1, 29	3	0.449655	0.74605	0.306967	0.303038
pericyte, Fat, ♂2, 12	vein, Brain cortex, ♀1, 29	3	0.581691	0.71556	0.436721	0.43385
pericyte, Fat, ♀1, 83	vein, Brain cortex, ♀1, 29	3	0.581691	0.754105	0.3061	0.301346
adipocyte UCP1hi, Fat, ♀1, 208	vein, Brain cortex, ♀1, 29	3	0.718837	0.828929	0.366163	0.362033
adipocyte UCP1lo, Fat, ♂2, 25	vein, Brain cortex, ♀1, 29	3	0.718837	0.860136	0.435725	0.432383
adipocyte UCP1lo, Fat, ♀1, 689	vein, Brain cortex, ♀1, 29	3	0.718837	0.83512	0.333464	0.328843
mesothelial c. CXCL10+PRG4+, Fat, ♀1, 28	vein, Brain cortex, ♀1, 29	3	0.207904	0.792304	0.311006	0.306802
mesothelial c. CXCL10-PRG4+, Fat, ♂2, 7	vein, Brain cortex, ♀1, 29	3	0.207904	0.759037	0.4568	0.454782
mesothelial c. CXCL10-PRG4+, Fat, ♀1, 155	vein, Brain cortex, ♀1, 29	3	0.207904	0.758575	0.285654	0.281667
mesothelial c. SBSN+, Fat, ♂2, 6	vein, Brain cortex, ♀1, 29	3	0.207904	0.759522	0.40061	0.397878
mesothelial c. SBSN+, Fat, ♀1, 9	vein, Brain cortex, ♀1, 29	3	0.207904	0.803646	0.342053	0.337394
reticular c., Fat, ♀1, 12	vein, Brain cortex, ♀1, 29	3	0.573313	0.766369	0.403807	0.400921
non-myelinating Schwann c., Fat, ♂2, 16	vein, Brain cortex, ♀1, 29	3	0.576991	0.687405	0.411166	0.409472
non-myelinating Schwann c., Fat, ♀1, 11	vein, Brain cortex, ♀1, 29	3	0.576991	0.78295	0.41378	0.411558
vein, Mammary gland, ♀2, 41	vein, Brain cortex, ♀1, 29	0	0	0.386128	0.292431	0.291741
capillary FABP5+RBP7lo, Mammary gland, ♀2, 41	vein, Brain cortex, ♀1, 29	2	0.0684711	0.372082	0.325649	0.325312
lymphatic ACKR4-CCDC80+, Mammary gland, ♀2, 20	vein, Brain cortex, ♀1, 29	2	0.298021	0.566562	0.347255	0.345863
fibroblast, Mammary gland, ♀2, 6	vein, Brain cortex, ♀1, 29	3	0.646364	0.694717	0.518945	0.517437
vein, Limb muscle, ♀1, 47	vein, Brain cortex, ♀1, 29	0	0	0.276428	0.247639	0.247426
capillary FABP5+RBP7lo, Limb muscle, ♀1, 361	vein, Brain cortex, ♀1, 29	2	0.0684711	0.444608	0.240258	0.238531
capillary FABP5+RBP7+, Limb muscle, ♀1, 70	vein, Brain cortex, ♀1, 29	2	0.0684711	0.435329	0.259748	0.25844
lymphatic CCL21+, Limb muscle, ♀1, 9	vein, Brain cortex, ♀1, 29	2	0.298021	0.676595	0.424551	0.422674
lymphatic ACKR4-CCDC80+, Limb muscle, ♀1, 11	vein, Brain cortex, ♀1, 29	2	0.298021	0.661625	0.372082	0.369852
tendon c., Limb muscle, ♀1, 51	vein, Brain cortex, ♀1, 29	3	0.578619	0.724696	0.341162	0.337975
skeletal muscle satellite stem c., Limb muscle, ♀1, 86	vein, Brain cortex, ♀1, 29	3	0.715462	0.7748	0.326261	0.32246
fast muscle, Limb muscle, ♀1, 45	vein, Brain cortex, ♀1, 29	3	0.758967	0.685417	0.456898	0.455485
slow muscle, Limb muscle, ♀1, 18	vein, Brain cortex, ♀1, 29	3	0.742368	0.797547	0.487197	0.485565
vascular smooth muscle, Limb muscle, ♀1, 17	vein, Brain cortex, ♀1, 29	3	0.530527	0.67538	0.393643	0.391565
fibroadipogenic progenitor, Limb muscle, ♀1, 542	vein, Brain cortex, ♀1, 29	3	0.667051	0.702025	0.284448	0.280223
pericyte, Limb muscle, ♀1, 104	vein, Brain cortex, ♀1, 29	3	0.581691	0.723987	0.331688	0.327887
adipocyte UCP1lo, Limb muscle, ♀1, 24	vein, Brain cortex, ♀1, 29	3	0.718837	0.836439	0.385446	0.381647
reticular c., Limb muscle, ♀1, 19	vein, Brain cortex, ♀1, 29	3	0.573313	0.800259	0.361331	0.357788
capillary FABP5+RBP7lo, Diaphragm, ♀1, 55	vein, Brain cortex, ♀1, 29	2	0.0684711	0.4669	0.262016	0.260608
sinusoid MAFB+, Bone, ♂2, 18	vein, Brain cortex, ♀1, 29	2	0.169423	0.568518	0.349302	0.34768
osteo-CAR c., Bone, ♂2, 10	vein, Brain cortex, ♀1, 29	3	0.612274	0.697349	0.427169	0.42459
osteoblast, Bone, ♂2, 28	vein, Brain cortex, ♀1, 29	3	0.572931	0.694707	0.341154	0.338188
osteoblast, Bone, ♀1, 24	vein, Brain cortex, ♀1, 29	3	0.572931	0.717063	0.374786	0.371777
chondrocyte, Bone, ♂2, 107	vein, Brain cortex, ♀1, 29	3	0.625514	0.706205	0.336447	0.333535
vascular smooth muscle, Bone, ♂2, 33	vein, Brain cortex, ♀1, 29	3	0.530527	0.677963	0.346712	0.344078
fibroblast, Bone, ♂2, 13	vein, Brain cortex, ♀1, 29	3	0.646364	0.647786	0.400352	0.398422
adipo-CAR c., Bone, ♀1, 17	vein, Brain cortex, ♀1, 29	3	0.718837	0.728292	0.385282	0.381218
adipocyte UCP1lo, Bone, ♀1, 8	vein, Brain cortex, ♀1, 29	3	0.718837	0.837992	0.4717	0.468687
? stromal 1 NGFR+TNNT2+, Bone, ♂2, 10	vein, Brain cortex, ♀1, 29	3	0.575804	0.694672	0.399219	0.396951
myelinating Schwann c., Bone, ♂2, 4	vein, Brain cortex, ♀1, 29	3	0.435145	0.65701	0.532728	0.53192
non-myelinating Schwann c., Bone, ♂2, 3	vein, Brain cortex, ♀1, 29	3	0.576991	0.692481	0.520587	0.519303
sinusoid MAFB+, Bone marrow, ♂2, 12	vein, Brain cortex, ♀1, 29	2	0.169423	0.549149	0.425822	0.424809
osteo-CAR c., Bone marrow, ♂2, 17	vein, Brain cortex, ♀1, 29	3	0.612274	0.712276	0.456912	0.454324
cardiomyocyte, Heart, ♀1, 94	vein, Brain cortex, ♀1, 29	3	0.836998	0.791242	0.526359	0.524751
atrial cardiomyocyte, Heart, ♀1, 14	vein, Brain cortex, ♀1, 29	3	0.667625	0.858224	0.687828	0.686658
ventricular cardiomyocyte, Heart, ♀1, 96	vein, Brain cortex, ♀1, 29	3	0.669581	0.814413	0.568742	0.567402
vascular smooth muscle, Heart, ♂2, 93	vein, Brain cortex, ♀1, 29	3	0.530527	0.644044	0.511236	0.510285
vascular smooth muscle, Heart, ♀2, 432	vein, Brain cortex, ♀1, 29	3	0.530527	0.607967	0.394481	0.392806
vascular smooth muscle, Heart, ♀1, 84	vein, Brain cortex, ♀1, 29	3	0.530527	0.702779	0.43448	0.432394
fibroblast, Heart, ♂2, 123	vein, Brain cortex, ♀1, 29	3	0.646364	0.668493	0.472981	0.471001
fibroblast, Heart, ♀2, 778	vein, Brain cortex, ♀1, 29	3	0.646364	0.701638	0.371826	0.36801
fibroblast, Heart, ♀1, 42	vein, Brain cortex, ♀1, 29	3	0.646364	0.734852	0.483115	0.481272
pericyte, Heart, ♀1, 34	vein, Brain cortex, ♀1, 29	3	0.581691	0.710606	0.444439	0.442478
vascular endothelium FABP5+RBP7+, Aorta, ♀1, 54	vein, Brain cortex, ♀1, 29	2	0.221948	0.428332	0.253517	0.2523
vascular smooth muscle, Aorta, ♀1, 11	vein, Brain cortex, ♀1, 29	3	0.530527	0.618737	0.338951	0.337065
adipocyte UCP1lo, Aorta, ♀1, 4	vein, Brain cortex, ♀1, 29	3	0.718837	0.878754	0.510289	0.506932
ciliated c., Lung, ♂2, 17	vein, Brain cortex, ♀1, 29	3	0.462007	0.584414	0.475091	0.474344
ciliated c., Lung, ♂1, 9	vein, Brain cortex, ♀1, 29	3	0.462007	0.731659	0.50824	0.506856
club c., Lung, ♂2, 3	vein, Brain cortex, ♀1, 29	3	0.62804	0.635979	0.486242	0.485278
club c., Lung, ♂1, 3	vein, Brain cortex, ♀1, 29	3	0.62804	0.716954	0.50304	0.501781
club c., Lung, ♀2, 5	vein, Brain cortex, ♀1, 29	3	0.62804	0.627483	0.434713	0.433457
tuft c., Lung, ♂2, 11	vein, Brain cortex, ♀1, 29	3	0.509706	0.717067	0.435765	0.433814
alveolar c. type 1, Lung, ♂2, 67	vein, Brain cortex, ♀1, 29	3	0.511225	0.584919	0.350677	0.349207
alveolar c. type 1, Lung, ♂1, 63	vein, Brain cortex, ♀1, 29	3	0.511225	0.557368	0.342504	0.341148
alveolar c. type 1, Lung, ♀2, 72	vein, Brain cortex, ♀1, 29	3	0.511225	0.613431	0.353163	0.351505
alveolar c. type 1, Lung, ♀1, 15	vein, Brain cortex, ♀1, 29	3	0.511225	0.578621	0.373817	0.372532
alveolar c. type 2, Lung, ♂2, 601	vein, Brain cortex, ♀1, 29	3	0.462665	0.639195	0.347309	0.345455
alveolar c. type 2, Lung, ♂1, 88	vein, Brain cortex, ♀1, 29	3	0.462665	0.548976	0.319569	0.318113
alveolar c. type 2, Lung, ♀2, 99	vein, Brain cortex, ♀1, 29	3	0.462665	0.600012	0.354754	0.353118
alveolar c. type 2, Lung, ♀1, 163	vein, Brain cortex, ♀1, 29	3	0.462665	0.564811	0.340166	0.338719
uterine metastasis c., Lung, ♀1, 70	vein, Brain cortex, ♀1, 29	3	0.368417	0.679604	0.354826	0.352813
artery, Lung, ♂2, 143	vein, Brain cortex, ♀1, 29	2	0.0580633	0.498612	0.270497	0.268496
vein, Lung, ♂2, 95	vein, Brain cortex, ♀1, 29	0	0	0.43803	0.249411	0.247746
vein, Lung, ♂1, 16	vein, Brain cortex, ♀1, 29	0	0	0.406272	0.294626	0.293855
vein, Lung, ♀2, 11	vein, Brain cortex, ♀1, 29	0	0	0.463898	0.336397	0.335342
vein, Lung, ♀1, 13	vein, Brain cortex, ♀1, 29	0	0	0.471563	0.338309	0.337198
capillary FABP5-RBP7-, Lung, ♂2, 1341	vein, Brain cortex, ♀1, 29	2	0.0684711	0.564002	0.260687	0.257813
capillary FABP5-RBP7-, Lung, ♀2, 271	vein, Brain cortex, ♀1, 29	2	0.0684711	0.560392	0.266285	0.26339
capillary FABP5-RBP7-, Lung, ♀1, 70	vein, Brain cortex, ♀1, 29	2	0.0684711	0.531138	0.249517	0.246958
capillary FABP5+RBP7-, Lung, ♂1, 15	vein, Brain cortex, ♀1, 29	2	0.0684711	0.646772	0.395783	0.394084
capillary CXCL10+, Lung, ♂2, 41	vein, Brain cortex, ♀1, 29	2	0.0684711	0.536005	0.319422	0.317852
capillary aerocyte, Lung, ♂2, 862	vein, Brain cortex, ♀1, 29	2	0.0684711	0.640291	0.281437	0.278002
capillary aerocyte, Lung, ♂1, 16	vein, Brain cortex, ♀1, 29	2	0.0684711	0.702889	0.416897	0.414665
capillary aerocyte, Lung, ♀2, 19	vein, Brain cortex, ♀1, 29	2	0.0684711	0.629066	0.359633	0.356951
lymphatic CCL21+, Lung, ♂2, 235	vein, Brain cortex, ♀1, 29	2	0.298021	0.569771	0.273484	0.271333
lymphatic CCL21+, Lung, ♀2, 13	vein, Brain cortex, ♀1, 29	2	0.298021	0.596323	0.368148	0.366433
lymphatic CCL21+, Lung, ♀1, 9	vein, Brain cortex, ♀1, 29	2	0.298021	0.610037	0.39148	0.389829
fibroblast, Lung, ♂1, 23	vein, Brain cortex, ♀1, 29	3	0.646364	0.678651	0.317886	0.315072
fibroblast, Lung, ♀1, 6	vein, Brain cortex, ♀1, 29	3	0.646364	0.80557	0.494198	0.491775
adventitial fibroblast, Lung, ♂2, 274	vein, Brain cortex, ♀1, 29	3	0.646364	0.651775	0.307455	0.304425
adventitial fibroblast, Lung, ♀2, 42	vein, Brain cortex, ♀1, 29	3	0.646364	0.670796	0.340457	0.337736
alveolar fibroblast, Lung, ♂2, 752	vein, Brain cortex, ♀1, 29	3	0.49488	0.627431	0.333763	0.331296
alveolar fibroblast, Lung, ♂1, 37	vein, Brain cortex, ♀1, 29	3	0.49488	0.716869	0.374976	0.371735
alveolar fibroblast, Lung, ♀2, 196	vein, Brain cortex, ♀1, 29	3	0.49488	0.674416	0.330678	0.327579
alveolar fibroblast, Lung, ♀1, 12	vein, Brain cortex, ♀1, 29	3	0.49488	0.700491	0.451321	0.449383
fibroblast NNAT+, Lung, ♂2, 86	vein, Brain cortex, ♀1, 29	3	0.646364	0.678713	0.331884	0.328934
fibromyocyte, Lung, ♂2, 34	vein, Brain cortex, ♀1, 29	3	0.449655	0.540198	0.375241	0.373979
fibromyocyte, Lung, ♀2, 15	vein, Brain cortex, ♀1, 29	3	0.449655	0.587268	0.43004	0.428934
pericyte, Lung, ♂2, 62	vein, Brain cortex, ♀1, 29	3	0.581691	0.618224	0.360047	0.358046
mesothelial c., Lung, ♂1, 4	vein, Brain cortex, ♀1, 29	3	0.207904	0.780416	0.437597	0.43528
mesothelial c., Lung, ♀2, 5	vein, Brain cortex, ♀1, 29	3	0.207904	0.79592	0.460717	0.458306
non-myelinating Schwann c., Lung, ♂1, 16	vein, Brain cortex, ♀1, 29	3	0.576991	0.775064	0.469103	0.467119
respiratory basal c., Trachea, ♂2, 96	vein, Brain cortex, ♀1, 29	3	0.46977	0.471891	0.346153	0.345262
respiratory basal c., Trachea, ♀1, 43	vein, Brain cortex, ♀1, 29	3	0.46977	0.4435	0.369122	0.368588
secretory c., Trachea, ♂2, 25	vein, Brain cortex, ♀1, 29	3	0.695829	0.583608	0.356149	0.354625
secretory c., Trachea, ♀1, 18	vein, Brain cortex, ♀1, 29	3	0.695829	0.712448	0.413243	0.411297
tuft c., Trachea, ♀1, 18	vein, Brain cortex, ♀1, 29	3	0.466636	0.628497	0.380437	0.378913
chondrocyte, Trachea, ♂2, 10	vein, Brain cortex, ♀1, 29	3	0.625514	0.776289	0.426134	0.423095
fibroblast, Trachea, ♂2, 20	vein, Brain cortex, ♀1, 29	3	0.646364	0.656329	0.362144	0.359389
fibroblast, Trachea, ♀1, 25	vein, Brain cortex, ♀1, 29	3	0.646364	0.75815	0.336796	0.332959
basal c., Tongue, ♂2, 903	vein, Brain cortex, ♀1, 29	3	0.382822	0.560292	0.339293	0.337906
basal c., Tongue, ♀1, 97	vein, Brain cortex, ♀1, 29	3	0.382822	0.61589	0.317408	0.315608
basal c. WIF1+, Tongue, ♂2, 104	vein, Brain cortex, ♀1, 29	3	0.382822	0.673861	0.360251	0.358413
suprabasal c., Tongue, ♂2, 1469	vein, Brain cortex, ♀1, 29	3	0.382822	0.623937	0.343009	0.341317
suprabasal c., Tongue, ♀1, 682	vein, Brain cortex, ♀1, 29	3	0.382822	0.670881	0.313007	0.310757
suprabasal c. \infty, Tongue, ♂2, 414	vein, Brain cortex, ♀1, 29	3	0.382822	0.569838	0.340107	0.338684
suprabasal c. \infty, Tongue, ♀1, 99	vein, Brain cortex, ♀1, 29	3	0.382822	0.658028	0.323541	0.321418
suprabasal c. KRT4+, Tongue, ♂2, 564	vein, Brain cortex, ♀1, 29	3	0.382822	0.748129	0.415627	0.413381
suprabasal c. KRT4+, Tongue, ♀1, 51	vein, Brain cortex, ♀1, 29	3	0.382822	0.735518	0.361979	0.359621
suprabasal c. WIF1+, Tongue, ♂2, 214	vein, Brain cortex, ♀1, 29	3	0.382822	0.705219	0.366736	0.364741
suprabasal c. WIF1+, Tongue, ♀1, 129	vein, Brain cortex, ♀1, 29	3	0.382822	0.713061	0.325334	0.323014
suprabasal c. WIF1+ \infty, Tongue, ♂2, 79	vein, Brain cortex, ♀1, 29	3	0.382822	0.658659	0.357575	0.355796
suprabasal c. WIF1+ \infty, Tongue, ♀1, 22	vein, Brain cortex, ♀1, 29	3	0.382822	0.648527	0.349013	0.347235
filiform papilla, Tongue, ♀1, 17	vein, Brain cortex, ♀1, 29	3	0.382822	0.782926	0.45994	0.457821
vein, Tongue, ♂2, 10	vein, Brain cortex, ♀1, 29	0	0	0.431196	0.424483	0.424432
capillary FABP5+RBP7lo, Tongue, ♂2, 122	vein, Brain cortex, ♀1, 29	2	0.0684711	0.502823	0.312974	0.311505
lymphatic CCL21+, Tongue, ♂2, 48	vein, Brain cortex, ♀1, 29	2	0.298021	0.620766	0.329918	0.327697
tendon c., Tongue, ♂2, 15	vein, Brain cortex, ♀1, 29	3	0.578619	0.744097	0.467319	0.4649
skeletal muscle satellite stem c., Tongue, ♂2, 69	vein, Brain cortex, ♀1, 29	3	0.715462	0.754079	0.38313	0.380091
vascular smooth muscle, Tongue, ♂2, 60	vein, Brain cortex, ♀1, 29	3	0.530527	0.640255	0.3999	0.398147
fibroblast, Tongue, ♂2, 359	vein, Brain cortex, ♀1, 29	3	0.646364	0.65198	0.338186	0.334714
fibroblast WIF1+, Tongue, ♂2, 102	vein, Brain cortex, ♀1, 29	3	0.646364	0.62261	0.362166	0.359291
pericyte, Tongue, ♂2, 12	vein, Brain cortex, ♀1, 29	3	0.581691	0.702213	0.500251	0.498606
? stromal 2 NGFR+TNNT2+, Tongue, ♂2, 16	vein, Brain cortex, ♀1, 29	3	0.575804	0.68037	0.434397	0.432627
? stromal 1 COL15A1+PTGDS+, Tongue, ♂2, 11	vein, Brain cortex, ♀1, 29	3	0.575804	0.697719	0.513365	0.511561
myelinating Schwann c., Tongue, ♂2, 35	vein, Brain cortex, ♀1, 29	3	0.435145	0.676304	0.442181	0.440634
non-myelinating Schwann c., Tongue, ♂2, 16	vein, Brain cortex, ♀1, 29	3	0.576991	0.741251	0.481372	0.479591
enterocyte progenitor, Small intestine, ♂2, 10	vein, Brain cortex, ♀1, 29	3	0.498936	0.772045	0.415007	0.413115
enterocyte progenitor, Small intestine, ♀1, 130	vein, Brain cortex, ♀1, 29	3	0.498936	0.819324	0.348548	0.345583
enterocyte, Small intestine, ♂2, 542	vein, Brain cortex, ♀1, 29	3	0.498601	0.78466	0.47268	0.470272
enterocyte, Small intestine, ♀1, 501	vein, Brain cortex, ♀1, 29	3	0.498601	0.827749	0.425621	0.422879
enterocyte CA2+, Small intestine, ♂2, 29	vein, Brain cortex, ♀1, 29	3	0.498601	0.837151	0.517944	0.515516
goblet c., Small intestine, ♂2, 29	vein, Brain cortex, ♀1, 29	3	0.57796	0.818805	0.458839	0.456289
goblet c., Small intestine, ♀1, 50	vein, Brain cortex, ♀1, 29	3	0.57796	0.821461	0.399636	0.396956
goblet c. \infty, Small intestine, ♀1, 8	vein, Brain cortex, ♀1, 29	3	0.57796	0.799277	0.426521	0.424575
enterocyte/goblet c., Small intestine, ♂2, 9	vein, Brain cortex, ♀1, 29	3	0.498936	0.791512	0.539195	0.537191
enterocyte/goblet c., Small intestine, ♀1, 14	vein, Brain cortex, ♀1, 29	3	0.498936	0.723731	0.489981	0.488591
enteroendocrine c., Small intestine, ♂2, 11	vein, Brain cortex, ♀1, 29	3	0.617696	0.838866	0.423768	0.416968
enteroendocrine c., Small intestine, ♀1, 18	vein, Brain cortex, ♀1, 29	3	0.617696	0.877007	0.39048	0.382587
M c. of gut, Small intestine, ♂2, 24	vein, Brain cortex, ♀1, 29	3	0.555321	0.854638	0.459081	0.455063
M c. of gut, Small intestine, ♀1, 49	vein, Brain cortex, ♀1, 29	3	0.555321	0.875626	0.379749	0.374802
tuft c., Small intestine, ♀1, 21	vein, Brain cortex, ♀1, 29	3	0.523663	0.794365	0.390698	0.387454
capillary FABP5+RBP7-, Small intestine, ♀1, 53	vein, Brain cortex, ♀1, 29	2	0.0684711	0.403129	0.249325	0.248245
lymphatic CCL21+, Small intestine, ♂2, 8	vein, Brain cortex, ♀1, 29	2	0.298021	0.545725	0.427767	0.426925
lymphatic CCL21+, Small intestine, ♀1, 55	vein, Brain cortex, ♀1, 29	2	0.298021	0.608769	0.266729	0.264361
smooth muscle, Small intestine, ♀1, 37	vein, Brain cortex, ♀1, 29	3	0.618136	0.636818	0.321098	0.318635
fibroblast, Small intestine, ♂2, 40	vein, Brain cortex, ♀1, 29	3	0.646364	0.690033	0.345957	0.342564
fibroblast, Small intestine, ♀1, 25	vein, Brain cortex, ♀1, 29	3	0.646364	0.776634	0.352184	0.347675
fibroblast CHODL+, Small intestine, ♀1, 24	vein, Brain cortex, ♀1, 29	3	0.646364	0.684287	0.343487	0.340002
fibroblast GGT5+, Small intestine, ♀1, 38	vein, Brain cortex, ♀1, 29	3	0.646364	0.686355	0.316498	0.312905
fibroblast KCNN3+, Small intestine, ♂2, 9	vein, Brain cortex, ♀1, 29	3	0.646364	0.739696	0.431181	0.428553
fibroblast KCNN3+, Small intestine, ♀1, 11	vein, Brain cortex, ♀1, 29	3	0.646364	0.829793	0.398672	0.394309
mesothelial c., Small intestine, ♂2, 8	vein, Brain cortex, ♀1, 29	3	0.207904	0.7902	0.408687	0.405456
mesothelial c., Small intestine, ♀1, 19	vein, Brain cortex, ♀1, 29	3	0.207904	0.774007	0.32216	0.318419
non-myelinating Schwann c., Small intestine, ♂2, 16	vein, Brain cortex, ♀1, 29	3	0.576991	0.731089	0.432707	0.430614
non-myelinating Schwann c., Small intestine, ♀1, 12	vein, Brain cortex, ♀1, 29	3	0.576991	0.685413	0.397414	0.395679
enterocyte progenitor, Colon, ♂2, 123	vein, Brain cortex, ♀1, 29	3	0.509527	0.823559	0.552007	0.550096
enterocyte, Colon, ♂2, 253	vein, Brain cortex, ♀1, 29	3	0.600183	0.834546	0.484813	0.481646
enterocyte, Colon, ♀1, 380	vein, Brain cortex, ♀1, 29	3	0.600183	0.853869	0.471847	0.469061
goblet c., Colon, ♀1, 55	vein, Brain cortex, ♀1, 29	3	0.581024	0.830326	0.381955	0.379193
enterocyte/goblet c., Colon, ♂2, 15	vein, Brain cortex, ♀1, 29	3	0.509527	0.884778	0.533988	0.531673
enterocyte/goblet c., Colon, ♀1, 105	vein, Brain cortex, ♀1, 29	3	0.509527	0.831311	0.544144	0.542277
enteroendocrine c., Colon, ♀1, 21	vein, Brain cortex, ♀1, 29	3	0.617696	0.845172	0.401611	0.394912
mesothelial c., Colon, ♂2, 7	vein, Brain cortex, ♀1, 29	3	0.207904	0.787058	0.424704	0.421561
mesothelial c., Colon, ♀1, 47	vein, Brain cortex, ♀1, 29	3	0.207904	0.79987	0.295353	0.290938
hepatocyte CPN2hi, Liver, ♂2, 167	vein, Brain cortex, ♀1, 29	3	0.413571	0.879789	0.514386	0.508163
hepatocyte CPN2hi, Liver, ♀2, 6	vein, Brain cortex, ♀1, 29	3	0.413571	0.875139	0.658593	0.656008
hepatocyte CPN2hi, Liver, ♀1, 38	vein, Brain cortex, ♀1, 29	3	0.413571	0.854674	0.507078	0.500709
hepatocyte CPN2lo, Liver, ♂2, 24	vein, Brain cortex, ♀1, 29	3	0.413571	0.885952	0.500284	0.497957
hepatocyte CPN2lo, Liver, ♀1, 223	vein, Brain cortex, ♀1, 29	3	0.413571	0.877424	0.439104	0.435503
cholangiocyte, Liver, ♂2, 23	vein, Brain cortex, ♀1, 29	3	0.332629	0.733306	0.375169	0.372623
hepatic sinusoid, Liver, ♂2, 138	vein, Brain cortex, ♀1, 29	2	0.0868656	0.51575	0.296815	0.295229
hepatic sinusoid, Liver, ♀2, 52	vein, Brain cortex, ♀1, 29	2	0.0868656	0.4861	0.320211	0.319005
hepatic sinusoid, Liver, ♀1, 50	vein, Brain cortex, ♀1, 29	2	0.0868656	0.527662	0.275075	0.272832
mesothelial c., Liver, ♀2, 6	vein, Brain cortex, ♀1, 29	3	0.207904	0.79055	0.447678	0.445271
acinar c., Pancreas, ♂2, 59	vein, Brain cortex, ♀1, 29	3	0.579116	0.868517	0.501578	0.49815
acinar c., Pancreas, ♀1, 490	vein, Brain cortex, ♀1, 29	3	0.579116	0.788999	0.448456	0.445699
acinar c. FDX1+, Pancreas, ♀1, 386	vein, Brain cortex, ♀1, 29	3	0.579116	0.756226	0.403622	0.400662
acinar c. PNISR+, Pancreas, ♀1, 80	vein, Brain cortex, ♀1, 29	3	0.579116	0.712402	0.467119	0.465261
ductal c. SPOCK3+, Pancreas, ♂2, 25	vein, Brain cortex, ♀1, 29	3	0.414323	0.777918	0.384972	0.38146
ductal c. SPOCK3+, Pancreas, ♀1, 37	vein, Brain cortex, ♀1, 29	3	0.414323	0.789568	0.334105	0.330283
ductal c. UPK1A+, Pancreas, ♂2, 85	vein, Brain cortex, ♀1, 29	3	0.414323	0.743412	0.389855	0.386968
ductal c. UPK1A+, Pancreas, ♀1, 55	vein, Brain cortex, ♀1, 29	3	0.414323	0.764846	0.321627	0.31769
acinar c./ductal c., Pancreas, ♀1, 44	vein, Brain cortex, ♀1, 29	3	0.341293	0.767164	0.381949	0.378855
\alpha c., Pancreas, ♂2, 9	vein, Brain cortex, ♀1, 29	3	0.650674	0.848866	0.454854	0.449696
\alpha c., Pancreas, ♀1, 83	vein, Brain cortex, ♀1, 29	3	0.650674	0.828847	0.351026	0.345118
\beta c., Pancreas, ♂2, 17	vein, Brain cortex, ♀1, 29	3	0.645574	0.829735	0.47156	0.466593
\beta c., Pancreas, ♀1, 104	vein, Brain cortex, ♀1, 29	3	0.645574	0.86613	0.35189	0.34342
\alpha c./\beta c., Pancreas, ♀1, 15	vein, Brain cortex, ♀1, 29	3	0.560479	0.848215	0.36504	0.35759
\delta c., Pancreas, ♂2, 3	vein, Brain cortex, ♀1, 29	3	0.590487	0.847493	0.44877	0.441647
\delta c., Pancreas, ♀1, 3	vein, Brain cortex, ♀1, 29	3	0.590487	0.868462	0.48537	0.480305
artery, Pancreas, ♀1, 13	vein, Brain cortex, ♀1, 29	2	0.0580633	0.470334	0.2682	0.266461
vein, Pancreas, ♀1, 32	vein, Brain cortex, ♀1, 29	0	0	0.307757	0.216841	0.215921
capillary FABP5+RBP7-, Pancreas, ♂2, 28	vein, Brain cortex, ♀1, 29	2	0.0684711	0.508098	0.319376	0.318116
capillary FABP5+RBP7-, Pancreas, ♀1, 164	vein, Brain cortex, ♀1, 29	2	0.0684711	0.397283	0.208044	0.206468
capillary FABP5+RBP7+, Pancreas, ♂2, 20	vein, Brain cortex, ♀1, 29	2	0.0684711	0.473721	0.330229	0.329052
capillary FABP5+RBP7+, Pancreas, ♀1, 163	vein, Brain cortex, ♀1, 29	2	0.0684711	0.432201	0.221267	0.219403
lymphatic CCL21+, Pancreas, ♂2, 18	vein, Brain cortex, ♀1, 29	2	0.298021	0.609546	0.341124	0.33901
lymphatic CCL21+, Pancreas, ♀1, 12	vein, Brain cortex, ♀1, 29	2	0.298021	0.569738	0.321975	0.32006
lymphatic ACKR4+CCDC80+, Pancreas, ♂2, 14	vein, Brain cortex, ♀1, 29	2	0.298021	0.576537	0.311965	0.310035
vascular smooth muscle, Pancreas, ♂2, 12	vein, Brain cortex, ♀1, 29	3	0.530527	0.623185	0.421401	0.419887
vascular smooth muscle, Pancreas, ♀1, 15	vein, Brain cortex, ♀1, 29	3	0.530527	0.689208	0.330743	0.32801
fibroblast PI16+, Pancreas, ♂2, 76	vein, Brain cortex, ♀1, 29	3	0.646364	0.685844	0.334897	0.331172
fibroblast PI16+, Pancreas, ♀1, 102	vein, Brain cortex, ♀1, 29	3	0.646364	0.703606	0.28527	0.280653
fibroblast PTN+, Pancreas, ♂2, 73	vein, Brain cortex, ♀1, 29	3	0.646364	0.715989	0.33769	0.333776
fibroblast PTN+, Pancreas, ♀1, 198	vein, Brain cortex, ♀1, 29	3	0.646364	0.717815	0.279464	0.274934
pericyte, Pancreas, ♂2, 6	vein, Brain cortex, ♀1, 29	3	0.581691	0.771536	0.477608	0.474767
pericyte, Pancreas, ♀1, 54	vein, Brain cortex, ♀1, 29	3	0.581691	0.764973	0.311595	0.306577
adipocyte UCP1hi, Pancreas, ♀1, 77	vein, Brain cortex, ♀1, 29	3	0.718837	0.828498	0.368073	0.362955
adipocyte UCP1lo, Pancreas, ♀1, 148	vein, Brain cortex, ♀1, 29	3	0.718837	0.82124	0.334653	0.330383
mesothelial c. CXCL10+PRG4+, Pancreas, ♀1, 4	vein, Brain cortex, ♀1, 29	3	0.207904	0.797584	0.349399	0.345658
mesothelial c. CXCL10-PRG4+, Pancreas, ♂2, 24	vein, Brain cortex, ♀1, 29	3	0.207904	0.777268	0.352852	0.349322
mesothelial c. CXCL10-PRG4+, Pancreas, ♀1, 260	vein, Brain cortex, ♀1, 29	3	0.207904	0.753623	0.283544	0.279808
mesothelial c. SBSN+, Pancreas, ♀1, 109	vein, Brain cortex, ♀1, 29	3	0.207904	0.751428	0.283277	0.279211
reticular c., Pancreas, ♂2, 14	vein, Brain cortex, ♀1, 29	3	0.573313	0.723133	0.371153	0.368297
non-myelinating Schwann c., Pancreas, ♂2, 5	vein, Brain cortex, ♀1, 29	3	0.576991	0.772884	0.503296	0.50142
non-myelinating Schwann c., Pancreas, ♀1, 10	vein, Brain cortex, ♀1, 29	3	0.576991	0.798363	0.37417	0.371401
podocyte, Kidney, ♂2, 10	vein, Brain cortex, ♀1, 29	3	0.204079	0.709287	0.404841	0.402283
podocyte, Kidney, ♀2, 5	vein, Brain cortex, ♀1, 29	3	0.204079	0.75367	0.413516	0.410187
podocyte, Kidney, ♀1, 6	vein, Brain cortex, ♀1, 29	3	0.204079	0.709886	0.361842	0.358916
proximal convoluted tubule, Kidney, ♂2, 687	vein, Brain cortex, ♀1, 29	3	0.169388	0.759686	0.406848	0.404544
proximal convoluted tubule, Kidney, ♀2, 588	vein, Brain cortex, ♀1, 29	3	0.169388	0.75437	0.39428	0.391228
proximal straight tubule, Kidney, ♂2, 345	vein, Brain cortex, ♀1, 29	3	0.265059	0.713667	0.387688	0.385395
proximal straight tubule, Kidney, ♀2, 286	vein, Brain cortex, ♀1, 29	3	0.265059	0.737297	0.385681	0.382992
LoH thin descend limb, Kidney, ♂2, 262	vein, Brain cortex, ♀1, 29	3	0.175581	0.640453	0.314785	0.312649
LoH thin descend limb, Kidney, ♀2, 560	vein, Brain cortex, ♀1, 29	3	0.175581	0.614337	0.307469	0.30541
LoH thin descend limb, Kidney, ♀1, 335	vein, Brain cortex, ♀1, 29	3	0.175581	0.65715	0.284542	0.282106
LoH thin ascend limb, Kidney, ♂2, 100	vein, Brain cortex, ♀1, 29	3	0.165161	0.581947	0.302924	0.301033
LoH thin ascend limb, Kidney, ♀2, 100	vein, Brain cortex, ♀1, 29	3	0.165161	0.577093	0.308516	0.306622
LoH thin ascend limb, Kidney, ♀1, 151	vein, Brain cortex, ♀1, 29	3	0.165161	0.606199	0.296573	0.294402
LoH thin ascend limb SLC14A2+, Kidney, ♂2, 21	vein, Brain cortex, ♀1, 29	3	0.165161	0.641159	0.357756	0.355961
LoH thin ascend limb SLC14A2+, Kidney, ♀2, 67	vein, Brain cortex, ♀1, 29	3	0.165161	0.585737	0.321938	0.320221
LoH thick ascend limb, Kidney, ♂2, 263	vein, Brain cortex, ♀1, 29	3	0.183461	0.680928	0.353974	0.350939
LoH thick ascend limb, Kidney, ♀2, 463	vein, Brain cortex, ♀1, 29	3	0.183461	0.647086	0.347237	0.344745
LoH thick ascend limb, Kidney, ♀1, 23	vein, Brain cortex, ♀1, 29	3	0.183461	0.623338	0.396253	0.394531
LoH c. AKR1B1+, Kidney, ♀2, 18	vein, Brain cortex, ♀1, 29	3	0.172518	0.728595	0.38227	0.379713
macula densa c., Kidney, ♂2, 33	vein, Brain cortex, ♀1, 29	3	0.141146	0.606779	0.370191	0.367992
macula densa c., Kidney, ♀2, 59	vein, Brain cortex, ♀1, 29	3	0.141146	0.598839	0.369117	0.366902
distal convoluted tubule, Kidney, ♂2, 79	vein, Brain cortex, ♀1, 29	3	0.153724	0.717346	0.37013	0.367256
distal convoluted tubule, Kidney, ♀2, 40	vein, Brain cortex, ♀1, 29	3	0.153724	0.746185	0.388444	0.385488
distal convoluted tubule, Kidney, ♀1, 24	vein, Brain cortex, ♀1, 29	3	0.153724	0.671801	0.365071	0.363045
principal c., Kidney, ♂2, 26	vein, Brain cortex, ♀1, 29	3	0.292587	0.70938	0.376152	0.374038
principal c., Kidney, ♀2, 13	vein, Brain cortex, ♀1, 29	3	0.292587	0.719103	0.402081	0.400021
principal c., Kidney, ♀1, 33	vein, Brain cortex, ♀1, 29	3	0.292587	0.658298	0.322213	0.319926
principal c. FXYD4+, Kidney, ♂2, 34	vein, Brain cortex, ♀1, 29	3	0.292587	0.722619	0.368915	0.366034
principal c. FXYD4+, Kidney, ♀2, 17	vein, Brain cortex, ♀1, 29	3	0.292587	0.733631	0.395698	0.392839
principal c. KCNE1+, Kidney, ♂2, 23	vein, Brain cortex, ♀1, 29	3	0.292587	0.747949	0.418674	0.416345
principal c. KCNE1+, Kidney, ♀2, 17	vein, Brain cortex, ♀1, 29	3	0.292587	0.763413	0.438912	0.436405
\alpha-intercalated c., Kidney, ♂2, 58	vein, Brain cortex, ♀1, 29	3	0.335236	0.678286	0.358531	0.356057
\alpha-intercalated c., Kidney, ♀2, 439	vein, Brain cortex, ♀1, 29	3	0.335236	0.704804	0.355656	0.352867
\alpha-intercalated c., Kidney, ♀1, 13	vein, Brain cortex, ♀1, 29	3	0.335236	0.684551	0.422343	0.42031
\beta-intercalated c., Kidney, ♂2, 27	vein, Brain cortex, ♀1, 29	3	0.348534	0.762204	0.365104	0.362192
\beta-intercalated c., Kidney, ♀2, 28	vein, Brain cortex, ♀1, 29	3	0.348534	0.743239	0.394862	0.392132
\beta-intercalated c., Kidney, ♀1, 11	vein, Brain cortex, ♀1, 29	3	0.348534	0.756229	0.389656	0.387169
intercalated c./principal c., Kidney, ♂2, 15	vein, Brain cortex, ♀1, 29	3	0.183702	0.697643	0.371203	0.368862
intercalated c./principal c., Kidney, ♀2, 47	vein, Brain cortex, ♀1, 29	3	0.183702	0.711313	0.374778	0.371917
intercalated c./principal c., Kidney, ♀1, 6	vein, Brain cortex, ♀1, 29	3	0.183702	0.658678	0.397117	0.395395
urothelial c., Kidney, ♂2, 7	vein, Brain cortex, ♀1, 29	3	0.320067	0.596149	0.41537	0.414209
vasa recta descend limb SLC14A1+, Kidney, ♂2, 55	vein, Brain cortex, ♀1, 29	2	0.18371	0.467704	0.268081	0.266631
vasa recta descend limb SLC14A1+, Kidney, ♀2, 63	vein, Brain cortex, ♀1, 29	2	0.18371	0.483599	0.262435	0.260839
vasa recta descend limb MGP+, Kidney, ♂2, 96	vein, Brain cortex, ♀1, 29	2	0.18371	0.504793	0.259118	0.25744
vasa recta descend limb MGP+, Kidney, ♀2, 115	vein, Brain cortex, ♀1, 29	2	0.18371	0.487094	0.249755	0.248115
vasa recta descend limb MGP+, Kidney, ♀1, 85	vein, Brain cortex, ♀1, 29	2	0.18371	0.491598	0.229946	0.228114
vasa recta ascend limb IGFBP5+, Kidney, ♂2, 184	vein, Brain cortex, ♀1, 29	2	0.193663	0.562322	0.25184	0.249406
vasa recta ascend limb IGFBP5+, Kidney, ♀2, 725	vein, Brain cortex, ♀1, 29	2	0.193663	0.495805	0.227785	0.225916
vasa recta ascend limb IGFBP5+, Kidney, ♀1, 193	vein, Brain cortex, ♀1, 29	2	0.193663	0.498569	0.215991	0.214058
vasa recta ascend limb IGF1+, Kidney, ♂2, 55	vein, Brain cortex, ♀1, 29	2	0.193663	0.527095	0.280446	0.278663
vasa recta ascend limb IGF1+, Kidney, ♀2, 111	vein, Brain cortex, ♀1, 29	2	0.193663	0.515529	0.247482	0.24569
vasa recta ascend limb IGF1+, Kidney, ♀1, 135	vein, Brain cortex, ♀1, 29	2	0.193663	0.530758	0.224397	0.222254
capillary FABP5-RBP7-, Kidney, ♂2, 35	vein, Brain cortex, ♀1, 29	2	0.0684711	0.567559	0.339753	0.337885
capillary FABP5+RBP7+, Kidney, ♀1, 166	vein, Brain cortex, ♀1, 29	2	0.0684711	0.44925	0.238918	0.237339
glomerular, Kidney, ♂2, 103	vein, Brain cortex, ♀1, 29	2	0.170015	0.647074	0.291343	0.288408
glomerular, Kidney, ♀2, 113	vein, Brain cortex, ♀1, 29	2	0.170015	0.574299	0.269061	0.266824
glomerular, Kidney, ♀1, 46	vein, Brain cortex, ♀1, 29	2	0.170015	0.609798	0.265127	0.26266
lymphatic CCL21+, Kidney, ♀1, 8	vein, Brain cortex, ♀1, 29	2	0.298021	0.656495	0.327988	0.3258
lymphatic ACKR4-CCDC80+, Kidney, ♀2, 6	vein, Brain cortex, ♀1, 29	2	0.298021	0.561393	0.40522	0.404174
vascular smooth muscle, Kidney, ♀2, 39	vein, Brain cortex, ♀1, 29	3	0.530527	0.718353	0.338095	0.334908
vascular smooth muscle, Kidney, ♀1, 50	vein, Brain cortex, ♀1, 29	3	0.530527	0.683496	0.305978	0.303239
fibroblast, Kidney, ♂2, 13	vein, Brain cortex, ♀1, 29	3	0.646364	0.693294	0.400637	0.397856
fibroblast, Kidney, ♀2, 50	vein, Brain cortex, ♀1, 29	3	0.646364	0.68433	0.320491	0.316375
fibroblast, Kidney, ♀1, 40	vein, Brain cortex, ♀1, 29	3	0.646364	0.673548	0.298127	0.294132
fibroblast ASPN+, Kidney, ♂2, 8	vein, Brain cortex, ♀1, 29	3	0.646364	0.583946	0.457679	0.456713
fibroblast TNC+, Kidney, ♀2, 34	vein, Brain cortex, ♀1, 29	3	0.646364	0.724998	0.340372	0.336744
myofibroblast, Kidney, ♂2, 16	vein, Brain cortex, ♀1, 29	3	0.449655	0.716139	0.398484	0.395838
myofibroblast, Kidney, ♀2, 27	vein, Brain cortex, ♀1, 29	3	0.449655	0.686941	0.334734	0.331578
myofibroblast, Kidney, ♀1, 120	vein, Brain cortex, ♀1, 29	3	0.449655	0.699821	0.280685	0.277478
pericyte, Kidney, ♀1, 9	vein, Brain cortex, ♀1, 29	3	0.581691	0.772831	0.451002	0.447468
adipocyte UCP1hi, Kidney, ♀1, 6	vein, Brain cortex, ♀1, 29	3	0.718837	0.930129	0.523442	0.519653
adipocyte UCP1lo, Kidney, ♀1, 5	vein, Brain cortex, ♀1, 29	3	0.718837	0.863327	0.440193	0.436989
mesothelial c., Kidney, ♀2, 5	vein, Brain cortex, ♀1, 29	3	0.207904	0.824825	0.38384	0.37994
reticular c., Kidney, ♀1, 13	vein, Brain cortex, ♀1, 29	3	0.573313	0.796673	0.34011	0.335666
? stromal 1 ST6GAL2+, Kidney, ♀1, 17	vein, Brain cortex, ♀1, 29	3	0.575804	0.714283	0.339873	0.336811
non-myelinating Schwann c., Kidney, ♀1, 3	vein, Brain cortex, ♀1, 29	3	0.576991	0.772192	0.532774	0.531355
basal urothelial c., Bladder, ♂2, 208	vein, Brain cortex, ♀1, 29	3	0.351229	0.560918	0.375776	0.374594
intermediate urothelial c., Bladder, ♂2, 102	vein, Brain cortex, ♀1, 29	3	0.351229	0.618012	0.372145	0.370647
luminal urothelial c., Bladder, ♂2, 56	vein, Brain cortex, ♀1, 29	3	0.351229	0.676391	0.401249	0.399541
artery, Bladder, ♂2, 53	vein, Brain cortex, ♀1, 29	2	0.0580633	0.508768	0.288749	0.286732
artery, Bladder, ♀1, 38	vein, Brain cortex, ♀1, 29	2	0.0580633	0.462547	0.25791	0.255902
vein, Bladder, ♂2, 41	vein, Brain cortex, ♀1, 29	0	0	0.28218	0.272763	0.272681
vein, Bladder, ♀1, 149	vein, Brain cortex, ♀1, 29	0	0	0.26498	0.209641	0.209224
capillary FABP5+RBP7-, Bladder, ♂2, 44	vein, Brain cortex, ♀1, 29	2	0.0684711	0.443616	0.288057	0.286865
capillary FABP5+RBP7-, Bladder, ♀1, 45	vein, Brain cortex, ♀1, 29	2	0.0684711	0.400224	0.246555	0.24538
capillary FABP5+RBP7lo, Bladder, ♂2, 37	vein, Brain cortex, ♀1, 29	2	0.0684711	0.349309	0.301079	0.300692
capillary FABP5+RBP7+, Bladder, ♀1, 28	vein, Brain cortex, ♀1, 29	2	0.0684711	0.374856	0.266056	0.265198
lymphatic CCL21+, Bladder, ♂2, 36	vein, Brain cortex, ♀1, 29	2	0.298021	0.60752	0.325264	0.323083
smooth muscle, Bladder, ♂2, 10	vein, Brain cortex, ♀1, 29	3	0.618136	0.657031	0.379738	0.377986
vascular smooth muscle, Bladder, ♂2, 216	vein, Brain cortex, ♀1, 29	3	0.530527	0.682912	0.367719	0.364916
vascular smooth muscle, Bladder, ♀1, 194	vein, Brain cortex, ♀1, 29	3	0.530527	0.582491	0.306536	0.304496
fibroblast, Bladder, ♂2, 1772	vein, Brain cortex, ♀1, 29	3	0.646364	0.68476	0.329548	0.325958
fibroblast, Bladder, ♀1, 600	vein, Brain cortex, ♀1, 29	3	0.646364	0.623286	0.28629	0.28264
fibroblast PTN+, Bladder, ♂2, 21	vein, Brain cortex, ♀1, 29	3	0.646364	0.66789	0.346079	0.343755
fibroblast ENPP2+, Bladder, ♂2, 50	vein, Brain cortex, ♀1, 29	3	0.646364	0.667481	0.405991	0.403324
fibroblast LY6H+, Bladder, ♂2, 81	vein, Brain cortex, ♀1, 29	3	0.646364	0.675213	0.367301	0.363823
myofibroblast, Bladder, ♂2, 226	vein, Brain cortex, ♀1, 29	3	0.449655	0.630669	0.334435	0.331383
pericyte, Bladder, ♀1, 38	vein, Brain cortex, ♀1, 29	3	0.581691	0.644117	0.312612	0.310157
adipocyte UCP1lo, Bladder, ♀1, 5	vein, Brain cortex, ♀1, 29	3	0.718837	0.850602	0.426295	0.422002
mesothelial c., Bladder, ♂2, 28	vein, Brain cortex, ♀1, 29	3	0.207904	0.759441	0.353657	0.350341
mesothelial c., Bladder, ♀1, 11	vein, Brain cortex, ♀1, 29	3	0.207904	0.748654	0.345696	0.342054
myelinating Schwann c., Bladder, ♂2, 5	vein, Brain cortex, ♀1, 29	3	0.435145	0.62745	0.567693	0.567273
non-myelinating Schwann c., Bladder, ♂2, 27	vein, Brain cortex, ♀1, 29	3	0.576991	0.658918	0.392136	0.390233
non-ciliated c. FXYD4+MUC16+, Uterus, ♀2, 26	vein, Brain cortex, ♀1, 29	3	0.368417	0.64773	0.416708	0.41497
non-ciliated c. FXYD4+MUC16-, Uterus, ♀2, 41	vein, Brain cortex, ♀1, 29	3	0.368417	0.635469	0.384616	0.383106
non-ciliated c. IGFBP1+, Uterus, ♀2, 114	vein, Brain cortex, ♀1, 29	3	0.368417	0.677989	0.331821	0.328923
ciliated c., Uterus, ♀2, 7	vein, Brain cortex, ♀1, 29	3	0.368417	0.809217	0.508982	0.507277
artery, Uterus, ♀2, 11	vein, Brain cortex, ♀1, 29	2	0.0580633	0.521843	0.320804	0.319387
smooth muscle, Uterus, ♀2, 15	vein, Brain cortex, ♀1, 29	3	0.618136	0.701081	0.409952	0.407971
vascular smooth muscle, Uterus, ♀2, 7	vein, Brain cortex, ♀1, 29	3	0.530527	0.69354	0.481561	0.479922
fibroblast, Uterus, ♀2, 67	vein, Brain cortex, ♀1, 29	3	0.646364	0.73204	0.352268	0.348992
myofibroblast, Uterus, ♀2, 303	vein, Brain cortex, ♀1, 29	3	0.449655	0.638285	0.301599	0.298349
pericyte, Uterus, ♀2, 9	vein, Brain cortex, ♀1, 29	3	0.581691	0.71061	0.473219	0.471477
spermatogonium, Testes, ♂2, 59	vein, Brain cortex, ♀1, 29	3	0.569023	0.746836	0.480467	0.478974
early spermatocyte, Testes, ♂2, 223	vein, Brain cortex, ♀1, 29	3	0.578894	0.859866	0.64078	0.639602
pachytene spermatocyte, Testes, ♂2, 2279	vein, Brain cortex, ♀1, 29	3	0.578894	0.882241	0.72035	0.719468
diplotene spermatocyte, Testes, ♂2, 316	vein, Brain cortex, ♀1, 29	3	0.578894	0.920112	0.782461	0.781707
round spermatid, Testes, ♂2, 684	vein, Brain cortex, ♀1, 29	3	0.589776	0.915346	0.814895	0.81432
elongating spermatid, Testes, ♂2, 1162	vein, Brain cortex, ♀1, 29	3	0.589776	0.917521	0.838543	0.838044
elongated spermatid, Testes, ♂2, 877	vein, Brain cortex, ♀1, 29	3	0.589776	0.913207	0.836869	0.836338
neutrophil, Brain cortex, ♀1♂1, 88	vein, Brain cortex, ♀1, 29	3	0.692765	0.756747	0.456233	0.453727
macrophage microglial c., Brain cortex, ♀1♂1&2, 434	vein, Brain cortex, ♀1, 29	3	0.659597	0.649398	0.320939	0.318686
macrophage microglial c., Brainstem, ♀1♂2, 519	vein, Brain cortex, ♀1, 29	3	0.659597	0.626383	0.354056	0.352174
NK c./T c., Hypothalamus Pituitary, ♂2, 113	vein, Brain cortex, ♀1, 29	3	0.705685	0.703887	0.368393	0.366542
hematopoietic precursor, Hypothalamus Pituitary, ♂2, 25	vein, Brain cortex, ♀1, 29	3	0.607543	0.6375	0.372204	0.370593
erythroid progenitor, Hypothalamus Pituitary, ♂2, 57	vein, Brain cortex, ♀1, 29	3	0.586252	0.670301	0.395648	0.394044
erythroid c., Hypothalamus Pituitary, ♂2, 139	vein, Brain cortex, ♀1, 29	3	0.548893	0.844866	0.620998	0.619393
erythroid c. \infty, Hypothalamus Pituitary, ♂2, 599	vein, Brain cortex, ♀1, 29	3	0.548893	0.725912	0.514956	0.513713
neutrophil, Hypothalamus Pituitary, ♂2, 666	vein, Brain cortex, ♀1, 29	3	0.692765	0.762975	0.448161	0.445787
neutrophil \infty, Hypothalamus Pituitary, ♂2, 231	vein, Brain cortex, ♀1, 29	3	0.692765	0.751473	0.410422	0.408212
granulocyte monocyte progenitor, Hypothalamus Pituitary, ♂2, 27	vein, Brain cortex, ♀1, 29	3	0.710421	0.656928	0.383301	0.381706
monocyte \infty, Hypothalamus Pituitary, ♂2, 31	vein, Brain cortex, ♀1, 29	3	0.595803	0.657185	0.397811	0.396284
macrophage microglial c., Hypothalamus Pituitary, ♂2, 120	vein, Brain cortex, ♀1, 29	3	0.659597	0.669274	0.378394	0.376469
dendritic c. Langerhans c., Skin, ♀1♂2, 225	vein, Brain cortex, ♀1, 29	3	0.679985	0.772716	0.353439	0.350811
B c., Fat, ♀1♂2, 525	vein, Brain cortex, ♀1, 29	3	0.720631	0.67697	0.316858	0.3148
B c. \infty, Fat, ♀1, 12	vein, Brain cortex, ♀1, 29	3	0.720631	0.716922	0.35096	0.348991
plasma c., Fat, ♀1♂2, 93	vein, Brain cortex, ♀1, 29	3	0.699463	0.676246	0.344689	0.342829
plasma c. \infty, Fat, ♀1, 5	vein, Brain cortex, ♀1, 29	3	0.699463	0.731301	0.416577	0.414825
NKT c., Fat, ♀1♂2, 51	vein, Brain cortex, ♀1, 29	3	0.72037	0.725668	0.354338	0.352283
T c. CD4+CD8-CCL5-, Fat, ♀1♂2, 2276	vein, Brain cortex, ♀1, 29	3	0.703797	0.745466	0.309848	0.307515
T c. CD4+CD8-CCL5-CCR10+, Fat, ♀1♂2, 637	vein, Brain cortex, ♀1, 29	3	0.703797	0.730422	0.321906	0.3196
T c. CD4+CD8-CCL5-CLDN1+, Fat, ♀1, 176	vein, Brain cortex, ♀1, 29	3	0.703797	0.770019	0.325749	0.323232
T c. CD4-CD8+CCL5+, Fat, ♀1♂2, 352	vein, Brain cortex, ♀1, 29	3	0.701796	0.707036	0.318044	0.315949
T c. CD4-CD8+CCL5-, Fat, ♀1, 198	vein, Brain cortex, ♀1, 29	3	0.701796	0.723307	0.33568	0.333589
T c. CD4-CD8-CCL5-, Fat, ♀1, 126	vein, Brain cortex, ♀1, 29	3	0.679101	0.751037	0.347379	0.345214
T c. \infty, Fat, ♀1♂2, 59	vein, Brain cortex, ♀1, 29	3	0.679101	0.685355	0.339317	0.337401
erythroid c., Fat, ♀1♂2, 28	vein, Brain cortex, ♀1, 29	3	0.548893	0.834761	0.58754	0.585311
neutrophil, Fat, ♀1♂2, 577	vein, Brain cortex, ♀1, 29	3	0.692765	0.763799	0.495837	0.493274
neutrophil IL18BP+, Fat, ♀1, 30	vein, Brain cortex, ♀1, 29	3	0.692765	0.75402	0.593049	0.591214
basophil, Fat, ♀1♂2, 6	vein, Brain cortex, ♀1, 29	3	0.690468	0.759315	0.50585	0.504349
monocyte, Fat, ♀1, 254	vein, Brain cortex, ♀1, 29	3	0.595803	0.636391	0.35847	0.356398
macrophage, Fat, ♀1♂2, 335	vein, Brain cortex, ♀1, 29	3	0.659597	0.676069	0.301324	0.299078
macrophage \infty, Fat, ♀1♂2, 13	vein, Brain cortex, ♀1, 29	3	0.659597	0.754401	0.354721	0.352437
macrophage MRC1+, Fat, ♀1♂2, 411	vein, Brain cortex, ♀1, 29	3	0.659597	0.660917	0.303771	0.30156
conventional dendritic c., Fat, ♀1♂2, 12	vein, Brain cortex, ♀1, 29	3	0.722937	0.694207	0.3969	0.395221
mature dendritic c., Fat, ♀1, 19	vein, Brain cortex, ♀1, 29	3	0.679985	0.682128	0.370308	0.368524
B c., Mammary gland, ♀2, 351	vein, Brain cortex, ♀1, 29	3	0.720631	0.608784	0.344606	0.342958
B c. \infty, Mammary gland, ♀2, 21	vein, Brain cortex, ♀1, 29	3	0.720631	0.867662	0.430038	0.427776
plasma c., Mammary gland, ♀2, 328	vein, Brain cortex, ♀1, 29	3	0.699463	0.746475	0.38009	0.378151
NK c., Mammary gland, ♀2, 89	vein, Brain cortex, ♀1, 29	3	0.754247	0.701379	0.375953	0.37415
T c. CD4+CD8-CCL5-, Mammary gland, ♀2, 3493	vein, Brain cortex, ♀1, 29	3	0.703797	0.712282	0.349047	0.34702
T c. CD4+CD8-CCL5-CLDN1+, Mammary gland, ♀2, 273	vein, Brain cortex, ♀1, 29	3	0.703797	0.812805	0.349042	0.346309
T c. CD4-CD8+CCL5+, Mammary gland, ♀2, 452	vein, Brain cortex, ♀1, 29	3	0.701796	0.706185	0.353149	0.351222
T c. \infty, Mammary gland, ♀2, 25	vein, Brain cortex, ♀1, 29	3	0.679101	0.795773	0.3672	0.364819
macrophage ENPP2+, Mammary gland, ♀2, 38	vein, Brain cortex, ♀1, 29	3	0.659597	0.750056	0.371209	0.368646
mature dendritic c., Mammary gland, ♀2, 100	vein, Brain cortex, ♀1, 29	3	0.679985	0.744506	0.380873	0.378864
B c., Limb muscle, ♀1, 201	vein, Brain cortex, ♀1, 29	3	0.720631	0.64961	0.333316	0.331506
B c. \infty, Limb muscle, ♀1, 12	vein, Brain cortex, ♀1, 29	3	0.720631	0.621787	0.383817	0.382257
T c. CD4+CD8-CCL5-, Limb muscle, ♀1, 628	vein, Brain cortex, ♀1, 29	3	0.703797	0.748989	0.31646	0.314178
T c. CD4+CD8-CCL5-CLDN1+, Limb muscle, ♀1, 153	vein, Brain cortex, ♀1, 29	3	0.703797	0.779731	0.332634	0.330252
T c. CD4-CD8+CCL5-, Limb muscle, ♀1, 253	vein, Brain cortex, ♀1, 29	3	0.701796	0.766789	0.324952	0.322563
neutrophil, Limb muscle, ♀1, 52	vein, Brain cortex, ♀1, 29	3	0.692765	0.756165	0.472936	0.470537
basophil, Limb muscle, ♀1, 5	vein, Brain cortex, ♀1, 29	3	0.690468	0.747252	0.563003	0.561593
macrophage, Limb muscle, ♀1, 148	vein, Brain cortex, ♀1, 29	3	0.659597	0.676703	0.306602	0.304336
B c., Bone, ♀1♂2, 113	vein, Brain cortex, ♀1, 29	3	0.720631	0.519544	0.37139	0.370267
B c. \infty, Bone, ♂2, 18	vein, Brain cortex, ♀1, 29	3	0.720631	0.805158	0.458118	0.456236
plasma c., Bone, ♀1♂2, 546	vein, Brain cortex, ♀1, 29	3	0.699463	0.765279	0.344538	0.34231
NK c./T c. \infty, Bone, ♀1♂2, 32	vein, Brain cortex, ♀1, 29	3	0.705685	0.719272	0.386407	0.384582
T c. CD4+CD8-CCL5-, Bone, ♀1♂2, 105	vein, Brain cortex, ♀1, 29	3	0.703797	0.688768	0.360158	0.358301
T c. CD4-CD8+CCL5+, Bone, ♀1♂2, 114	vein, Brain cortex, ♀1, 29	3	0.701796	0.722639	0.356242	0.354222
hematopoietic precursor, Bone, ♀1♂2, 122	vein, Brain cortex, ♀1, 29	3	0.607543	0.698001	0.317185	0.315125
megakaryocyte progenitor, Bone, ♀1♂2, 31	vein, Brain cortex, ♀1, 29	3	0.672296	0.758513	0.346648	0.344231
erythroid progenitor, Bone, ♀1♂2, 498	vein, Brain cortex, ♀1, 29	3	0.586252	0.653715	0.371451	0.369781
erythroid c., Bone, ♀1♂2, 249	vein, Brain cortex, ♀1, 29	3	0.548893	0.796714	0.526669	0.525093
erythroid c. \infty, Bone, ♀1♂2, 761	vein, Brain cortex, ♀1, 29	3	0.548893	0.689598	0.446782	0.445361
neutrophil, Bone, ♀1♂2, 2512	vein, Brain cortex, ♀1, 29	3	0.692765	0.789701	0.425509	0.422649
neutrophil \infty, Bone, ♀1♂2, 6598	vein, Brain cortex, ♀1, 29	3	0.692765	0.794175	0.379368	0.376805
granulocyte monocyte progenitor, Bone, ♀1♂2, 212	vein, Brain cortex, ♀1, 29	3	0.710421	0.738304	0.344845	0.342738
monocyte, Bone, ♀1♂2, 919	vein, Brain cortex, ♀1, 29	3	0.595803	0.756423	0.325781	0.323181
monocyte \infty, Bone, ♀1♂2, 996	vein, Brain cortex, ♀1, 29	3	0.595803	0.759554	0.342902	0.340565
macrophage/monocyte \infty, Bone, ♀1♂2, 269	vein, Brain cortex, ♀1, 29	3	0.699369	0.752295	0.350774	0.348595
macrophage osteoclast, Bone, ♀1♂2, 80	vein, Brain cortex, ♀1, 29	3	0.659597	0.739938	0.319429	0.316778
conventional dendritic c., Bone, ♀1♂2, 24	vein, Brain cortex, ♀1, 29	3	0.722937	0.732749	0.356827	0.354822
plasmacytoid dendritic c., Bone, ♀1♂2, 25	vein, Brain cortex, ♀1, 29	3	0.645391	0.719015	0.396264	0.394492
B c., Bone marrow, ♀1&2♂2, 141	vein, Brain cortex, ♀1, 29	3	0.720631	0.610681	0.352466	0.350907
plasma c., Bone marrow, ♀1&2♂2, 402	vein, Brain cortex, ♀1, 29	3	0.699463	0.685755	0.357807	0.355976
plasma c. \infty, Bone marrow, ♀2♂2, 9	vein, Brain cortex, ♀1, 29	3	0.699463	0.812242	0.415796	0.413662
NK c., Bone marrow, ♀1&2♂2, 112	vein, Brain cortex, ♀1, 29	3	0.754247	0.768817	0.372746	0.370637
NKT c., Bone marrow, ♀1&2♂2, 79	vein, Brain cortex, ♀1, 29	3	0.72037	0.827581	0.384702	0.382411
NK c./T c. \infty, Bone marrow, ♀1&2♂2, 31	vein, Brain cortex, ♀1, 29	3	0.705685	0.711326	0.385984	0.384192
T c. CD4+CD8-CCL5-, Bone marrow, ♀1&2♂2, 460	vein, Brain cortex, ♀1, 29	3	0.703797	0.763903	0.329667	0.327421
T c. CD4-CD8+CCL5+, Bone marrow, ♀1&2♂2, 301	vein, Brain cortex, ♀1, 29	3	0.701796	0.743487	0.347219	0.345126
hematopoietic precursor, Bone marrow, ♀1&2♂2, 158	vein, Brain cortex, ♀1, 29	3	0.607543	0.723203	0.320694	0.318548
megakaryocyte progenitor, Bone marrow, ♀1&2♂2, 43	vein, Brain cortex, ♀1, 29	3	0.672296	0.745744	0.3421	0.339553
erythroid progenitor, Bone marrow, ♀1&2♂2, 871	vein, Brain cortex, ♀1, 29	3	0.586252	0.664144	0.377783	0.376122
erythroid c., Bone marrow, ♀1♂2, 1015	vein, Brain cortex, ♀1, 29	3	0.548893	0.815728	0.556052	0.55431
erythroid c. \infty, Bone marrow, ♀1♂2, 3686	vein, Brain cortex, ♀1, 29	3	0.548893	0.73009	0.510749	0.509454
neutrophil, Bone marrow, ♀1&2♂2, 14848	vein, Brain cortex, ♀1, 29	3	0.692765	0.813409	0.445413	0.442463
neutrophil \infty, Bone marrow, ♀1&2♂2, 6167	vein, Brain cortex, ♀1, 29	3	0.692765	0.797581	0.392863	0.3902
basophil, Bone marrow, ♀1&2♂2, 21	vein, Brain cortex, ♀1, 29	3	0.690468	0.809084	0.405383	0.40332
granulocyte monocyte progenitor, Bone marrow, ♀1&2♂2, 95	vein, Brain cortex, ♀1, 29	3	0.710421	0.708165	0.339936	0.337924
monocyte, Bone marrow, ♀1&2♂2, 659	vein, Brain cortex, ♀1, 29	3	0.595803	0.786529	0.325995	0.323237
monocyte \infty, Bone marrow, ♀1&2♂2, 434	vein, Brain cortex, ♀1, 29	3	0.595803	0.769536	0.33968	0.33724
macrophage CD5L+, Bone marrow, ♀1&2♂2, 42	vein, Brain cortex, ♀1, 29	3	0.659597	0.757464	0.406905	0.404721
conventional dendritic c., Bone marrow, ♀1&2♂2, 16	vein, Brain cortex, ♀1, 29	3	0.722937	0.755588	0.380752	0.378794
plasmacytoid dendritic c., Bone marrow, ♀1&2♂2, 63	vein, Brain cortex, ♀1, 29	3	0.645391	0.691599	0.360546	0.358708
dendritic c. FLT3+IGSF6+, Bone marrow, ♀1&2, 36	vein, Brain cortex, ♀1, 29	3	0.679985	0.729707	0.355341	0.353328
B c., Blood, ♀1&2♂1&2, 731	vein, Brain cortex, ♀1, 29	3	0.720631	0.584103	0.32473	0.323039
NK c., Blood, ♀1&2♂1&2, 375	vein, Brain cortex, ♀1, 29	3	0.754247	0.792059	0.332536	0.330104
T c. CD4+CD8-CCL5-, Blood, ♀1&2♂1&2, 1695	vein, Brain cortex, ♀1, 29	3	0.703797	0.771927	0.318117	0.31566
T c. CD4+CD8-CCL5-CCR10+, Blood, ♀2♂1, 139	vein, Brain cortex, ♀1, 29	3	0.703797	0.764831	0.350986	0.348719
T c. CD4-CD8+CCL5+, Blood, ♀1&2♂1&2, 156	vein, Brain cortex, ♀1, 29	3	0.701796	0.711597	0.333858	0.331814
hematopoietic precursor, Blood, ♀2♂1, 81	vein, Brain cortex, ♀1, 29	3	0.607543	0.638618	0.303762	0.301856
megakaryocyte progenitor, Blood, ♂1, 100	vein, Brain cortex, ♀1, 29	3	0.672296	0.758463	0.349027	0.346513
platelet, Blood, ♀1♂1, 117	vein, Brain cortex, ♀1, 29	3	0.724647	0.759663	0.434807	0.432038
erythroid c., Blood, ♀1♂1, 125	vein, Brain cortex, ♀1, 29	3	0.548893	0.858157	0.581221	0.577992
erythroid c. \infty, Blood, ♂1, 25	vein, Brain cortex, ♀1, 29	3	0.548893	0.828979	0.512685	0.510453
neutrophil, Blood, ♀1&2♂1&2, 12537	vein, Brain cortex, ♀1, 29	3	0.692765	0.820541	0.490669	0.487787
neutrophil \infty, Blood, ♀1&2♂1, 129	vein, Brain cortex, ♀1, 29	3	0.692765	0.775093	0.380537	0.377909
monocyte, Blood, ♀1&2♂1&2, 1294	vein, Brain cortex, ♀1, 29	3	0.595803	0.765688	0.327204	0.324423
monocyte \infty, Blood, ♀1&2♂1, 18	vein, Brain cortex, ♀1, 29	3	0.595803	0.779125	0.351458	0.348934
macrophage/monocyte, Blood, ♀1&2♂1, 33	vein, Brain cortex, ♀1, 29	3	0.699369	0.78551	0.352162	0.349474
B c., Spleen, ♀1&2♂2, 1581	vein, Brain cortex, ♀1, 29	3	0.720631	0.557929	0.324772	0.323208
B c. \infty, Spleen, ♀2♂2, 61	vein, Brain cortex, ♀1, 29	3	0.720631	0.72687	0.373977	0.372074
plasma c., Spleen, ♀1&2♂2, 1015	vein, Brain cortex, ♀1, 29	3	0.699463	0.696543	0.362006	0.360149
plasma c. \infty, Spleen, ♀1&2♂2, 28	vein, Brain cortex, ♀1, 29	3	0.699463	0.71441	0.368364	0.366481
NK c., Spleen, ♀1&2♂2, 190	vein, Brain cortex, ♀1, 29	3	0.754247	0.759763	0.335521	0.333258
NKT c., Spleen, ♀1&2♂2, 616	vein, Brain cortex, ♀1, 29	3	0.72037	0.696993	0.327889	0.325883
NK c./T c., Spleen, ♀1&2♂2, 73	vein, Brain cortex, ♀1, 29	3	0.705685	0.687452	0.360895	0.359066
NK c./T c. \infty, Spleen, ♀1&2♂2, 139	vein, Brain cortex, ♀1, 29	3	0.705685	0.689403	0.34856	0.346668
T c. CD4+CD8-CCL5-, Spleen, ♀1&2♂2, 923	vein, Brain cortex, ♀1, 29	3	0.703797	0.697837	0.309077	0.306974
T c. CD4-CD8+CCL5+, Spleen, ♀1&2♂2, 624	vein, Brain cortex, ♀1, 29	3	0.701796	0.680983	0.324329	0.322363
T c. CD4+CD8+CCL5+, Spleen, ♀1&2♂2, 297	vein, Brain cortex, ♀1, 29	3	0.679101	0.680652	0.327595	0.325643
erythroid progenitor, Spleen, ♀1&2, 67	vein, Brain cortex, ♀1, 29	3	0.586252	0.665623	0.354968	0.353198
erythroid c., Spleen, ♀1&2♂2, 22	vein, Brain cortex, ♀1, 29	3	0.548893	0.77229	0.552044	0.550749
erythroid c. \infty, Spleen, ♀1&2♂2, 63	vein, Brain cortex, ♀1, 29	3	0.548893	0.704229	0.426374	0.424784
neutrophil, Spleen, ♀1&2♂2, 1545	vein, Brain cortex, ♀1, 29	3	0.692765	0.814336	0.479225	0.476429
neutrophil \infty, Spleen, ♀1&2♂2, 86	vein, Brain cortex, ♀1, 29	3	0.692765	0.769568	0.374615	0.371998
monocyte, Spleen, ♀1&2♂2, 518	vein, Brain cortex, ♀1, 29	3	0.595803	0.75678	0.322848	0.32026
macrophage/monocyte, Spleen, ♀2♂2, 141	vein, Brain cortex, ♀1, 29	3	0.699369	0.726669	0.330643	0.328419
macrophage, Spleen, ♀1&2♂2, 515	vein, Brain cortex, ♀1, 29	3	0.659597	0.714086	0.335039	0.332617
macrophage MARCO+, Spleen, ♀1&2♂2, 99	vein, Brain cortex, ♀1, 29	3	0.659597	0.730469	0.333142	0.33056
conventional dendritic c., Spleen, ♀1&2♂2, 62	vein, Brain cortex, ♀1, 29	3	0.722937	0.669875	0.345692	0.343864
plasmacytoid dendritic c., Spleen, ♀1&2♂2, 37	vein, Brain cortex, ♀1, 29	3	0.645391	0.644933	0.371584	0.369945
mature dendritic c., Spleen, ♀1&2♂2, 15	vein, Brain cortex, ♀1, 29	3	0.679985	0.686638	0.410736	0.409146
dendritic c. FLT3+IGSF6+, Spleen, ♀1&2♂2, 67	vein, Brain cortex, ♀1, 29	3	0.679985	0.663634	0.336038	0.334187
B c., Lung, ♀1&2♂1&2, 241	vein, Brain cortex, ♀1, 29	3	0.720631	0.545108	0.325021	0.323503
plasma c., Lung, ♀2♂1&2, 143	vein, Brain cortex, ♀1, 29	3	0.699463	0.623945	0.345004	0.343347
innate lymphoid c., Lung, ♂2, 74	vein, Brain cortex, ♀1, 29	3	0.664404	0.618522	0.343417	0.341746
NK c. \infty, Lung, ♀1&2♂1&2, 236	vein, Brain cortex, ♀1, 29	3	0.754247	0.737861	0.365911	0.36389
NK c. GZMB+, Lung, ♀1&2♂1&2, 1706	vein, Brain cortex, ♀1, 29	3	0.754247	0.790214	0.338983	0.336349
NK c. KLRD1+, Lung, ♀2♂1&2, 1256	vein, Brain cortex, ♀1, 29	3	0.754247	0.769414	0.337111	0.334677
NKT c., Lung, ♀1&2♂1&2, 519	vein, Brain cortex, ♀1, 29	3	0.72037	0.730314	0.33716	0.335006
NK c./T c., Lung, ♀1♂2, 292	vein, Brain cortex, ♀1, 29	3	0.705685	0.721578	0.342694	0.340604
T c. CD4+CD8-CCL5+, Lung, ♂2, 152	vein, Brain cortex, ♀1, 29	3	0.703797	0.650082	0.348843	0.347108
T c. CD4+CD8-CCL5-, Lung, ♀1&2♂1&2, 1112	vein, Brain cortex, ♀1, 29	3	0.703797	0.678863	0.314141	0.31204
T c. CD4-CD8+CCL5+, Lung, ♀1&2♂1&2, 388	vein, Brain cortex, ♀1, 29	3	0.701796	0.741899	0.327377	0.325051
T c. CD4+CD8+CCL5+, Lung, ♂2, 1490	vein, Brain cortex, ♀1, 29	3	0.679101	0.69736	0.330985	0.328938
T c. \infty, Lung, ♀1&2♂1&2, 460	vein, Brain cortex, ♀1, 29	3	0.679101	0.676297	0.351169	0.34934
erythroid c., Lung, ♂1, 14	vein, Brain cortex, ♀1, 29	3	0.548893	0.86818	0.605649	0.603062
neutrophil, Lung, ♀1&2♂1&2, 6115	vein, Brain cortex, ♀1, 29	3	0.692765	0.765687	0.476241	0.473858
neutrophil \infty, Lung, ♀1&2♂1&2, 262	vein, Brain cortex, ♀1, 29	3	0.692765	0.758432	0.3625	0.359974
neutrophil CCL13+, Lung, ♀1♂1, 490	vein, Brain cortex, ♀1, 29	3	0.692765	0.823049	0.483215	0.479797
neutrophil IL18BP+, Lung, ♀1♂1, 362	vein, Brain cortex, ♀1, 29	3	0.692765	0.793196	0.475393	0.472714
eosinophil, Lung, ♂1, 14	vein, Brain cortex, ♀1, 29	3	0.679529	0.708009	0.503055	0.501677
granulocyte monocyte progenitor, Lung, ♂1, 13	vein, Brain cortex, ♀1, 29	3	0.710421	0.727695	0.36065	0.35865
monocyte, Lung, ♀1&2♂1&2, 2696	vein, Brain cortex, ♀1, 29	3	0.595803	0.702716	0.32076	0.318372
monocyte \infty, Lung, ♀1♂1&2, 78	vein, Brain cortex, ♀1, 29	3	0.595803	0.733603	0.321399	0.318998
alveolar macrophage, Lung, ♀1&2♂1&2, 3366	vein, Brain cortex, ♀1, 29	3	0.718816	0.765577	0.31932	0.31641
alveolar macrophage \infty, Lung, ♀1&2♂1&2, 913	vein, Brain cortex, ♀1, 29	3	0.718816	0.74252	0.321343	0.318876
alveolar macrophage CXCL10+, Lung, ♀1♂2, 187	vein, Brain cortex, ♀1, 29	3	0.718816	0.754984	0.330895	0.32828
alveolar macrophage LPL+, Lung, ♀1♂2, 197	vein, Brain cortex, ♀1, 29	3	0.718816	0.778724	0.401004	0.398029
interstitial macrophage, Lung, ♀1&2♂1&2, 1457	vein, Brain cortex, ♀1, 29	3	0.659597	0.684495	0.300119	0.297813
interstitial macrophage ABCA8+, Lung, ♀1&2♂1&2, 321	vein, Brain cortex, ♀1, 29	3	0.659597	0.645685	0.313744	0.311617
interstitial macrophage CXCL10+, Lung, ♀1♂2, 107	vein, Brain cortex, ♀1, 29	3	0.659597	0.68042	0.326788	0.324723
conventional dendritic c., Lung, ♀1&2♂1&2, 132	vein, Brain cortex, ♀1, 29	3	0.722937	0.658577	0.331556	0.329705
plasmacytoid dendritic c., Lung, ♂2, 65	vein, Brain cortex, ♀1, 29	3	0.645391	0.647018	0.380494	0.378916
mature dendritic c., Lung, ♂1&2, 75	vein, Brain cortex, ♀1, 29	3	0.679985	0.657597	0.36572	0.364032
dendritic c. FLT3+IGSF6+, Lung, ♂1&2, 188	vein, Brain cortex, ♀1, 29	3	0.679985	0.606173	0.32516	0.323491
NK c./T c., Trachea, ♀1&2♂2, 110	vein, Brain cortex, ♀1, 29	3	0.705685	0.754657	0.387989	0.385739
neutrophil, Trachea, ♀1&2♂2, 55	vein, Brain cortex, ♀1, 29	3	0.692765	0.766106	0.500187	0.498025
macrophage/monocyte, Trachea, ♀1♂2, 37	vein, Brain cortex, ♀1, 29	3	0.699369	0.617488	0.359688	0.358083
basophil, Tongue, ♀1♂2, 15	vein, Brain cortex, ♀1, 29	3	0.690468	0.716909	0.477793	0.476284
macrophage, Tongue, ♀1♂2, 70	vein, Brain cortex, ♀1, 29	3	0.659597	0.636292	0.408683	0.407193
macrophage CTSD+, Tongue, ♂2, 52	vein, Brain cortex, ♀1, 29	3	0.659597	0.668509	0.392479	0.390553
mature dendritic c., Tongue, ♀1♂2, 35	vein, Brain cortex, ♀1, 29	3	0.679985	0.759934	0.45289	0.450876
macrophage, Small intestine, ♀1♂2, 131	vein, Brain cortex, ♀1, 29	3	0.659597	0.711267	0.328301	0.325877
macrophage MS4A7+, Small intestine, ♀1♂2, 35	vein, Brain cortex, ♀1, 29	3	0.659597	0.74775	0.36231	0.360172
T c. CD4-CD8+CCL5+, Colon, ♀1♂2, 338	vein, Brain cortex, ♀1, 29	3	0.701796	0.749661	0.33615	0.333922
B c., Liver, ♀1&2♂2, 106	vein, Brain cortex, ♀1, 29	3	0.720631	0.584036	0.348973	0.347478
plasma c., Liver, ♀1&2♂2, 476	vein, Brain cortex, ♀1, 29	3	0.699463	0.727331	0.369532	0.367613
plasma c. \infty, Liver, ♀1&2♂2, 22	vein, Brain cortex, ♀1, 29	3	0.699463	0.727934	0.377933	0.376048
NK c., Liver, ♀1&2♂2, 144	vein, Brain cortex, ♀1, 29	3	0.754247	0.787711	0.353428	0.350998
NKT c., Liver, ♀1&2♂2, 301	vein, Brain cortex, ♀1, 29	3	0.72037	0.773106	0.344534	0.342264
NK c./T c. \infty, Liver, ♀1&2♂2, 94	vein, Brain cortex, ♀1, 29	3	0.705685	0.730466	0.353388	0.35137
T c. CD4+CD8-CCL5-, Liver, ♀1&2♂2, 511	vein, Brain cortex, ♀1, 29	3	0.703797	0.729216	0.32327	0.321031
T c. CD4-CD8+CCL5+, Liver, ♀1&2♂2, 2243	vein, Brain cortex, ♀1, 29	3	0.701796	0.761839	0.328913	0.326589
neutrophil, Liver, ♀1&2♂2, 969	vein, Brain cortex, ♀1, 29	3	0.692765	0.816378	0.496527	0.493872
monocyte, Liver, ♀1&2♂2, 271	vein, Brain cortex, ♀1, 29	3	0.595803	0.752199	0.34449	0.341945
macrophage Kupffer c., Liver, ♀1&2♂2, 382	vein, Brain cortex, ♀1, 29	3	0.659597	0.697241	0.319589	0.31727
macrophage Kupffer c. \infty, Liver, ♀1&2♂2, 43	vein, Brain cortex, ♀1, 29	3	0.659597	0.663958	0.345611	0.343786
macrophage Kupffer c. CD5L+MARCO+, Liver, ♀1&2♂2, 215	vein, Brain cortex, ♀1, 29	3	0.659597	0.643263	0.338478	0.336404
macrophage Kupffer c. CD5L-MARCO+, Liver, ♀1&2♂2, 575	vein, Brain cortex, ♀1, 29	3	0.659597	0.727805	0.333683	0.331285
macrophage Kupffer c. MS4A7+, Liver, ♀1&2♂2, 562	vein, Brain cortex, ♀1, 29	3	0.659597	0.642623	0.331425	0.329589
conventional dendritic c., Liver, ♀1&2♂2, 112	vein, Brain cortex, ♀1, 29	3	0.722937	0.676377	0.338025	0.33613
plasmacytoid dendritic c., Liver, ♀1&2♂2, 84	vein, Brain cortex, ♀1, 29	3	0.645391	0.696582	0.35721	0.355338
mature dendritic c., Liver, ♀2♂2, 24	vein, Brain cortex, ♀1, 29	3	0.679985	0.724135	0.397838	0.395974
dendritic c. FLT3+IGSF6+, Liver, ♀1&2♂2, 80	vein, Brain cortex, ♀1, 29	3	0.679985	0.673546	0.336689	0.334772
dendritic c. \infty, Liver, ♀2♂2, 22	vein, Brain cortex, ♀1, 29	3	0.679985	0.651494	0.357866	0.356163
B c., Pancreas, ♀1♂2, 1786	vein, Brain cortex, ♀1, 29	3	0.720631	0.518419	0.34455	0.343167
B c. \infty, Pancreas, ♀1♂2, 37	vein, Brain cortex, ♀1, 29	3	0.720631	0.651085	0.386412	0.384759
B c. SOX5+, Pancreas, ♂2, 93	vein, Brain cortex, ♀1, 29	3	0.720631	0.660913	0.387876	0.386253
plasma c., Pancreas, ♀1♂2, 76	vein, Brain cortex, ♀1, 29	3	0.699463	0.681365	0.357538	0.355396
plasma c. \infty, Pancreas, ♂2, 12	vein, Brain cortex, ♀1, 29	3	0.699463	0.755854	0.458121	0.456491
NK c. CHN1+, Pancreas, ♂2, 53	vein, Brain cortex, ♀1, 29	3	0.754247	0.739984	0.366923	0.364897
NKT c., Pancreas, ♀1♂2, 85	vein, Brain cortex, ♀1, 29	3	0.72037	0.723114	0.368946	0.366972
NK c./T c., Pancreas, ♂2, 98	vein, Brain cortex, ♀1, 29	3	0.705685	0.770059	0.379189	0.377096
T c. CD4+CD8-CCL5-, Pancreas, ♀1♂2, 1203	vein, Brain cortex, ♀1, 29	3	0.703797	0.719982	0.336222	0.334066
T c. CD4-CD8+CCL5+, Pancreas, ♀1♂2, 180	vein, Brain cortex, ♀1, 29	3	0.701796	0.736672	0.342628	0.340406
T c. \infty, Pancreas, ♂2, 23	vein, Brain cortex, ♀1, 29	3	0.679101	0.716325	0.408453	0.406709
neutrophil, Pancreas, ♀1♂2, 70	vein, Brain cortex, ♀1, 29	3	0.692765	0.788649	0.4544	0.451183
macrophage, Pancreas, ♀1♂2, 115	vein, Brain cortex, ♀1, 29	3	0.659597	0.668404	0.316145	0.313807
macrophage MRC1+, Pancreas, ♀1♂2, 179	vein, Brain cortex, ♀1, 29	3	0.659597	0.687061	0.326665	0.324077
macrophage ENPP2+, Pancreas, ♂2, 59	vein, Brain cortex, ♀1, 29	3	0.659597	0.692412	0.356683	0.354433
conventional dendritic c., Pancreas, ♀1♂2, 29	vein, Brain cortex, ♀1, 29	3	0.722937	0.627429	0.361643	0.359959
plasmacytoid dendritic c., Pancreas, ♂2, 16	vein, Brain cortex, ♀1, 29	3	0.645391	0.766517	0.442094	0.440345
mature dendritic c., Pancreas, ♂2, 30	vein, Brain cortex, ♀1, 29	3	0.679985	0.702934	0.399205	0.39746
dendritic c. FLT3+IGSF6+, Pancreas, ♂2, 87	vein, Brain cortex, ♀1, 29	3	0.679985	0.623065	0.345356	0.34369
B c., Kidney, ♀1&2♂2, 629	vein, Brain cortex, ♀1, 29	3	0.720631	0.549095	0.313976	0.312407
B c. \infty, Kidney, ♀1&2♂2, 8	vein, Brain cortex, ♀1, 29	3	0.720631	0.817289	0.427669	0.425667
plasma c., Kidney, ♀1&2♂2, 156	vein, Brain cortex, ♀1, 29	3	0.699463	0.683487	0.34609	0.34421
plasma c. \infty, Kidney, ♀1♂2, 7	vein, Brain cortex, ♀1, 29	3	0.699463	0.789969	0.451221	0.449407
innate lymphoid c., Kidney, ♀1&2♂2, 45	vein, Brain cortex, ♀1, 29	3	0.664404	0.657257	0.387015	0.385425
NK c., Kidney, ♀1&2♂2, 171	vein, Brain cortex, ♀1, 29	3	0.754247	0.767431	0.334873	0.332519
NK c. CHN1+, Kidney, ♀1♂2, 83	vein, Brain cortex, ♀1, 29	3	0.754247	0.697758	0.328911	0.326895
NKT c., Kidney, ♀1&2♂2, 88	vein, Brain cortex, ♀1, 29	3	0.72037	0.738014	0.346911	0.344851
NK c./T c. \infty, Kidney, ♀1&2♂2, 31	vein, Brain cortex, ♀1, 29	3	0.705685	0.726147	0.384859	0.383
T c. CD4+CD8-CCL5-, Kidney, ♀1&2♂2, 1305	vein, Brain cortex, ♀1, 29	3	0.703797	0.703905	0.307195	0.305031
T c. CD4-CD8+CCL5+, Kidney, ♀1&2♂2, 713	vein, Brain cortex, ♀1, 29	3	0.701796	0.695789	0.323664	0.321636
T c. CD4+CD8+CCL5+, Kidney, ♂2, 173	vein, Brain cortex, ♀1, 29	3	0.679101	0.700114	0.339858	0.337845
neutrophil, Kidney, ♀1&2♂2, 402	vein, Brain cortex, ♀1, 29	3	0.692765	0.776414	0.470542	0.46801
monocyte, Kidney, ♀1&2♂2, 217	vein, Brain cortex, ♀1, 29	3	0.595803	0.721335	0.326631	0.324136
macrophage, Kidney, ♀1&2♂2, 261	vein, Brain cortex, ♀1, 29	3	0.659597	0.659877	0.304189	0.302017
macrophage MRC1+, Kidney, ♀1&2♂2, 128	vein, Brain cortex, ♀1, 29	3	0.659597	0.680773	0.317146	0.31474
macrophage MARCO+, Kidney, ♀1, 85	vein, Brain cortex, ♀1, 29	3	0.659597	0.721433	0.329361	0.327153
macrophage EPCAM+, Kidney, ♀1&2♂2, 393	vein, Brain cortex, ♀1, 29	3	0.659597	0.674482	0.309249	0.306819
macrophage ABCG1+, Kidney, ♂2, 14	vein, Brain cortex, ♀1, 29	3	0.659597	0.784377	0.382998	0.380322
conventional dendritic c., Kidney, ♀1&2♂2, 46	vein, Brain cortex, ♀1, 29	3	0.722937	0.632529	0.352277	0.350629
plasmacytoid dendritic c., Kidney, ♀1&2♂2, 28	vein, Brain cortex, ♀1, 29	3	0.645391	0.673764	0.387665	0.385954
dendritic c. FLT3+IGSF6+, Kidney, ♀1&2♂2, 63	vein, Brain cortex, ♀1, 29	3	0.679985	0.643737	0.339215	0.337445
NK c./T c., Bladder, ♀1♂2, 64	vein, Brain cortex, ♀1, 29	3	0.705685	0.6763	0.354195	0.352374
T c. CD4+CD8-CCL5-, Bladder, ♀1♂2, 374	vein, Brain cortex, ♀1, 29	3	0.703797	0.708463	0.328035	0.325794
neutrophil, Bladder, ♀1♂2, 105	vein, Brain cortex, ♀1, 29	3	0.692765	0.774982	0.546729	0.544132
neutrophil IL18BP+, Bladder, ♀1, 1088	vein, Brain cortex, ♀1, 29	3	0.692765	0.741486	0.563094	0.56129
basophil, Bladder, ♀1♂2, 12	vein, Brain cortex, ♀1, 29	3	0.690468	0.660775	0.525673	0.524679
monocyte, Bladder, ♀1, 373	vein, Brain cortex, ♀1, 29	3	0.595803	0.594874	0.42074	0.41929
macrophage, Bladder, ♀1♂2, 416	vein, Brain cortex, ♀1, 29	3	0.659597	0.645233	0.349835	0.347803
conventional dendritic c., Bladder, ♂2, 23	vein, Brain cortex, ♀1, 29	3	0.722937	0.7083	0.39859	0.396844
mature dendritic c., Bladder, ♀1♂2, 14	vein, Brain cortex, ♀1, 29	3	0.679985	0.648078	0.441857	0.440579
T c. CD4-CD8+CCL5+, Uterus, ♀2, 429	vein, Brain cortex, ♀1, 29	3	0.701796	0.692356	0.336781	0.334793
neutrophil, Uterus, ♀2, 50	vein, Brain cortex, ♀1, 29	3	0.692765	0.742696	0.495666	0.493571
neutrophil IL18BP+, Uterus, ♀2, 55	vein, Brain cortex, ♀1, 29	3	0.692765	0.787015	0.504457	0.502309
macrophage LTC4S+, Uterus, ♀2, 242	vein, Brain cortex, ♀1, 29	3	0.659597	0.675658	0.326908	0.324523
macrophage MGST1+, Uterus, ♀2, 120	vein, Brain cortex, ♀1, 29	3	0.659597	0.696355	0.325862	0.323575
capillary FABP5-RBP7-, Brain cortex, ♂1, 398	capillary FABP5-RBP7-, Brain cortex, ♂2, 39	0	5.55112e-17	0.281286	0.198627	0.197996
capillary FABP5-RBP7-, Brain cortex, ♀1, 284	capillary FABP5-RBP7-, Brain cortex, ♂2, 39	0	5.55112e-17	0.179061	0.17322	0.173169
vascular smooth muscle, Brain cortex, ♂2, 16	capillary FABP5-RBP7-, Brain cortex, ♂2, 39	3	0.522329	0.476388	0.357323	0.356475
vascular smooth muscle, Brain cortex, ♂1, 66	capillary FABP5-RBP7-, Brain cortex, ♂2, 39	3	0.522329	0.507152	0.332707	0.331485
vascular smooth muscle, Brain cortex, ♀1, 231	capillary FABP5-RBP7-, Brain cortex, ♂2, 39	3	0.522329	0.458463	0.318841	0.317858
pericyte, Brain cortex, ♂2, 6	capillary FABP5-RBP7-, Brain cortex, ♂2, 39	3	0.499747	0.533358	0.52047	0.520373
pericyte, Brain cortex, ♂1, 66	capillary FABP5-RBP7-, Brain cortex, ♂2, 39	3	0.499747	0.533248	0.32838	0.327006
pericyte, Brain cortex, ♀1, 33	capillary FABP5-RBP7-, Brain cortex, ♂2, 39	3	0.499747	0.51871	0.35666	0.35553
leptomeningeal c., Brain cortex, ♂2, 9	capillary FABP5-RBP7-, Brain cortex, ♂2, 39	3	0.483776	0.519126	0.379503	0.378458
leptomeningeal c., Brain cortex, ♂1, 7	capillary FABP5-RBP7-, Brain cortex, ♂2, 39	3	0.483776	0.574692	0.420686	0.419515
leptomeningeal c., Brain cortex, ♀1, 35	capillary FABP5-RBP7-, Brain cortex, ♂2, 39	3	0.483776	0.598019	0.361734	0.359547
GABA neuron GRIK1+MEIS2+NECAB1-, Brain cortex, ♂1, 15	capillary FABP5-RBP7-, Brain cortex, ♂2, 39	3	0.605953	0.673912	0.461804	0.460363
GABA neuron GRIK1+MEIS2+NECAB1-, Brain cortex, ♀1, 10	capillary FABP5-RBP7-, Brain cortex, ♂2, 39	3	0.605953	0.699432	0.499672	0.498215
GABA neuron GIRK1-MEIS2+NECAB1+, Brain cortex, ♂1, 7	capillary FABP5-RBP7-, Brain cortex, ♂2, 39	3	0.605953	0.752481	0.526589	0.525173
GABA neuron GIRK1-MEIS2+NECAB1+, Brain cortex, ♀1, 123	capillary FABP5-RBP7-, Brain cortex, ♂2, 39	3	0.605953	0.681866	0.379297	0.37725
GABA neuron GIRK1-MEIS2+NECAB1-, Brain cortex, ♂1, 191	capillary FABP5-RBP7-, Brain cortex, ♂2, 39	3	0.605953	0.644975	0.383115	0.381306
GABA neuron GIRK1-MEIS2+NECAB1-, Brain cortex, ♀1, 108	capillary FABP5-RBP7-, Brain cortex, ♂2, 39	3	0.605953	0.654178	0.40881	0.407068
GABA neuron PPP1R1B+, Brain cortex, ♂1, 7	capillary FABP5-RBP7-, Brain cortex, ♂2, 39	3	0.605953	0.695508	0.496804	0.495021
GABA neuron PPP1R1B+, Brain cortex, ♀1, 12	capillary FABP5-RBP7-, Brain cortex, ♂2, 39	3	0.605953	0.723717	0.571077	0.569742
neuron, Brain cortex, ♀1, 19	capillary FABP5-RBP7-, Brain cortex, ♂2, 39	3	0.657741	0.668947	0.46474	0.463009
glutamate neuron NPTX1+, Brain cortex, ♂1, 21	capillary FABP5-RBP7-, Brain cortex, ♂2, 39	3	0.62499	0.691694	0.428135	0.426314
glutamate neuron NPTX1+, Brain cortex, ♀1, 66	capillary FABP5-RBP7-, Brain cortex, ♂2, 39	3	0.62499	0.685751	0.466128	0.464455
astrocyte LHX2+SLC7A10-, Brain cortex, ♂2, 18	capillary FABP5-RBP7-, Brain cortex, ♂2, 39	3	0.525082	0.597109	0.477963	0.476984
astrocyte LHX2+SLC7A10-, Brain cortex, ♂1, 161	capillary FABP5-RBP7-, Brain cortex, ♂2, 39	3	0.525082	0.606025	0.383799	0.38209
astrocyte LHX2+SLC7A10-, Brain cortex, ♀1, 19	capillary FABP5-RBP7-, Brain cortex, ♂2, 39	3	0.525082	0.61887	0.46838	0.467171
oligodendrocyte precursor, Brain cortex, ♂1, 150	capillary FABP5-RBP7-, Brain cortex, ♂2, 39	3	0.439351	0.532495	0.367513	0.366369
oligodendrocyte precursor, Brain cortex, ♀1, 6	capillary FABP5-RBP7-, Brain cortex, ♂2, 39	3	0.439351	0.601238	0.513861	0.513251
oligodendrocyte, Brain cortex, ♂2, 16	capillary FABP5-RBP7-, Brain cortex, ♂2, 39	3	0.422239	0.534317	0.462204	0.461689
oligodendrocyte, Brain cortex, ♂1, 182	capillary FABP5-RBP7-, Brain cortex, ♂2, 39	3	0.422239	0.507073	0.365097	0.364137
oligodendrocyte, Brain cortex, ♀1, 96	capillary FABP5-RBP7-, Brain cortex, ♂2, 39	3	0.422239	0.398017	0.398265	0.398138
ependymal c., Brain cortex, ♂2, 22	capillary FABP5-RBP7-, Brain cortex, ♂2, 39	3	0.398151	0.586968	0.436032	0.435023
ependymal c., Brain cortex, ♂1, 30	capillary FABP5-RBP7-, Brain cortex, ♂2, 39	3	0.398151	0.610382	0.406553	0.404993
ependymal c., Brain cortex, ♀1, 20	capillary FABP5-RBP7-, Brain cortex, ♂2, 39	3	0.398151	0.632288	0.450588	0.449425
non-myelinating Schwann c., Brain cortex, ♂1, 5	capillary FABP5-RBP7-, Brain cortex, ♂2, 39	3	0.486599	0.555304	0.526258	0.525981
non-myelinating Schwann c., Brain cortex, ♀1, 23	capillary FABP5-RBP7-, Brain cortex, ♂2, 39	3	0.486599	0.517361	0.406364	0.4056
vein, Brainstem, ♀1, 6	capillary FABP5-RBP7-, Brain cortex, ♂2, 39	2	0.0684711	0.538578	0.418509	0.417557
capillary FABP5-RBP7-, Brainstem, ♂2, 66	capillary FABP5-RBP7-, Brain cortex, ♂2, 39	0	5.55112e-17	0.112647	0.164584	0.164897
capillary FABP5-RBP7-, Brainstem, ♀1, 114	capillary FABP5-RBP7-, Brain cortex, ♂2, 39	0	5.55112e-17	0.169686	0.193078	0.193254
vascular smooth muscle, Brainstem, ♂2, 48	capillary FABP5-RBP7-, Brain cortex, ♂2, 39	3	0.522329	0.484875	0.311581	0.310346
vascular smooth muscle, Brainstem, ♀1, 86	capillary FABP5-RBP7-, Brain cortex, ♂2, 39	3	0.522329	0.520016	0.3251	0.32375
pericyte, Brainstem, ♂2, 23	capillary FABP5-RBP7-, Brain cortex, ♂2, 39	3	0.499747	0.453638	0.372057	0.371477
pericyte, Brainstem, ♀1, 28	capillary FABP5-RBP7-, Brain cortex, ♂2, 39	3	0.499747	0.495492	0.349165	0.348124
leptomeningeal c., Brainstem, ♂2, 6	capillary FABP5-RBP7-, Brain cortex, ♂2, 39	3	0.483776	0.590971	0.419866	0.418657
leptomeningeal c., Brainstem, ♀1, 7	capillary FABP5-RBP7-, Brain cortex, ♂2, 39	3	0.483776	0.683941	0.448133	0.446074
GABA neuron OTX2+, Brainstem, ♀1, 28	capillary FABP5-RBP7-, Brain cortex, ♂2, 39	3	0.605953	0.630323	0.455122	0.453916
neuron, Brainstem, ♀1, 63	capillary FABP5-RBP7-, Brain cortex, ♂2, 39	3	0.657741	0.708671	0.406261	0.403597
glutamate neuron CBLN1+, Brainstem, ♂2, 13	capillary FABP5-RBP7-, Brain cortex, ♂2, 39	3	0.62499	0.678681	0.482641	0.481318
glutamate neuron CBLN1+, Brainstem, ♀1, 16	capillary FABP5-RBP7-, Brain cortex, ♂2, 39	3	0.62499	0.681374	0.431316	0.429527
glutamate neuron NEFH+, Brainstem, ♀1, 16	capillary FABP5-RBP7-, Brain cortex, ♂2, 39	3	0.62499	0.698657	0.46311	0.461255
glutamate neuron ROM1+, Brainstem, ♀1, 273	capillary FABP5-RBP7-, Brain cortex, ♂2, 39	3	0.62499	0.743243	0.380828	0.378181
astrocyte LHX2-SLC7A10+, Brainstem, ♂2, 99	capillary FABP5-RBP7-, Brain cortex, ♂2, 39	3	0.525082	0.521954	0.411252	0.410438
astrocyte LHX2-SLC7A10+, Brainstem, ♀1, 63	capillary FABP5-RBP7-, Brain cortex, ♂2, 39	3	0.525082	0.536648	0.423049	0.422213
astrocyte S100B+, Brainstem, ♂2, 37	capillary FABP5-RBP7-, Brain cortex, ♂2, 39	3	0.525082	0.597661	0.373971	0.37232
oligodendrocyte precursor, Brainstem, ♂2, 51	capillary FABP5-RBP7-, Brain cortex, ♂2, 39	3	0.439351	0.499089	0.366827	0.365924
oligodendrocyte, Brainstem, ♂2, 45	capillary FABP5-RBP7-, Brain cortex, ♂2, 39	3	0.422239	0.460897	0.389153	0.388625
oligodendrocyte, Brainstem, ♀1, 66	capillary FABP5-RBP7-, Brain cortex, ♂2, 39	3	0.422239	0.524743	0.406697	0.405881
ependymal c., Brainstem, ♂2, 53	capillary FABP5-RBP7-, Brain cortex, ♂2, 39	3	0.398151	0.603369	0.413887	0.412642
ependymal c., Brainstem, ♀1, 98	capillary FABP5-RBP7-, Brain cortex, ♂2, 39	3	0.398151	0.596628	0.396245	0.394846
choroid plexus c., Brainstem, ♂2, 73	capillary FABP5-RBP7-, Brain cortex, ♂2, 39	3	0.442477	0.708966	0.376904	0.374092
capillary FABP5-RBP7-, Hypothalamus Pituitary, ♂2, 28	capillary FABP5-RBP7-, Brain cortex, ♂2, 39	0	5.55112e-17	0.121003	0.206775	0.207335
pericyte, Hypothalamus Pituitary, ♂2, 7	capillary FABP5-RBP7-, Brain cortex, ♂2, 39	3	0.499747	0.725336	0.525962	0.524407
corticotroph, Hypothalamus Pituitary, ♂2, 10	capillary FABP5-RBP7-, Brain cortex, ♂2, 39	3	0.579331	0.792441	0.436003	0.433177
gonadotroph, Hypothalamus Pituitary, ♂2, 4	capillary FABP5-RBP7-, Brain cortex, ♂2, 39	3	0.563114	0.796186	0.436996	0.433327
lactotroph, Hypothalamus Pituitary, ♂2, 9	capillary FABP5-RBP7-, Brain cortex, ♂2, 39	3	0.566335	0.828335	0.409857	0.405906
somatotroph, Hypothalamus Pituitary, ♂2, 19	capillary FABP5-RBP7-, Brain cortex, ♂2, 39	3	0.607464	0.693127	0.393836	0.391343
thyrotroph, Hypothalamus Pituitary, ♂2, 9	capillary FABP5-RBP7-, Brain cortex, ♂2, 39	3	0.596674	0.853673	0.419389	0.414639
neuroendocrine c., Hypothalamus Pituitary, ♂2, 5	capillary FABP5-RBP7-, Brain cortex, ♂2, 39	3	0.620813	0.714221	0.462922	0.460548
astrocyte LHX2+SLC7A10+, Hypothalamus Pituitary, ♂2, 35	capillary FABP5-RBP7-, Brain cortex, ♂2, 39	3	0.525082	0.521934	0.434104	0.433481
oligodendrocyte precursor, Hypothalamus Pituitary, ♂2, 15	capillary FABP5-RBP7-, Brain cortex, ♂2, 39	3	0.439351	0.550993	0.444773	0.444034
oligodendrocyte, Hypothalamus Pituitary, ♂2, 122	capillary FABP5-RBP7-, Brain cortex, ♂2, 39	3	0.422239	0.470413	0.381071	0.380442
cone c., Eye retina, ♂2, 5	capillary FABP5-RBP7-, Brain cortex, ♂2, 39	3	0.719536	0.814872	0.504018	0.502024
rod c., Eye retina, ♂2, 863	capillary FABP5-RBP7-, Brain cortex, ♂2, 39	3	0.713319	0.663728	0.398052	0.39646
ON-bipolar c., Eye retina, ♂2, 46	capillary FABP5-RBP7-, Brain cortex, ♂2, 39	3	0.66426	0.634656	0.40578	0.40438
interfollicular basal c., Skin, ♂2, 6298	capillary FABP5-RBP7-, Brain cortex, ♂2, 39	3	0.476068	0.545134	0.378883	0.377758
interfollicular basal c., Skin, ♀1, 1886	capillary FABP5-RBP7-, Brain cortex, ♂2, 39	3	0.476068	0.569619	0.371401	0.370016
interfollicular basal c. APOE+, Skin, ♂2, 1510	capillary FABP5-RBP7-, Brain cortex, ♂2, 39	3	0.476068	0.521014	0.363212	0.362161
interfollicular basal c. APOE+, Skin, ♀1, 314	capillary FABP5-RBP7-, Brain cortex, ♂2, 39	3	0.476068	0.541576	0.359459	0.358274
interfollicular suprabasal c., Skin, ♂2, 6632	capillary FABP5-RBP7-, Brain cortex, ♂2, 39	3	0.42567	0.553183	0.405518	0.404508
interfollicular suprabasal c., Skin, ♀1, 605	capillary FABP5-RBP7-, Brain cortex, ♂2, 39	3	0.42567	0.623982	0.413716	0.412367
interfollicular suprabasal c. APOE+, Skin, ♂2, 852	capillary FABP5-RBP7-, Brain cortex, ♂2, 39	3	0.42567	0.579796	0.384363	0.383116
interfollicular differentiated suprabasal c., Skin, ♂2, 598	capillary FABP5-RBP7-, Brain cortex, ♂2, 39	3	0.42567	0.533878	0.469074	0.468478
interfollicular differentiated suprabasal c., Skin, ♀1, 63	capillary FABP5-RBP7-, Brain cortex, ♂2, 39	3	0.42567	0.526371	0.487153	0.486604
interfollicular c. \infty, Skin, ♂2, 963	capillary FABP5-RBP7-, Brain cortex, ♂2, 39	3	0.42567	0.482616	0.37971	0.378903
interfollicular c. \infty, Skin, ♀1, 113	capillary FABP5-RBP7-, Brain cortex, ♂2, 39	3	0.42567	0.602968	0.376767	0.375238
upper hair follicle c., Skin, ♂2, 1259	capillary FABP5-RBP7-, Brain cortex, ♂2, 39	3	0.384792	0.54552	0.395319	0.394305
upper hair follicle c., Skin, ♀1, 247	capillary FABP5-RBP7-, Brain cortex, ♂2, 39	3	0.384792	0.558601	0.391999	0.3909
inner bulge c., Skin, ♂2, 74	capillary FABP5-RBP7-, Brain cortex, ♂2, 39	3	0.384792	0.38494	0.404285	0.404043
inner bulge c., Skin, ♀1, 83	capillary FABP5-RBP7-, Brain cortex, ♂2, 39	3	0.384792	0.435265	0.390734	0.390329
outer bulge c., Skin, ♂2, 662	capillary FABP5-RBP7-, Brain cortex, ♂2, 39	3	0.384792	0.473368	0.357415	0.356602
outer bulge c., Skin, ♀1, 832	capillary FABP5-RBP7-, Brain cortex, ♂2, 39	3	0.384792	0.477545	0.353113	0.352252
melanocyte, Skin, ♂2, 83	capillary FABP5-RBP7-, Brain cortex, ♂2, 39	3	0.644052	0.442409	0.36663	0.365927
melanocyte, Skin, ♀1, 69	capillary FABP5-RBP7-, Brain cortex, ♂2, 39	3	0.644052	0.513374	0.378929	0.378021
channel c. MMP7+, Skin, ♂2, 21	capillary FABP5-RBP7-, Brain cortex, ♂2, 39	3	0.42567	0.500294	0.422383	0.421805
channel c. TPM1+, Skin, ♂2, 26	capillary FABP5-RBP7-, Brain cortex, ♂2, 39	3	0.42567	0.642701	0.438786	0.437516
sweat gland c., Skin, ♂2, 12	capillary FABP5-RBP7-, Brain cortex, ♂2, 39	3	0.386327	0.710877	0.47729	0.475471
granulosa c., Fat, ♀1, 18	capillary FABP5-RBP7-, Brain cortex, ♂2, 39	3	0.410059	0.671176	0.405673	0.40318
? GAT epithelial 1 CRISP3+, Fat, ♀1, 238	capillary FABP5-RBP7-, Brain cortex, ♂2, 39	3	0.365054	0.583159	0.330186	0.328478
acinar c., Fat, ♀1, 18	capillary FABP5-RBP7-, Brain cortex, ♂2, 39	3	0.455077	0.911547	0.631315	0.629365
artery, Fat, ♂2, 18	capillary FABP5-RBP7-, Brain cortex, ♂2, 39	2	0.0838487	0.356094	0.287186	0.286677
artery, Fat, ♀1, 35	capillary FABP5-RBP7-, Brain cortex, ♂2, 39	2	0.0838487	0.380714	0.283252	0.282447
vein, Fat, ♂2, 13	capillary FABP5-RBP7-, Brain cortex, ♂2, 39	2	0.0684711	0.376682	0.31547	0.314988
vein, Fat, ♀1, 34	capillary FABP5-RBP7-, Brain cortex, ♂2, 39	2	0.0684711	0.379805	0.290795	0.290155
capillary FABP5+RBP7+, Fat, ♂2, 736	capillary FABP5-RBP7-, Brain cortex, ♂2, 39	1	5.55112e-17	0.319069	0.227406	0.226617
capillary FABP5+RBP7+, Fat, ♀1, 1571	capillary FABP5-RBP7-, Brain cortex, ♂2, 39	1	5.55112e-17	0.338134	0.259625	0.25904
capillary CXCL10+, Fat, ♀1, 55	capillary FABP5-RBP7-, Brain cortex, ♂2, 39	1	5.55112e-17	0.379668	0.329313	0.328882
lymphatic CCL21+, Fat, ♀1, 54	capillary FABP5-RBP7-, Brain cortex, ♂2, 39	2	0.267379	0.414912	0.302789	0.301962
lymphatic ACKR4-CCDC80+, Fat, ♀1, 76	capillary FABP5-RBP7-, Brain cortex, ♂2, 39	2	0.267379	0.453234	0.296533	0.295333
tendon c., Fat, ♀1, 7	capillary FABP5-RBP7-, Brain cortex, ♂2, 39	3	0.472928	0.559458	0.461826	0.461105
smooth muscle, Fat, ♀1, 28	capillary FABP5-RBP7-, Brain cortex, ♂2, 39	3	0.571395	0.662903	0.384742	0.382661
vascular smooth muscle, Fat, ♂2, 22	capillary FABP5-RBP7-, Brain cortex, ♂2, 39	3	0.522329	0.509545	0.333233	0.331849
vascular smooth muscle, Fat, ♀1, 115	capillary FABP5-RBP7-, Brain cortex, ♂2, 39	3	0.522329	0.526769	0.321243	0.319744
fibroblast, Fat, ♂2, 200	capillary FABP5-RBP7-, Brain cortex, ♂2, 39	3	0.542632	0.507472	0.295225	0.292594
fibroblast, Fat, ♀1, 1405	capillary FABP5-RBP7-, Brain cortex, ♂2, 39	3	0.542632	0.595982	0.325322	0.322421
fibroblast ACKR2+, Fat, ♂2, 58	capillary FABP5-RBP7-, Brain cortex, ♂2, 39	3	0.542632	0.530889	0.323053	0.320968
fibroblast ACKR2+, Fat, ♀1, 132	capillary FABP5-RBP7-, Brain cortex, ♂2, 39	3	0.542632	0.564067	0.334255	0.331954
fibroblast ITIH5+, Fat, ♂2, 98	capillary FABP5-RBP7-, Brain cortex, ♂2, 39	3	0.542632	0.488473	0.322804	0.320802
fibroblast LCN2+, Fat, ♀1, 13	capillary FABP5-RBP7-, Brain cortex, ♂2, 39	3	0.542632	0.672236	0.447976	0.446168
myofibroblast, Fat, ♀1, 136	capillary FABP5-RBP7-, Brain cortex, ♂2, 39	3	0.383402	0.624142	0.337637	0.335041
pericyte, Fat, ♂2, 12	capillary FABP5-RBP7-, Brain cortex, ♂2, 39	3	0.499747	0.613304	0.432225	0.430295
pericyte, Fat, ♀1, 83	capillary FABP5-RBP7-, Brain cortex, ♂2, 39	3	0.499747	0.660268	0.350107	0.34674
adipocyte UCP1hi, Fat, ♀1, 208	capillary FABP5-RBP7-, Brain cortex, ♂2, 39	3	0.60115	0.731717	0.40954	0.406638
adipocyte UCP1lo, Fat, ♂2, 25	capillary FABP5-RBP7-, Brain cortex, ♂2, 39	3	0.60115	0.751582	0.461559	0.459263
adipocyte UCP1lo, Fat, ♀1, 689	capillary FABP5-RBP7-, Brain cortex, ♂2, 39	3	0.60115	0.736324	0.382587	0.379294
mesothelial c. CXCL10+PRG4+, Fat, ♀1, 28	capillary FABP5-RBP7-, Brain cortex, ♂2, 39	3	0.131447	0.711279	0.373496	0.370522
mesothelial c. CXCL10-PRG4+, Fat, ♂2, 7	capillary FABP5-RBP7-, Brain cortex, ♂2, 39	3	0.131447	0.601617	0.464454	0.463514
mesothelial c. CXCL10-PRG4+, Fat, ♀1, 155	capillary FABP5-RBP7-, Brain cortex, ♂2, 39	3	0.131447	0.666702	0.34204	0.339283
mesothelial c. SBSN+, Fat, ♂2, 6	capillary FABP5-RBP7-, Brain cortex, ♂2, 39	3	0.131447	0.675322	0.404094	0.402018
mesothelial c. SBSN+, Fat, ♀1, 9	capillary FABP5-RBP7-, Brain cortex, ♂2, 39	3	0.131447	0.714773	0.395753	0.392477
reticular c., Fat, ♀1, 12	capillary FABP5-RBP7-, Brain cortex, ♂2, 39	3	0.468728	0.70591	0.451157	0.449117
non-myelinating Schwann c., Fat, ♂2, 16	capillary FABP5-RBP7-, Brain cortex, ♂2, 39	3	0.486599	0.506997	0.401604	0.400863
non-myelinating Schwann c., Fat, ♀1, 11	capillary FABP5-RBP7-, Brain cortex, ♂2, 39	3	0.486599	0.565815	0.447924	0.447123
vein, Mammary gland, ♀2, 41	capillary FABP5-RBP7-, Brain cortex, ♂2, 39	2	0.0684711	0.517754	0.346635	0.345369
capillary FABP5+RBP7lo, Mammary gland, ♀2, 41	capillary FABP5-RBP7-, Brain cortex, ♂2, 39	1	5.55112e-17	0.475388	0.351867	0.35098
lymphatic ACKR4-CCDC80+, Mammary gland, ♀2, 20	capillary FABP5-RBP7-, Brain cortex, ♂2, 39	2	0.267379	0.479851	0.379438	0.378724
fibroblast, Mammary gland, ♀2, 6	capillary FABP5-RBP7-, Brain cortex, ♂2, 39	3	0.542632	0.660958	0.54093	0.53989
vein, Limb muscle, ♀1, 47	capillary FABP5-RBP7-, Brain cortex, ♂2, 39	2	0.0684711	0.405568	0.308616	0.307898
capillary FABP5+RBP7lo, Limb muscle, ♀1, 361	capillary FABP5-RBP7-, Brain cortex, ♂2, 39	1	5.55112e-17	0.315668	0.265684	0.265239
capillary FABP5+RBP7+, Limb muscle, ♀1, 70	capillary FABP5-RBP7-, Brain cortex, ♂2, 39	1	5.55112e-17	0.314616	0.289958	0.289773
lymphatic CCL21+, Limb muscle, ♀1, 9	capillary FABP5-RBP7-, Brain cortex, ♂2, 39	2	0.267379	0.575905	0.462333	0.461482
lymphatic ACKR4-CCDC80+, Limb muscle, ♀1, 11	capillary FABP5-RBP7-, Brain cortex, ♂2, 39	2	0.267379	0.521973	0.409987	0.409119
tendon c., Limb muscle, ♀1, 51	capillary FABP5-RBP7-, Brain cortex, ♂2, 39	3	0.472928	0.582233	0.378832	0.377125
skeletal muscle satellite stem c., Limb muscle, ♀1, 86	capillary FABP5-RBP7-, Brain cortex, ♂2, 39	3	0.657058	0.616071	0.35634	0.354117
fast muscle, Limb muscle, ♀1, 45	capillary FABP5-RBP7-, Brain cortex, ♂2, 39	3	0.705049	0.526971	0.514913	0.514223
slow muscle, Limb muscle, ♀1, 18	capillary FABP5-RBP7-, Brain cortex, ♂2, 39	3	0.716526	0.637784	0.536959	0.535901
vascular smooth muscle, Limb muscle, ♀1, 17	capillary FABP5-RBP7-, Brain cortex, ♂2, 39	3	0.522329	0.482038	0.417095	0.416612
fibroadipogenic progenitor, Limb muscle, ♀1, 542	capillary FABP5-RBP7-, Brain cortex, ♂2, 39	3	0.589515	0.575681	0.33222	0.329678
pericyte, Limb muscle, ♀1, 104	capillary FABP5-RBP7-, Brain cortex, ♂2, 39	3	0.499747	0.585822	0.345744	0.343359
adipocyte UCP1lo, Limb muscle, ♀1, 24	capillary FABP5-RBP7-, Brain cortex, ♂2, 39	3	0.60115	0.76638	0.429447	0.426591
reticular c., Limb muscle, ♀1, 19	capillary FABP5-RBP7-, Brain cortex, ♂2, 39	3	0.468728	0.719063	0.420063	0.417636
capillary FABP5+RBP7lo, Diaphragm, ♀1, 55	capillary FABP5-RBP7-, Brain cortex, ♂2, 39	1	5.55112e-17	0.410629	0.300511	0.299736
sinusoid MAFB+, Bone, ♂2, 18	capillary FABP5-RBP7-, Brain cortex, ♂2, 39	2	0.153138	0.60552	0.352661	0.350779
osteo-CAR c., Bone, ♂2, 10	capillary FABP5-RBP7-, Brain cortex, ♂2, 39	3	0.515627	0.536398	0.434271	0.433233
osteoblast, Bone, ♂2, 28	capillary FABP5-RBP7-, Brain cortex, ♂2, 39	3	0.463923	0.612093	0.342763	0.340488
osteoblast, Bone, ♀1, 24	capillary FABP5-RBP7-, Brain cortex, ♂2, 39	3	0.463923	0.582879	0.429873	0.428499
chondrocyte, Bone, ♂2, 107	capillary FABP5-RBP7-, Brain cortex, ♂2, 39	3	0.510374	0.537115	0.339394	0.337828
vascular smooth muscle, Bone, ♂2, 33	capillary FABP5-RBP7-, Brain cortex, ♂2, 39	3	0.522329	0.557589	0.328085	0.32625
fibroblast, Bone, ♂2, 13	capillary FABP5-RBP7-, Brain cortex, ♂2, 39	3	0.542632	0.484143	0.395545	0.394849
adipo-CAR c., Bone, ♀1, 17	capillary FABP5-RBP7-, Brain cortex, ♂2, 39	3	0.60115	0.676533	0.446962	0.444145
adipocyte UCP1lo, Bone, ♀1, 8	capillary FABP5-RBP7-, Brain cortex, ♂2, 39	3	0.60115	0.804128	0.547533	0.54541
? stromal 1 NGFR+TNNT2+, Bone, ♂2, 10	capillary FABP5-RBP7-, Brain cortex, ♂2, 39	3	0.521419	0.594867	0.375258	0.373563
myelinating Schwann c., Bone, ♂2, 4	capillary FABP5-RBP7-, Brain cortex, ♂2, 39	3	0.33877	0.542443	0.516111	0.515847
non-myelinating Schwann c., Bone, ♂2, 3	capillary FABP5-RBP7-, Brain cortex, ♂2, 39	3	0.486599	0.471845	0.513162	0.513472
sinusoid MAFB+, Bone marrow, ♂2, 12	capillary FABP5-RBP7-, Brain cortex, ♂2, 39	2	0.153138	0.421072	0.412873	0.412795
osteo-CAR c., Bone marrow, ♂2, 17	capillary FABP5-RBP7-, Brain cortex, ♂2, 39	3	0.515627	0.577081	0.443869	0.442442
cardiomyocyte, Heart, ♀1, 94	capillary FABP5-RBP7-, Brain cortex, ♂2, 39	3	0.810107	0.751582	0.570188	0.569054
atrial cardiomyocyte, Heart, ♀1, 14	capillary FABP5-RBP7-, Brain cortex, ♂2, 39	3	0.648413	0.822883	0.730478	0.729836
ventricular cardiomyocyte, Heart, ♀1, 96	capillary FABP5-RBP7-, Brain cortex, ♂2, 39	3	0.641126	0.800165	0.621442	0.620407
vascular smooth muscle, Heart, ♂2, 93	capillary FABP5-RBP7-, Brain cortex, ♂2, 39	3	0.522329	0.564269	0.498359	0.497881
vascular smooth muscle, Heart, ♀2, 432	capillary FABP5-RBP7-, Brain cortex, ♂2, 39	3	0.522329	0.506624	0.38799	0.387054
vascular smooth muscle, Heart, ♀1, 84	capillary FABP5-RBP7-, Brain cortex, ♂2, 39	3	0.522329	0.632719	0.468707	0.467425
fibroblast, Heart, ♂2, 123	capillary FABP5-RBP7-, Brain cortex, ♂2, 39	3	0.542632	0.491895	0.456441	0.455973
fibroblast, Heart, ♀2, 778	capillary FABP5-RBP7-, Brain cortex, ♂2, 39	3	0.542632	0.587158	0.378634	0.376089
fibroblast, Heart, ♀1, 42	capillary FABP5-RBP7-, Brain cortex, ♂2, 39	3	0.542632	0.693218	0.514948	0.513635
pericyte, Heart, ♀1, 34	capillary FABP5-RBP7-, Brain cortex, ♂2, 39	3	0.499747	0.580205	0.45854	0.457638
vascular endothelium FABP5+RBP7+, Aorta, ♀1, 54	capillary FABP5-RBP7-, Brain cortex, ♂2, 39	2	0.177238	0.309037	0.275977	0.275726
vascular smooth muscle, Aorta, ♀1, 11	capillary FABP5-RBP7-, Brain cortex, ♂2, 39	3	0.522329	0.53241	0.368326	0.367199
adipocyte UCP1lo, Aorta, ♀1, 4	capillary FABP5-RBP7-, Brain cortex, ♂2, 39	3	0.60115	0.750748	0.56682	0.565113
ciliated c., Lung, ♂2, 17	capillary FABP5-RBP7-, Brain cortex, ♂2, 39	3	0.364976	0.500778	0.48537	0.485118
ciliated c., Lung, ♂1, 9	capillary FABP5-RBP7-, Brain cortex, ♂2, 39	3	0.364976	0.655444	0.528623	0.527789
club c., Lung, ♂2, 3	capillary FABP5-RBP7-, Brain cortex, ♂2, 39	3	0.55879	0.593952	0.523525	0.522959
club c., Lung, ♂1, 3	capillary FABP5-RBP7-, Brain cortex, ♂2, 39	3	0.55879	0.665251	0.544455	0.54362
club c., Lung, ♀2, 5	capillary FABP5-RBP7-, Brain cortex, ♂2, 39	3	0.55879	0.56221	0.466542	0.465882
tuft c., Lung, ♂2, 11	capillary FABP5-RBP7-, Brain cortex, ♂2, 39	3	0.410729	0.628874	0.434815	0.433456
alveolar c. type 1, Lung, ♂2, 67	capillary FABP5-RBP7-, Brain cortex, ♂2, 39	3	0.408119	0.379573	0.37182	0.371625
alveolar c. type 1, Lung, ♂1, 63	capillary FABP5-RBP7-, Brain cortex, ♂2, 39	3	0.408119	0.402471	0.370841	0.370492
alveolar c. type 1, Lung, ♀2, 72	capillary FABP5-RBP7-, Brain cortex, ♂2, 39	3	0.408119	0.408238	0.37178	0.37146
alveolar c. type 1, Lung, ♀1, 15	capillary FABP5-RBP7-, Brain cortex, ♂2, 39	3	0.408119	0.435691	0.429952	0.429721
alveolar c. type 2, Lung, ♂2, 601	capillary FABP5-RBP7-, Brain cortex, ♂2, 39	3	0.386138	0.505741	0.381486	0.380639
alveolar c. type 2, Lung, ♂1, 88	capillary FABP5-RBP7-, Brain cortex, ♂2, 39	3	0.386138	0.447501	0.367338	0.366738
alveolar c. type 2, Lung, ♀2, 99	capillary FABP5-RBP7-, Brain cortex, ♂2, 39	3	0.386138	0.529843	0.39031	0.389355
alveolar c. type 2, Lung, ♀1, 163	capillary FABP5-RBP7-, Brain cortex, ♂2, 39	3	0.386138	0.473819	0.399109	0.398564
uterine metastasis c., Lung, ♀1, 70	capillary FABP5-RBP7-, Brain cortex, ♂2, 39	3	0.261724	0.640448	0.408133	0.406656
artery, Lung, ♂2, 143	capillary FABP5-RBP7-, Brain cortex, ♂2, 39	2	0.0838487	0.432681	0.262985	0.261479
vein, Lung, ♂2, 95	capillary FABP5-RBP7-, Brain cortex, ♂2, 39	2	0.0684711	0.442542	0.264204	0.262624
vein, Lung, ♂1, 16	capillary FABP5-RBP7-, Brain cortex, ♂2, 39	2	0.0684711	0.478575	0.358194	0.357367
vein, Lung, ♀2, 11	capillary FABP5-RBP7-, Brain cortex, ♂2, 39	2	0.0684711	0.557009	0.383879	0.382448
vein, Lung, ♀1, 13	capillary FABP5-RBP7-, Brain cortex, ♂2, 39	2	0.0684711	0.561583	0.41552	0.414303
capillary FABP5-RBP7-, Lung, ♂2, 1341	capillary FABP5-RBP7-, Brain cortex, ♂2, 39	0	5.55112e-17	0.485438	0.250301	0.248039
capillary FABP5-RBP7-, Lung, ♀2, 271	capillary FABP5-RBP7-, Brain cortex, ♂2, 39	0	5.55112e-17	0.537101	0.292266	0.28983
capillary FABP5-RBP7-, Lung, ♀1, 70	capillary FABP5-RBP7-, Brain cortex, ♂2, 39	0	5.55112e-17	0.563155	0.303418	0.30105
capillary FABP5+RBP7-, Lung, ♂1, 15	capillary FABP5-RBP7-, Brain cortex, ♂2, 39	1	5.55112e-17	0.609712	0.439985	0.43882
capillary CXCL10+, Lung, ♂2, 41	capillary FABP5-RBP7-, Brain cortex, ♂2, 39	1	5.55112e-17	0.510986	0.341465	0.340228
capillary aerocyte, Lung, ♂2, 862	capillary FABP5-RBP7-, Brain cortex, ♂2, 39	1	5.55112e-17	0.540167	0.285	0.282513
capillary aerocyte, Lung, ♂1, 16	capillary FABP5-RBP7-, Brain cortex, ♂2, 39	1	5.55112e-17	0.695387	0.458228	0.456368
capillary aerocyte, Lung, ♀2, 19	capillary FABP5-RBP7-, Brain cortex, ♂2, 39	1	5.55112e-17	0.608918	0.389805	0.387597
lymphatic CCL21+, Lung, ♂2, 235	capillary FABP5-RBP7-, Brain cortex, ♂2, 39	2	0.267379	0.410484	0.272321	0.27131
lymphatic CCL21+, Lung, ♀2, 13	capillary FABP5-RBP7-, Brain cortex, ♂2, 39	2	0.267379	0.456752	0.398863	0.398425
lymphatic CCL21+, Lung, ♀1, 9	capillary FABP5-RBP7-, Brain cortex, ♂2, 39	2	0.267379	0.52291	0.440471	0.439845
fibroblast, Lung, ♂1, 23	capillary FABP5-RBP7-, Brain cortex, ♂2, 39	3	0.542632	0.507826	0.368505	0.367412
fibroblast, Lung, ♀1, 6	capillary FABP5-RBP7-, Brain cortex, ♂2, 39	3	0.542632	0.690161	0.55451	0.553448
adventitial fibroblast, Lung, ♂2, 274	capillary FABP5-RBP7-, Brain cortex, ♂2, 39	3	0.542632	0.495364	0.310949	0.309295
adventitial fibroblast, Lung, ♀2, 42	capillary FABP5-RBP7-, Brain cortex, ♂2, 39	3	0.542632	0.549638	0.363992	0.362448
alveolar fibroblast, Lung, ♂2, 752	capillary FABP5-RBP7-, Brain cortex, ♂2, 39	3	0.455014	0.453492	0.336838	0.335839
alveolar fibroblast, Lung, ♂1, 37	capillary FABP5-RBP7-, Brain cortex, ♂2, 39	3	0.455014	0.508061	0.387522	0.386308
alveolar fibroblast, Lung, ♀2, 196	capillary FABP5-RBP7-, Brain cortex, ♂2, 39	3	0.455014	0.522609	0.345236	0.343598
alveolar fibroblast, Lung, ♀1, 12	capillary FABP5-RBP7-, Brain cortex, ♂2, 39	3	0.455014	0.620041	0.488691	0.487663
fibroblast NNAT+, Lung, ♂2, 86	capillary FABP5-RBP7-, Brain cortex, ♂2, 39	3	0.542632	0.511946	0.339443	0.337954
fibromyocyte, Lung, ♂2, 34	capillary FABP5-RBP7-, Brain cortex, ♂2, 39	3	0.383402	0.501579	0.373326	0.37234
fibromyocyte, Lung, ♀2, 15	capillary FABP5-RBP7-, Brain cortex, ♂2, 39	3	0.383402	0.522754	0.438477	0.437874
pericyte, Lung, ♂2, 62	capillary FABP5-RBP7-, Brain cortex, ♂2, 39	3	0.499747	0.485169	0.359239	0.358257
mesothelial c., Lung, ♂1, 4	capillary FABP5-RBP7-, Brain cortex, ♂2, 39	3	0.131447	0.728779	0.473682	0.471942
mesothelial c., Lung, ♀2, 5	capillary FABP5-RBP7-, Brain cortex, ♂2, 39	3	0.131447	0.705953	0.498721	0.49722
non-myelinating Schwann c., Lung, ♂1, 16	capillary FABP5-RBP7-, Brain cortex, ♂2, 39	3	0.486599	0.640461	0.491014	0.490013
respiratory basal c., Trachea, ♂2, 96	capillary FABP5-RBP7-, Brain cortex, ♂2, 39	3	0.407261	0.46184	0.34929	0.348455
respiratory basal c., Trachea, ♀1, 43	capillary FABP5-RBP7-, Brain cortex, ♂2, 39	3	0.407261	0.540712	0.407919	0.407023
secretory c., Trachea, ♂2, 25	capillary FABP5-RBP7-, Brain cortex, ♂2, 39	3	0.63681	0.494414	0.364768	0.363875
secretory c., Trachea, ♀1, 18	capillary FABP5-RBP7-, Brain cortex, ♂2, 39	3	0.63681	0.729897	0.49778	0.496255
tuft c., Trachea, ♀1, 18	capillary FABP5-RBP7-, Brain cortex, ♂2, 39	3	0.385223	0.511465	0.390493	0.389653
chondrocyte, Trachea, ♂2, 10	capillary FABP5-RBP7-, Brain cortex, ♂2, 39	3	0.510374	0.702378	0.431376	0.429005
fibroblast, Trachea, ♂2, 20	capillary FABP5-RBP7-, Brain cortex, ♂2, 39	3	0.542632	0.575034	0.361245	0.35921
fibroblast, Trachea, ♀1, 25	capillary FABP5-RBP7-, Brain cortex, ♂2, 39	3	0.542632	0.680545	0.387702	0.385005
basal c., Tongue, ♂2, 903	capillary FABP5-RBP7-, Brain cortex, ♂2, 39	3	0.24732	0.50298	0.355371	0.354373
basal c., Tongue, ♀1, 97	capillary FABP5-RBP7-, Brain cortex, ♂2, 39	3	0.24732	0.554517	0.369557	0.368361
basal c. WIF1+, Tongue, ♂2, 104	capillary FABP5-RBP7-, Brain cortex, ♂2, 39	3	0.24732	0.569338	0.374634	0.373388
suprabasal c., Tongue, ♂2, 1469	capillary FABP5-RBP7-, Brain cortex, ♂2, 39	3	0.24732	0.579018	0.36523	0.363882
suprabasal c., Tongue, ♀1, 682	capillary FABP5-RBP7-, Brain cortex, ♂2, 39	3	0.24732	0.641477	0.365798	0.364035
suprabasal c. \infty, Tongue, ♂2, 414	capillary FABP5-RBP7-, Brain cortex, ♂2, 39	3	0.24732	0.544066	0.358961	0.357742
suprabasal c. \infty, Tongue, ♀1, 99	capillary FABP5-RBP7-, Brain cortex, ♂2, 39	3	0.24732	0.630437	0.370877	0.369202
suprabasal c. KRT4+, Tongue, ♂2, 564	capillary FABP5-RBP7-, Brain cortex, ♂2, 39	3	0.24732	0.721795	0.437311	0.435374
suprabasal c. KRT4+, Tongue, ♀1, 51	capillary FABP5-RBP7-, Brain cortex, ♂2, 39	3	0.24732	0.70651	0.417759	0.41591
suprabasal c. WIF1+, Tongue, ♂2, 214	capillary FABP5-RBP7-, Brain cortex, ♂2, 39	3	0.24732	0.64946	0.391024	0.389444
suprabasal c. WIF1+, Tongue, ♀1, 129	capillary FABP5-RBP7-, Brain cortex, ♂2, 39	3	0.24732	0.664739	0.373412	0.371622
suprabasal c. WIF1+ \infty, Tongue, ♂2, 79	capillary FABP5-RBP7-, Brain cortex, ♂2, 39	3	0.24732	0.620774	0.374911	0.373403
suprabasal c. WIF1+ \infty, Tongue, ♀1, 22	capillary FABP5-RBP7-, Brain cortex, ♂2, 39	3	0.24732	0.649766	0.386917	0.385325
filiform papilla, Tongue, ♀1, 17	capillary FABP5-RBP7-, Brain cortex, ♂2, 39	3	0.24732	0.645615	0.492937	0.491908
vein, Tongue, ♂2, 10	capillary FABP5-RBP7-, Brain cortex, ♂2, 39	2	0.0684711	0.515282	0.440347	0.439776
capillary FABP5+RBP7lo, Tongue, ♂2, 122	capillary FABP5-RBP7-, Brain cortex, ♂2, 39	1	5.55112e-17	0.318887	0.288736	0.2885
lymphatic CCL21+, Tongue, ♂2, 48	capillary FABP5-RBP7-, Brain cortex, ♂2, 39	2	0.267379	0.479447	0.327978	0.326815
tendon c., Tongue, ♂2, 15	capillary FABP5-RBP7-, Brain cortex, ♂2, 39	3	0.472928	0.598112	0.4653	0.464114
skeletal muscle satellite stem c., Tongue, ♂2, 69	capillary FABP5-RBP7-, Brain cortex, ♂2, 39	3	0.657058	0.56482	0.371369	0.36977
vascular smooth muscle, Tongue, ♂2, 60	capillary FABP5-RBP7-, Brain cortex, ♂2, 39	3	0.522329	0.537549	0.380494	0.379341
fibroblast, Tongue, ♂2, 359	capillary FABP5-RBP7-, Brain cortex, ♂2, 39	3	0.542632	0.57319	0.336208	0.333509
fibroblast WIF1+, Tongue, ♂2, 102	capillary FABP5-RBP7-, Brain cortex, ♂2, 39	3	0.542632	0.58223	0.360229	0.357734
pericyte, Tongue, ♂2, 12	capillary FABP5-RBP7-, Brain cortex, ♂2, 39	3	0.499747	0.623251	0.489296	0.488196
? stromal 2 NGFR+TNNT2+, Tongue, ♂2, 16	capillary FABP5-RBP7-, Brain cortex, ♂2, 39	3	0.521419	0.413477	0.409574	0.409541
? stromal 1 COL15A1+PTGDS+, Tongue, ♂2, 11	capillary FABP5-RBP7-, Brain cortex, ♂2, 39	3	0.521419	0.627887	0.513444	0.512285
myelinating Schwann c., Tongue, ♂2, 35	capillary FABP5-RBP7-, Brain cortex, ♂2, 39	3	0.33877	0.484416	0.414543	0.414043
non-myelinating Schwann c., Tongue, ♂2, 16	capillary FABP5-RBP7-, Brain cortex, ♂2, 39	3	0.486599	0.527658	0.458843	0.458353
enterocyte progenitor, Small intestine, ♂2, 10	capillary FABP5-RBP7-, Brain cortex, ♂2, 39	3	0.406837	0.572397	0.44405	0.44305
enterocyte progenitor, Small intestine, ♀1, 130	capillary FABP5-RBP7-, Brain cortex, ♂2, 39	3	0.406837	0.704011	0.39501	0.393026
enterocyte, Small intestine, ♂2, 542	capillary FABP5-RBP7-, Brain cortex, ♂2, 39	3	0.399346	0.680355	0.506744	0.505397
enterocyte, Small intestine, ♀1, 501	capillary FABP5-RBP7-, Brain cortex, ♂2, 39	3	0.399346	0.749307	0.486665	0.484857
enterocyte CA2+, Small intestine, ♂2, 29	capillary FABP5-RBP7-, Brain cortex, ♂2, 39	3	0.399346	0.750228	0.519734	0.517972
goblet c., Small intestine, ♂2, 29	capillary FABP5-RBP7-, Brain cortex, ♂2, 39	3	0.500072	0.650458	0.496151	0.495048
goblet c., Small intestine, ♀1, 50	capillary FABP5-RBP7-, Brain cortex, ♂2, 39	3	0.500072	0.726723	0.454636	0.452877
goblet c. \infty, Small intestine, ♀1, 8	capillary FABP5-RBP7-, Brain cortex, ♂2, 39	3	0.500072	0.73388	0.470748	0.469251
enterocyte/goblet c., Small intestine, ♂2, 9	capillary FABP5-RBP7-, Brain cortex, ♂2, 39	3	0.406837	0.634442	0.565062	0.564506
enterocyte/goblet c., Small intestine, ♀1, 14	capillary FABP5-RBP7-, Brain cortex, ♂2, 39	3	0.406837	0.582205	0.535213	0.534792
enteroendocrine c., Small intestine, ♂2, 11	capillary FABP5-RBP7-, Brain cortex, ♂2, 39	3	0.521397	0.84238	0.442253	0.435681
enteroendocrine c., Small intestine, ♀1, 18	capillary FABP5-RBP7-, Brain cortex, ♂2, 39	3	0.521397	0.83864	0.42863	0.421835
[truncated: 260,733+ more rows]

## Sheet: 2e-f S5e
	2e			S5e					2f
[truncated: 103 more rows]

## Sheet: 3a-b, f-h S8
3a. spermatogenesis
[truncated: 171 more rows]
[truncated: 4 more columns]

## Sheet: 3d-e
d. UMAP & trajectory						e. expression
[truncated: 391 more rows]

[truncated: 11 more sheets: 4a, d-f S10, 4f-g S11, 5b S9, 6a, 6b-l, 7a-c, 7d, g S12-13, 7e-h, S2, S3, S7c]
